# Supplementary material for: Two coordination compounds of SnCl2 with 4-methyl­pyridine N-oxide
Source: Acta Crystallogr E Crystallogr Commun. 2021 Jan 8;77(Pt 2):91–5. doi: 10.1107/S2056989021000025 (PMC7869548; doi:10.1107/S2056989021000025)
Supplement: Supplementary file 1 [file e-77-00091-sup1.cif]

##############################################################################
#                                                                            #
# This CIF contains the data in a paper accepted for publication in          #
# Acta Crystallographica Section E. It conforms to the requirements of       #
# Notes for Authors for Acta Crystallographica Section E, and has been       #
# peer reviewed under the auspices of the IUCr Commission on Journals.       #
#                                                                            #
# Full details of the Crystallographic Information File format               #
# are given in the paper "The Crystallographic Information File (CIF):       #
# a New Standard Archive File for Crystallography" by S. R. Hall, F. H.      #
# Allen and I. D. Brown [Acta Cryst. (1991), A47, 655-685].                  #
#                                                                            #
# The current version of the core CIF dictionary is obtainable from          #
# ftp://ftp.iucr.org/pub/cif_core.dic.                                       #
#                                                                            #
# Software is freely available for graphical display of the structure(s)     #
# in this CIF. For information consult the CIF software page                 #
# http://www.iucr.org/resources/cif/software.                                #
#                                                                            #
# This file may be used for bona fide research purposes within the           #
# scientific community so long as proper attribution is given to the journal # 
# article from which it was obtained.                                        #
#                                                                            #
##############################################################################
data_1
_audit_creation_method     'SHELXL-2014/7'
_journal_date_recd_electronic     2020-12-08
_journal_date_accepted     2021-01-01
_journal_name_full     'Acta Crystallographica, Section E'
_journal_year     2021
_journal_volume     77
_journal_issue      2
_journal_page_first     91
_journal_page_last     95
_journal_paper_category     GM
_journal_paper_doi     10.1107/S2056989021000025
_journal_coeditor_code     WM5593
_publ_contact_author_name     'Hans Reuter'
_publ_contact_author_address
;
Institute of Chemistry of New Materials
University of Osnabr\"uck
Barbarastr. 7
49069 Osnabr\"uck
Germany
;
_publ_contact_author_email     'hreuter@uos.de'
_publ_contact_author_fax     ?
_publ_contact_author_phone     ?
_publ_section_title
;
Two coordination compounds of SnCl~2~ with 4-methylpyridine <i>N</i>-oxide
;
_publ_section_title_footnote     .
loop_
    _publ_author_name
    _publ_author_footnote
    _publ_author_address
    'Henkel, Felix' .
;
Institute of Chemistry of New Materials
University of Osnabr\"uck
Barbarastr. 7
49069 Osnabr\"uck
Germany
;
    'Reuter, Hans' .
;
Institute of Chemistry of New Materials
University of Osnabr\"uck
Barbarastr. 7
49069 Osnabr\"uck
Germany
;
_publ_section_synopsis
;
Single crystals of SnCl~2~\\cdotMePyNO, <b>1</b>, and SnCl~2~\\cdot2MePyNO,
<b>2</b>, have been synthesized and structurally characterized by X-ray
diffraction to investigate the structural changes of MePyNO as a result of its
different coordination modes and the variation of the coordination geometry at
the tin(II) atoms.
;
_chemical_name_systematic
;\
<i>catena</i>-Poly[[dichloridotin(II)]-\m~2~-\
(4-methylpyridine <i>N</i>-oxide)-\k^2^<i>O</i>:<i>O</i>]
;
_chemical_name_common     ?
_chemical_formula_moiety     'C6 H7 Cl2 N O Sn'
_chemical_formula_sum     'C6 H7 Cl2 N O Sn'
_chemical_formula_iupac     '[Sn Cl2 (C6 H7 N O)]'
_chemical_formula_weight     298.72
_chemical_melting_point     ?
_space_group_crystal_system     monoclinic
_space_group_name_H-M_alt     'P 21/c'
_space_group_name_Hall     '-P 2ybc'
loop_
    _space_group_symop_operation_xyz
    'x, y, z'
    '-x, y+1/2, -z+1/2'
    '-x, -y, -z'
    'x, -y-1/2, z-1/2'
_cell_length_a     11.7934(4)
_cell_length_b     9.4895(3)
_cell_length_c     8.6170(3)
_cell_angle_alpha     90
_cell_angle_beta     106.455(2)
_cell_angle_gamma     90
_cell_volume     924.86(5)
_cell_formula_units_Z     4
_cell_measurement_reflns_used     9441
_cell_measurement_theta_min     2.80
_cell_measurement_theta_max     28.28
_cell_measurement_temperature     100(2)
_exptl_crystal_description     plate
_exptl_crystal_colour     colourless
_exptl_crystal_size_max     0.486
_exptl_crystal_size_mid     0.172
_exptl_crystal_size_min     0.064
_exptl_crystal_density_diffrn     2.145
_exptl_crystal_density_meas     ?
_exptl_crystal_density_method     ?
_exptl_crystal_F_000     568
_exptl_absorpt_coefficient_mu     3.283
_exptl_absorpt_correction_type     multi-scan
_exptl_absorpt_process_details
;
(SADABS; Krause <i>et al.</i>,  2015)
;
_exptl_absorpt_correction_T_min     0.298
_exptl_absorpt_correction_T_max     0.817
_diffrn_ambient_temperature     100(2)
_diffrn_source     ?
_diffrn_radiation_type     MoK\a
_diffrn_radiation_wavelength     0.71073
_diffrn_measurement_device_type     'Bruker APEXII CCD'
_diffrn_measurement_method     '\f and \w scans'
_diffrn_detector_area_resol_mean     ?
_diffrn_reflns_number     86401
_diffrn_reflns_av_R_equivalents     0.0394
_diffrn_reflns_av_unetI/netI     0.0095
_diffrn_reflns_theta_min     3.269
_diffrn_reflns_theta_max     27.999
_diffrn_reflns_theta_full     25.242
_diffrn_measured_fraction_theta_max     0.999
_diffrn_measured_fraction_theta_full     0.999
_diffrn_reflns_limit_h_min     -15
_diffrn_reflns_limit_h_max     15
_diffrn_reflns_limit_k_min     -12
_diffrn_reflns_limit_k_max     12
_diffrn_reflns_limit_l_min     -11
_diffrn_reflns_limit_l_max     11
_refine_special_details     ?
_reflns_number_total     2232
_reflns_number_gt     2132
_reflns_threshold_expression     'I > 2\s(I)'
_refine_ls_structure_factor_coef     Fsqd
_refine_ls_matrix_type     full
_refine_ls_R_factor_all     0.0136
_refine_ls_R_factor_gt     0.0126
_refine_ls_wR_factor_gt     0.0311
_refine_ls_wR_factor_ref     0.0315
_refine_ls_goodness_of_fit_ref     1.123
_refine_ls_restrained_S_all     1.123
_refine_ls_number_reflns     2232
_refine_ls_number_parameters     103
_refine_ls_number_restraints     0
_refine_ls_hydrogen_treatment     constr
_refine_ls_weighting_scheme     calc
_refine_ls_weighting_details
              'w=1/[\s^2^(Fo^2^)+(0.0134P)^2^+0.6437P] where P=(Fo^2^+2Fc^2^)/3'
_atom_sites_solution_hydrogens     geom
_atom_sites_solution_primary     ?
_atom_sites_solution_secondary     ?
_refine_ls_shift/su_max     0.003
_refine_ls_shift/su_mean     0.000
_refine_diff_density_max     0.407
_refine_diff_density_min     -0.490
_refine_ls_extinction_method     none
_refine_ls_extinction_coef     .
loop_
    _atom_type_symbol
    _atom_type_description
    _atom_type_scat_dispersion_real
    _atom_type_scat_dispersion_imag
    _atom_type_scat_source
    'C' 'C' 0.0033 0.0016
                         'International Tables Vol C Tables 4.2.6.8 and 6.1.1.4'
    'H' 'H' 0.0000 0.0000
                         'International Tables Vol C Tables 4.2.6.8 and 6.1.1.4'
    'N' 'N' 0.0061 0.0033
                         'International Tables Vol C Tables 4.2.6.8 and 6.1.1.4'
    'O' 'O' 0.0106 0.0060
                         'International Tables Vol C Tables 4.2.6.8 and 6.1.1.4'
    'Cl' 'Cl' 0.1484 0.1585
                         'International Tables Vol C Tables 4.2.6.8 and 6.1.1.4'
    'Sn' 'Sn' -0.6537 1.4246
                         'International Tables Vol C Tables 4.2.6.8 and 6.1.1.4'
_computing_data_collection
;
APEX2 (Bruker, 2009)
;
_computing_cell_refinement
;
SAINT (Bruker, 2009)
;
_computing_data_reduction
;
SAINT (Bruker, 2009)
;
_computing_structure_solution
;
SHELXS97 (Sheldrick, 2008)
;
_computing_structure_refinement
;
<i>SHELXL2014/7</i> (Sheldrick, 2015)
;
_computing_molecular_graphics
;
DIAMOND (Brandenburg, 2006) and Mercury (Macrae <i>et al.</i>,
2020)
;
_computing_publication_material
;
publCIF (Westrip, 2010)
;
loop_
    _atom_site_type_symbol
    _atom_site_label
    _atom_site_fract_x
    _atom_site_fract_y
    _atom_site_fract_z
    _atom_site_U_iso_or_equiv
    _atom_site_adp_type
    _atom_site_calc_flag
    _atom_site_occupancy
    _atom_site_disorder_assembly
    _atom_site_disorder_group
    Sn Sn1 0.65817(2) 0.77494(2) 0.40278(2) 0.01249(4) Uani d 1 . .
    Cl Cl1 0.86766(3) 0.70601(4) 0.43743(5) 0.01738(8) Uani d 1 . .
    Cl Cl2 0.57006(3) 0.57820(4) 0.21746(4) 0.01829(8) Uani d 1 . .
    O O1 0.65673(9) 0.62193(11) 0.60614(13) 0.0130(2) Uani d 1 . .
    N N1 0.70802(11) 0.49228(13) 0.61676(15) 0.0114(2) Uani d 1 . .
    C C2 0.82254(13) 0.47923(17) 0.70246(18) 0.0142(3) Uani d 1 . .
    H H2 0.8666 0.5598 0.7501 0.021(2) Uiso calc 1 . .
    C C3 0.87519(14) 0.34877(17) 0.72050(19) 0.0157(3) Uani d 1 . .
    H H3 0.9558 0.3397 0.7812 0.021(2) Uiso calc 1 . .
    C C4 0.81191(14) 0.22964(16) 0.65083(19) 0.0146(3) Uani d 1 . .
    C C5 0.69385(14) 0.24895(17) 0.5615(2) 0.0166(3) Uani d 1 . .
    H H5 0.6482 0.1704 0.5111 0.021(2) Uiso calc 1 . .
    C C6 0.64331(13) 0.38104(16) 0.54603(18) 0.0143(3) Uani d 1 . .
    H H6 0.5630 0.3934 0.4856 0.021(2) Uiso calc 1 . .
    C C7 0.86871(15) 0.08689(17) 0.6700(2) 0.0215(3) Uani d 1 . .
    H H71 0.9108 0.0742 0.5880 0.051(4) Uiso calc 1 . .
    H H72 0.8077 0.0141 0.6566 0.051(4) Uiso calc 1 . .
    H H73 0.9247 0.0790 0.7781 0.051(4) Uiso calc 1 . .
loop_
    _atom_site_aniso_label
    _atom_site_aniso_U_11
    _atom_site_aniso_U_22
    _atom_site_aniso_U_33
    _atom_site_aniso_U_12
    _atom_site_aniso_U_13
    _atom_site_aniso_U_23
    Sn1 0.01487(6) 0.01142(6) 0.01145(6) 0.00176(4) 0.00415(4) 0.00048(4)
    Cl1 0.01430(17) 0.01858(18) 0.01902(18) 0.00012(14) 0.00435(14) 0.00240(14)
    Cl2 0.02132(18) 0.01852(18) 0.01377(17) -0.00592(15) 0.00295(14)
                                                                    -0.00073(14)
    O1 0.0161(5) 0.0100(5) 0.0138(5) 0.0050(4) 0.0055(4) 0.0021(4)
    N1 0.0125(6) 0.0099(6) 0.0120(6) 0.0021(5) 0.0036(5) 0.0018(5)
    C2 0.0134(7) 0.0136(7) 0.0142(7) -0.0013(6) 0.0018(6) -0.0007(6)
    C3 0.0123(7) 0.0157(7) 0.0170(7) 0.0016(6) 0.0008(6) 0.0017(6)
    C4 0.0157(7) 0.0113(7) 0.0163(7) 0.0009(6) 0.0038(6) 0.0012(6)
    C5 0.0145(7) 0.0133(7) 0.0197(8) -0.0025(6) 0.0011(6) -0.0009(6)
    C6 0.0122(7) 0.0146(7) 0.0152(7) -0.0018(6) 0.0023(6) 0.0008(6)
    C7 0.0194(8) 0.0121(7) 0.0300(9) 0.0024(6) 0.0022(7) 0.0006(7)
_geom_special_details
;
 All esds (except the esd in the dihedral angle between two l.s. planes)
 are estimated using the full covariance matrix.  The cell esds are taken
 into account individually in the estimation of esds in distances, angles
 and torsion angles; correlations between esds in cell parameters are only
 used when they are defined by crystal symmetry.  An approximate (isotropic)
 treatment of cell esds is used for estimating esds involving l.s. planes.
;
loop_
    _geom_bond_atom_site_label_1
    _geom_bond_atom_site_label_2
    _geom_bond_site_symmetry_2
    _geom_bond_distance
    _geom_bond_publ_flag
    Sn1 O1 . 2.2795(10) ?
    Sn1 Cl2 . 2.4850(4) ?
    Sn1 Cl1 . 2.4905(4) ?
    O1 N1 . 1.3626(16) ?
    N1 C6 . 1.343(2) ?
    N1 C2 . 1.3490(19) ?
    C2 C3 . 1.374(2) ?
    C2 H2 . 0.9500 ?
    C3 C4 . 1.393(2) ?
    C3 H3 . 0.9500 ?
    C4 C5 . 1.399(2) ?
    C4 C7 . 1.499(2) ?
    C5 C6 . 1.378(2) ?
    C5 H5 . 0.9500 ?
    C6 H6 . 0.9500 ?
    C7 H71 . 0.9800 ?
    C7 H72 . 0.9800 ?
    C7 H73 . 0.9800 ?
loop_
    _geom_angle_atom_site_label_1
    _geom_angle_atom_site_label_2
    _geom_angle_atom_site_label_3
    _geom_angle_site_symmetry_1
    _geom_angle_site_symmetry_3
    _geom_angle
    _geom_angle_publ_flag
    O1 Sn1 Cl2 . . 85.56(3) ?
    O1 Sn1 Cl1 . . 87.92(3) ?
    Cl2 Sn1 Cl1 . . 95.726(14) ?
    N1 O1 Sn1 . . 121.80(8) ?
    C6 N1 C2 . . 121.88(13) ?
    C6 N1 O1 . . 119.66(12) ?
    C2 N1 O1 . . 118.44(12) ?
    N1 C2 C3 . . 119.67(14) ?
    N1 C2 H2 . . 120.2 ?
    C3 C2 H2 . . 120.2 ?
    C2 C3 C4 . . 120.83(14) ?
    C2 C3 H3 . . 119.6 ?
    C4 C3 H3 . . 119.6 ?
    C3 C4 C5 . . 117.31(14) ?
    C3 C4 C7 . . 121.16(14) ?
    C5 C4 C7 . . 121.53(14) ?
    C6 C5 C4 . . 120.54(15) ?
    C6 C5 H5 . . 119.7 ?
    C4 C5 H5 . . 119.7 ?
    N1 C6 C5 . . 119.76(14) ?
    N1 C6 H6 . . 120.1 ?
    C5 C6 H6 . . 120.1 ?
    C4 C7 H71 . . 109.5 ?
    C4 C7 H72 . . 109.5 ?
    H71 C7 H72 . . 109.5 ?
    C4 C7 H73 . . 109.5 ?
    H71 C7 H73 . . 109.5 ?
    H72 C7 H73 . . 109.5 ?
_shelx_space_group_comment
;
The symmetry employed for this shelxl refinement is uniquely defined
by the following loop, which should always be used as a source of
symmetry information in preference to the above space-group names.
They are only intended as comments.
;
_shelx_estimated_absorpt_T_min     0.298
_shelx_estimated_absorpt_T_max     0.817
_shelx_hkl_file
;
   0   0  -1    0.00    0.50
   0   0  -1   -0.10    0.50
   0   0  -1   -0.10    0.50
   0   0  -1    0.40    0.40
   0   0  -1    1.10    0.80
   0   0  -1    0.30    0.30
   0   0  -1    0.40    0.50
   0   0  -1   -0.10    0.20
   0   0   1    0.20    0.60
   0   0   1   -0.10    0.50
   0   0   1   -0.10    0.60
   0   0   1    0.70    0.50
   0   0   1    0.60    0.90
   0   0   1   -0.10    0.50
   0   0   1    0.70    0.60
   0   0   1   -0.20    0.30
   0   0   1   -0.10    0.50
   0   0   1    1.20    0.90
   0   0   1    0.20    0.50
   0   0   1   -0.10    0.50
   0   0   1    0.20    0.60
   0   0   1    0.40    0.70
   0   0   1    0.30    0.70
   0   0   1    0.70    0.90
   0   0   1    2.10    0.90
   0   0   1    0.40    0.50
   0   0   1   -0.20    0.60
   0   0   1    0.50    0.60
   0   0   1    0.00    0.60
   0   0   1    1.00    0.80
   0   0   1    0.60    0.50
   0   0  -1   -0.50    0.40
   0   0  -1   -0.10    0.20
   0   0  -1    0.40    0.80
   0   0  -1   -0.10    0.40
   0   0  -1    0.80    0.80
   0   0  -1    0.20    0.40
   0   0  -1    0.40    0.70
   0   0  -1    0.00    0.80
   0   0  -1    0.60    0.50
   0   0  -1    1.00    0.80
   0   0  -1   -0.80    0.60
   0   0  -1    0.00    0.20
   0   0  -1   -0.20    0.40
   0   0  -1   -0.80    0.60
   0   0  -1    0.30    0.90
   0   0  -1    0.20    0.70
   0   0   2  214.98   10.10
   0   0   2  203.98    9.40
   0   0  -2  224.68    9.70
   0   0  -2  206.58   11.00
   0   0  -2  211.18   10.10
   0   0  -2  225.88   10.70
   0   0  -2  232.88   10.90
   0   0  -2  219.68   10.80
   0   0  -2  217.88    9.30
   0   0  -2  223.48   10.60
   0   0  -2  217.78    9.60
   0   0  -2  220.08   10.20
   0   0  -2  221.68    8.30
   0   0   2  231.68   10.30
   0   0   2  224.98   10.60
   0   0   2  205.68   10.90
   0   0   2  215.58   10.70
   0   0   2  206.68   10.50
   0   0   2  208.38   10.50
   0   0   2  215.78   10.70
   0   0   2  208.48   10.00
   0   0   2  226.28   10.50
   0   0   2  233.98   11.30
   0   0   2  215.68    8.40
   0   0   2  233.28   11.40
   0   0   2  213.58    9.60
   0   0   2  217.68   11.20
   0   0   2  206.18    9.90
   0   0   2  218.58   10.70
   0   0   2  214.88   10.70
   0   0   2  231.28   10.80
   0   0   2  228.88    9.50
   0   0   2  226.88   10.40
   0   0  -2  213.88   10.50
   0   0  -2  226.78   10.90
   0   0   2  220.18    8.30
   0   0  -2  207.88   10.70
   0   0  -2  209.68   10.10
   0   0  -2  225.28    8.50
   0   0  -2  212.48   10.50
   0   0  -2  229.38   13.10
   0   0  -2  203.78   10.40
   0   0  -2  222.18   10.10
   0   0  -2  218.08    8.60
   0   0   3    6.70    2.80
   0   0   3    3.10    2.00
   0   0   3    1.70    2.00
   0   0   3    0.80    1.80
   0   0   3    0.40    2.50
   0   0   3    2.70    2.00
   0   0   3    2.80    2.10
   0   0   3    0.70    2.30
   0   0   3    0.70    2.50
   0   0   3    5.20    3.10
   0   0   3    3.40    2.50
   0   0   3    0.70    2.60
   0   0   3    1.80    1.30
   0   0   3    3.00    2.70
   0   0  -3    4.10    2.20
   0   0  -3   -0.40    1.90
   0   0  -3    3.40    1.40
   0   0   3    1.70    2.00
   0   0   3    3.20    2.50
   0   0   3    4.30    2.70
   0   0   3    5.00    2.50
   0   0   3    1.70    2.20
   0   0  -3   -0.10    2.50
   0   0  -3    6.20    1.60
   0   0  -3    0.90    1.60
   0   0  -3    3.60    2.40
   0   0  -3    2.90    2.40
   0   0  -3    2.00    2.70
   0   0  -3   -0.10    2.40
   0   0  -3    1.60    2.30
   0   0  -3    1.80    1.60
   0   0  -3    2.80    3.00
   0   0  -3   -1.30    2.00
   0   0  -3    0.40    1.40
   0   0   3   -1.10    1.90
   0   0   3    3.40    1.30
   0   0  -3    6.50    4.30
   0   0  -3    3.90    3.00
   0   0  -3    8.20    2.80
   0   0  -3    3.80    2.90
   0   0   3    2.90    2.40
   0   0   3   -0.30    2.00
   0   0   3    3.40    2.40
   0   0  -3   -2.50    2.10
   0   0  -3    1.00    1.30
   0   0  -3    0.60    2.30
   0   0  -3    1.60    1.90
   0   0  -3    2.10    2.30
   0   0  -4 1950.90   70.19
   0   0   4 1976.70   71.09
   0   0   4 2020.60   68.69
   0   0   4 2048.30   70.59
   0   0   4 1851.71   69.49
   0   0   4 1988.30   72.69
   0   0   4 2062.49   68.89
   0   0   4 1913.01   72.39
   0   0   4 1930.51   69.59
   0   0   4 1957.90   73.49
   0   0   4 1945.51   71.39
   0   0  -4 1936.71   70.79
   0   0   4 1933.61   72.09
   0   0   4 2027.40   68.19
   0   0   4 1915.61   68.29
   0   0   4 1907.51   69.79
   0   0  -4 2011.20   71.89
   0   0   4 2063.69   71.69
   0   0   4 1987.00   71.29
   0   0  -4 1978.70   69.89
   0   0  -4 1914.51   68.19
   0   0  -4 2018.20   68.69
   0   0  -4 2035.60   72.69
   0   0  -4 1907.11   69.59
   0   0  -4 1967.90   70.99
   0   0  -4 1798.02   65.09
   0   0  -4 1983.20   66.09
   0   0  -4 1959.10   71.09
   0   0  -4 2015.70   77.79
   0   0  -4 1865.41   71.19
   0   0  -4 2006.60   71.29
   0   0  -4 2002.90   65.89
   0   0  -5    2.60    2.50
   0   0  -5    4.70    3.90
   0   0  -5    3.80    3.30
   0   0  -5   -1.20    3.10
   0   0   5    1.10    2.90
   0   0   5   -2.20    2.40
   0   0   5    1.30    3.50
   0   0  -5   -0.70    3.10
   0   0   5    4.50    3.60
   0   0   5   -3.80    2.40
   0   0  -5    0.20    3.80
   0   0  -5   -0.10    5.00
   0   0   5    0.40    2.80
   0   0   5   -0.40    3.00
   0   0   5   -3.40    2.80
   0   0   5    0.90    3.60
   0   0  -5    1.80    2.60
   0   0   5    1.50    3.50
   0   0   5   -0.30    2.60
   0   0   5    0.10    4.00
   0   0  -5    1.10    3.50
   0   0  -5    6.60    4.50
   0   0  -5   -0.40    3.30
   0   0   5    1.30    3.20
   0   0   5   -1.30    2.70
   0   0   6 3473.45  119.59
   0   0   6 3315.17  118.79
   0   0   6 3338.77  114.69
   0   0   6 3377.96  113.79
   0   0   6 3419.56  119.79
   0   0  -6 3326.67  118.69
   0   0  -6 3447.95  120.29
   0   0   6 3306.87  114.79
   0   0   6 3296.77  121.19
   0   0   6 3059.69  126.99
   0   0   6 3471.25  117.69
   0   0  -6 3329.97  129.09
   0   0  -6 3138.89  119.19
   0   0   6 3357.26  117.49
   0   0   6 3148.68  119.79
   0   0   6 3309.07  116.79
   0   0  -6 3070.09  113.39
   0   0   6 3284.27  118.99
   0   0  -6 3251.97  116.69
   0   0  -6 3208.48  120.59
   0   0  -6 3351.46  118.69
   0   0  -6 3344.97  118.89
   0   0  -6 3426.86  119.19
   0   0   7   -0.20    4.70
   0   0   7    4.90    6.20
   0   0  -7    9.20    5.30
   0   0   7    7.80    3.90
   0   0   7    3.60    4.10
   0   0  -7   -0.40    4.50
   0   0  -7    2.90    5.70
   0   0  -7    2.20    4.50
   0   0   7    3.00    5.30
   0   0  -7   -5.90    4.30
   0   0   7    3.40    4.80
   0   0  -7   -0.20    4.90
   0   0   7    0.20    4.20
   0   0   7    0.50    4.40
   0   0   7    4.10    4.60
   0   0  -7   -2.00    3.00
   0   0   7    2.20    4.90
   0   0  -7   -2.20    4.80
   0   0   7    1.70    3.70
   0   0  -7    2.20    7.40
   0   0   7   -1.20    3.50
   0   0  -8   15.70    7.20
   0   0   8   41.30   10.30
   0   0  -8   17.10    8.60
   0   0   8   22.40    8.40
   0   0   8   16.90    8.10
   0   0   8   25.40    9.30
   0   0   8   15.00    5.60
   0   0   8   21.80    7.40
   0   0   8   11.40    6.90
   0   0  -8   25.50    8.40
   0   0  -8   29.90   14.10
   0   0  -8   11.80    7.30
   0   0  -8   15.60    8.50
   0   0   8   21.40    7.30
   0   0  -8   27.40    9.00
   0   0   8   29.20    6.80
   0   0  -8   24.00    9.40
   0   0  -8   21.70    9.10
   0   0  -8   13.90    5.50
   0   0   8   31.90    8.10
   0   0   8   22.60    6.70
   0   0   8   14.40    8.60
   0   0  -9   -2.70    5.20
   0   0  -9   -0.70    5.10
   0   0  -9    1.50    6.10
   0   0   9    3.70    5.50
   0   0   9    4.60    8.20
   0   0  -9    2.60    6.70
   0   0   9    0.70    6.30
   0   0   9    0.90    4.80
   0   0  -9   -0.30    6.10
   0   0  -9    0.10   10.30
   0   0  -9  -13.20    5.90
   0   0   9    7.30    6.60
   0   0   9   -2.20    5.70
   0   0   9    1.80    6.50
   0   0  -9   -0.90    5.60
   0   0   9   -2.90    5.60
   0   0   9   -0.50    7.10
   0   0  -9   -2.80    5.60
   0   0  -9   -0.40    6.30
   0   0   9    4.40    5.90
   0   0   9   -1.00    5.70
   0   0 -10  693.43   40.90
   0   0 -10  734.33   39.60
   0   0 -10  750.32   42.80
   0   0 -10  771.32   44.60
   0   0 -10  716.43   54.29
   0   0  10  747.53   43.40
   0   0  10  712.63   40.10
   0   0 -10  753.12   45.50
   0   0 -10  675.53   43.40
   0   0  10  760.52   42.90
   0   0  10  753.52   42.90
   0   0 -10  729.33   43.30
   0   0  10  721.43   45.90
   0   0  10  759.12   43.70
   0   0 -10  685.23   41.70
   0   0 -11    6.50   11.50
   0   0  11    2.20    9.20
   0   0 -11   -2.10    7.60
   0   0  11   -9.30    8.30
   0   0 -11   -3.30    8.20
   0   0  11   -2.90    8.20
   0   0 -11    7.20   14.30
   0   0 -11   -3.70    9.60
   0   0 -11   18.30   12.60
   0   0 -11    1.30    8.70
   0   0  11    9.20    8.70
   0   0  11   -2.50    7.90
   0   0  11    9.90    8.60
   0   1   0    5.70    1.00
   0   1   0    3.80    1.00
   0   1   0    0.20    0.40
   0   1   0   10.80    2.20
   0   1   0   -0.70    0.40
   0   1   0    0.30    0.50
   0   1   0    3.50    0.80
   0   1   0   -0.70    0.30
   0   1   0    1.70    0.70
   0   1   0   -0.20    0.40
   0   1   0    0.00    0.50
   0   1   0    0.40    0.50
   0   1   0    0.20    0.60
   0   1   0    0.40    0.60
   0   1   0    0.00    0.40
   0   1   0    0.50    0.50
   0   1   0    2.90    0.70
   0   1   0    0.40    0.50
   0   1   0    0.60    0.50
   0   1   0    0.10    0.50
   0   1   0    1.90    0.80
   0   1   0    2.20    1.10
   0   1   0    0.10    0.50
   0   1   0   -0.30    0.40
   0   1   0    2.00    0.80
   0  -1   0    0.00    0.40
   0  -1   0    0.00    0.40
   0  -1   0    0.20    0.40
   0  -1   0   -0.30    0.20
   0  -1   0   -0.20    0.30
   0  -1   0   -0.20    0.50
   0  -1   0    0.40    0.50
   0  -1   0    0.00    0.30
   0  -1   0    0.00    0.40
   0  -1   0   -0.10    0.30
   0  -1   0    0.20    0.30
   0  -1   0    0.60    0.80
   0  -1   0    0.20    0.60
   0  -1   0    0.20    0.50
   0  -1   0    0.30    0.30
   0  -1   0    0.00    0.40
   0  -1   0    0.00    0.30
   0  -1   0   -0.10    0.30
   0  -1   0   -0.10    0.30
   0  -1   0   -0.10    0.30
   0  -1   0    0.10    0.30
   0  -1   0   -0.30    0.40
   0   1   1  149.19    6.40
   0   1  -1  134.09    6.60
   0   1   1  129.19    6.60
   0   1  -1  141.19    7.00
   0   1   1  140.19    6.30
   0   1  -1   97.79    6.20
   0   1   1  141.69    5.60
   0   1  -1  125.79    6.40
   0   1  -1  135.49    6.80
   0   1  -1  137.99    6.70
   0   1  -1  125.49    6.70
   0   1  -1  133.99    6.80
   0   1  -1  135.99    6.80
   0   1  -1  101.49    5.90
   0   1   1  140.09    5.20
   0   1   1  134.29    6.20
   0   1   1  132.99    6.00
   0   1  -1  124.39    6.70
   0   1   1  143.19    6.30
   0   1  -1  135.09    6.60
   0   1  -1  117.19    6.80
   0   1   1  152.18    6.50
   0   1   1  140.79    7.50
   0   1   1  128.89    6.20
   0   1   1  128.09    7.20
   0   1   1  133.59    5.60
   0   1   1  142.89    8.10
   0   1   1  124.99    6.70
   0   1   1  108.99    6.40
   0   1   1  139.59    7.00
   0   1   1  138.99    6.50
   0   1   1  157.58    6.40
   0   1   1  140.59    5.80
   0   1  -1  141.49    5.90
   0   1  -1  142.49    7.00
   0   1  -1  138.89    6.70
   0   1   1  144.99    6.70
   0   1  -1  136.19    6.40
   0   1  -1  133.79    6.90
   0  -1   1  138.89    6.60
   0  -1   1   99.09    6.30
   0  -1  -1  111.29    7.50
   0  -1   1  131.69    7.10
   0  -1   1  138.09    6.90
   0  -1   1  129.49    6.50
   0  -1   1  123.29    6.50
   0  -1  -1  135.99    6.90
   0  -1   1  130.99    7.00
   0  -1  -1  122.69    7.00
   0  -1   1  100.99    6.20
   0   1  -2 9319.37  296.27
   0   1   2 9243.97  296.87
   0   1   2 9321.37  296.47
   0   1   2 8722.53  296.37
   0   1   2 8682.83  300.67
   0   1   2 9242.88  296.47
   0   1   2 8550.34  293.97
   0   1  -2 8697.53  297.07
   0   1   2 9162.28  296.57
   0   1  -2 9083.39  298.17
   0   1  -2 9679.53  297.87
   0   1   2 9378.76  297.47
   0   1   2 9509.45  299.27
   0   1   2 9051.79  295.87
   0   1  -2 8515.65  296.17
   0   1   2 9278.07  298.07
   0   1  -2 8682.13  297.57
   0   1  -2 9185.98  297.77
   0   1  -2 8510.75  296.37
   0   1  -2 9197.58  297.87
   0   1  -2 9016.90  298.47
   0   1   2 9415.56  298.57
   0   1   2 9222.88  295.17
   0   1  -2 9434.26  298.47
   0   1  -2 9076.39  297.27
   0   1  -2 8653.33  297.57
   0   1  -2 9112.09  297.77
   0   1  -2 9014.30  296.67
   0   1  -2 9487.45  297.57
   0   1  -2 9221.48  297.67
   0   1  -2 9010.00  297.27
   0   1   2 9469.25  297.17
   0   1   2 9411.26  296.67
   0   1   2 9121.19  297.67
   0   1   2 9539.45  297.77
   0   1   2 9288.07  297.97
   0   1   2 9213.78  297.67
   0   1  -2 9090.19  297.37
   0   1   2 8854.11  296.87
   0   1  -2 9035.60  297.87
   0   1  -2 9088.79  296.47
   0   1  -2 9349.56  296.67
   0   1   2 9089.19  298.17
   0   1  -2 9341.67  298.17
   0   1  -2 9307.17  296.27
   0   1  -2 9026.80  297.87
   0   1  -2 9067.99  296.97
   0   1   2 9352.86  296.37
   0   1   2 8844.12  295.27
   0  -1   2 9079.79  297.67
   0  -1   2 9244.58  298.07
   0  -1  -2 9195.28  297.87
   0  -1   2 8901.71  297.67
   0  -1  -2 9164.68  296.47
   0  -1   2 8879.01  297.67
   0  -1   2 9069.89  296.47
   0  -1   2 9184.98  295.67
   0  -1   2 9173.28  297.27
   0  -1  -2 9269.87  297.27
   0  -1  -2 9398.66  297.37
   0  -1   2 9140.89  298.27
   0  -1   2 9088.79  297.47
   0  -1   2 9011.90  297.67
   0  -1   2 9097.19  297.37
   0  -1   2 9315.67  297.87
   0  -1   2 9354.76  296.97
   0  -1   2 8912.01  295.27
   0  -1  -2 9335.17  296.27
   0  -1  -2 8873.21  300.77
   0  -1  -2 9282.97  298.17
   0  -1   2 9307.07  296.67
   0  -1  -2 9078.19  296.37
   0  -1   2 9170.38  296.17
   0  -1  -2 9024.40  298.37
   0  -1  -2 9358.56  297.27
   0  -1  -2 9166.58  295.27
   0  -1  -2 9051.99  294.37
   0  -1  -2 9125.89  295.67
   0  -1  -2 9397.16  297.67
   0  -1  -2 8999.80  297.67
   0  -1   2 9381.66  297.37
   0  -1  -2 9057.79  297.77
   0  -1  -2 9226.48  297.17
   0  -1  -2 8379.66  294.67
   0  -1   2 8973.10  296.47
   0  -1   2 9265.07  297.77
   0  -1   2 8160.28  297.17
   0  -1   2 9094.59  297.57
   0  -1  -2 9041.70  295.97
   0  -1  -2 9074.89  296.27
   0  -1  -2 9010.40  297.67
   0  -1  -2 8981.10  295.47
   0  -1  -2 9150.38  296.47
   0  -1   2 8796.22  296.17
   0  -1   2 9285.17  298.27
   0  -1  -2 9213.68  296.47
   0  -1   2 9238.08  298.47
   0  -1   2 9157.08  295.67
   0  -1   2 8944.71  296.67
   0   1  -3  120.39    9.10
   0   1  -3  126.99    8.80
   0   1   3  122.39    8.40
   0   1  -3  106.39    8.10
   0   1   3   96.09    7.70
   0   1  -3  129.69    9.00
   0   1   3  109.09    7.40
   0   1   3  123.49    8.20
   0   1  -3  120.09    9.40
   0   1  -3  109.89    7.80
   0   1  -3  101.39   10.70
   0   1  -3   98.79    7.80
   0   1   3  106.59    6.00
   0   1   3  124.59   11.30
   0   1   3  108.89    6.40
   0   1   3  126.79    9.60
   0   1   3  117.69    9.50
   0   1   3  112.99    6.90
   0   1   3  107.79    8.00
   0   1  -3  104.49    6.80
   0   1  -3  117.69    9.00
   0   1   3  123.39    7.50
   0   1  -3  121.59    8.60
   0   1  -3  109.89    6.60
   0   1   3  130.79    9.10
   0   1  -3  111.09    7.20
   0   1  -3  110.09    8.90
   0   1  -3   92.69    8.40
   0   1  -3  118.29    9.00
   0   1  -3  103.79    6.80
   0   1  -3  101.39    7.20
   0   1   3  112.09    8.60
   0   1  -3  127.29    8.70
   0   1  -3  116.59    9.00
   0   1   3  113.09    8.40
   0   1  -3  104.79    7.90
   0   1   3  123.99    8.90
   0   1   3  119.09    8.20
   0   1   3  107.09    8.20
   0   1  -3  114.09    8.20
   0   1  -3  125.89    8.80
   0   1   3   97.59    5.40
   0  -1   3  106.89    7.60
   0  -1   3  115.29    7.00
   0  -1   3  101.89    8.00
   0  -1  -3   99.89    7.30
   0  -1   3  109.59    8.60
   0  -1   3  113.39    8.10
   0  -1   3  114.09    8.70
   0  -1   3  112.19    6.80
   0  -1  -3  121.19    5.60
   0  -1   3  110.39    7.40
   0  -1  -3  111.19    7.60
   0  -1   3  109.09    7.20
   0  -1   3  108.19    8.60
   0  -1  -3  114.49    8.50
   0  -1  -3  126.49    9.40
   0  -1   3  125.09    9.40
   0  -1   3   93.89    7.60
   0  -1   3  120.49    9.30
   0  -1   3  120.19    8.90
   0  -1   3   96.29    7.40
   0  -1   3  117.89    8.70
   0  -1   3  103.89    8.60
   0  -1   3  114.59    7.90
   0  -1  -3  111.69    8.50
   0  -1  -3  113.29    7.50
   0  -1   3  112.09    8.20
   0  -1  -3  111.79    7.80
   0  -1  -3  121.39    8.70
   0  -1  -3   90.69    8.10
   0  -1  -3  114.09    8.60
   0  -1  -3  101.49    8.50
   0  -1  -3  114.79    8.80
   0  -1   3  121.09    8.70
   0  -1  -3  119.59    7.20
   0  -1  -3  116.19    8.10
   0  -1  -3  108.09    8.50
   0  -1  -3  116.39    6.10
   0  -1  -3  115.79    7.50
   0  -1   3  110.59    8.80
   0  -1  -3  118.69   11.40
   0  -1  -3  118.99    9.10
   0   1  -4 3465.05  116.89
   0   1  -4 3488.05  122.19
   0   1   4 3544.45  116.69
   0   1  -4 3510.75  119.69
   0   1  -4 3484.35  116.29
   0   1   4 3632.94  119.79
   0   1  -4 3562.54  120.29
   0   1  -4 3281.07  116.29
   0   1  -4 3430.36  121.09
   0   1   4 3436.56  118.19
   0   1   4 3493.55  118.39
   0   1   4 3450.85  119.69
   0   1  -4 3441.66  121.79
   0   1  -4 3447.76  120.49
   0   1  -4 3457.05  118.89
   0   1   4 3551.74  119.79
   0   1  -4 3543.95  121.29
   0   1  -4 3349.26  119.39
   0   1   4 3528.25  115.79
   0   1  -4 3459.25  121.09
   0   1  -4 3728.03  120.79
   0   1  -4 3586.84  116.59
   0   1   4 3557.04  120.99
   0   1   4 3515.05  120.59
   0   1   4 3574.64  121.39
   0   1   4 3586.84  122.29
   0   1  -4 3495.55  120.99
   0   1   4 3368.26  121.79
   0   1   4 3240.28  117.19
   0   1   4 3263.67  115.09
   0  -1   4 3404.16  120.69
   0  -1  -4 3423.76  118.59
   0  -1  -4 3398.36  119.99
   0  -1   4 3558.04  121.99
   0  -1  -4 3462.65  120.49
   0  -1   4 3469.75  118.99
   0  -1  -4 3645.74  117.89
   0  -1  -4 3423.86  119.19
   0  -1   4 3639.14  118.39
   0  -1   4 3346.77  118.99
   0  -1   4 3320.87  119.89
   0  -1   4 3613.94  116.39
   0  -1   4 3480.25  121.69
   0  -1  -4 3496.45  118.69
   0  -1   4 3501.85  121.99
   0  -1  -4 3564.74  121.49
   0  -1   4 3496.45  118.09
   0  -1   4 3493.85  117.79
   0  -1  -4 3612.04  121.19
   0  -1  -4 3507.25  118.69
   0  -1  -4 3465.75  120.69
   0  -1  -4 3526.95  119.29
   0  -1   4 3502.05  120.59
   0  -1  -4 3223.88  120.79
   0  -1  -4 3534.85  115.79
   0  -1   4 3430.96  118.19
   0  -1   4 3573.34  118.39
   0  -1  -4 3533.05  118.69
   0  -1   4 3479.05  120.79
   0  -1  -4 3549.94  127.19
   0  -1  -4 3457.65  115.19
   0  -1  -4 3499.45  120.29
   0  -1   4 3530.95  120.59
   0   1   5   57.79    9.50
   0   1  -5   71.89    9.50
   0   1   5   49.60    8.20
   0   1   5   63.69    9.40
   0   1  -5   67.99    5.90
   0   1   5   63.99    7.90
   0   1   5   69.29    9.30
   0   1  -5   63.59    6.30
   0   1   5   70.59    8.40
   0   1  -5   72.09    9.40
   0   1  -5   61.19    9.20
   0   1   5   63.79    9.60
   0   1  -5   56.59    8.50
   0   1  -5   69.89    7.00
   0   1  -5   65.79    5.90
   0   1  -5   70.79    9.30
   0   1  -5   49.50    8.10
   0   1  -5   79.89   13.30
   0   1  -5   90.79   11.20
   0   1  -5   66.19   10.50
   0   1   5   72.19    9.40
   0   1   5   63.09    6.70
   0   1  -5   53.29    7.60
   0   1   5   76.19   10.10
   0   1   5   67.69    6.40
   0  -1   5   72.69    9.90
   0  -1   5   56.59    8.90
   0  -1   5   67.09    9.30
   0  -1  -5   77.39   13.90
   0  -1  -5   61.39    9.40
   0  -1   5   77.79    9.70
   0  -1  -5   79.79   10.40
   0  -1   5   57.39    7.50
   0  -1   5   69.49    9.60
   0  -1  -5   66.89    5.50
   0  -1   5   58.89    7.50
   0  -1   5   67.49    9.40
   0  -1  -5   65.59    9.70
   0  -1  -5   70.69    9.40
   0  -1  -5   70.69    8.90
   0  -1  -5   55.59    8.40
   0  -1  -5   69.09    8.10
   0  -1   5   81.59    8.80
   0  -1   5   75.19   10.90
   0  -1   5   68.09    5.70
   0  -1   5   65.19    8.20
   0  -1   5   72.09    8.40
   0  -1  -5   58.09    8.40
   0  -1  -5   61.69    9.60
   0  -1   5   58.69    9.50
   0   1   6  146.59   14.70
   0   1  -6  197.08   15.40
   0   1  -6  152.08   15.60
   0   1   6  155.08   16.80
   0   1  -6  186.38   15.30
   0   1   6  165.08   16.20
   0   1  -6  188.88   13.50
   0   1   6  205.08   12.40
   0   1  -6  130.29   14.70
   0   1   6  187.08   15.00
   0   1  -6  162.38    9.40
   0   1  -6  168.58   15.70
   0   1  -6  175.88   10.30
   0   1  -6  185.88   14.90
   0   1   6  186.38   15.40
   0   1  -6  195.88   20.20
   0   1   6  176.98   15.00
   0   1  -6  174.08   10.70
   0   1   6  178.38   14.80
   0   1   6  178.08   11.40
   0   1   6  168.48   12.80
   0   1   6  165.38   14.10
   0   1   6  174.28   11.00
   0   1  -6  179.58   15.30
   0   1  -6  167.58   10.00
   0   1   6  171.88   12.80
   0   1  -6  169.18   16.70
   0  -1   6  202.88   15.80
   0  -1  -6  177.58   10.40
   0  -1   6  190.78   13.10
   0  -1  -6  214.18   14.90
   0  -1   6  171.48   15.50
   0  -1   6  173.18   14.10
   0  -1  -6  166.18   16.30
   0  -1   6  181.18   15.30
   0  -1   6  185.68   19.00
   0  -1  -6  195.48   20.80
   0  -1  -6  174.38   10.10
   0  -1  -6  188.88   17.70
   0  -1   6  174.98   13.10
   0  -1  -6  161.78   14.70
   0  -1   6  176.08   15.20
   0  -1   6  202.58   15.50
   0  -1  -6  187.18   15.70
   0  -1  -6  151.88   12.30
   0  -1  -6  176.68   14.50
   0  -1   6  171.38    9.70
   0  -1   6  133.79   12.10
   0  -1  -6  163.58   16.70
   0  -1   6  177.28   13.20
   0  -1   6  150.58   12.20
   0  -1  -6  178.38   15.30
   0   1   7   35.30    7.80
   0   1  -7   35.30    7.90
   0   1   7   40.50    9.10
   0   1  -7   46.70    9.60
   0   1  -7   37.80   12.10
   0   1  -7   29.90    6.90
   0   1  -7   39.50    9.30
   0   1   7   26.50    8.20
   0   1   7   45.80   11.00
   0   1  -7   43.00    6.20
   0   1   7   28.30    5.70
   0   1   7   36.50    8.60
   0   1   7   38.90    7.00
   0   1   7   35.80    7.50
   0   1   7   43.70    9.60
   0   1  -7   32.50    8.60
   0   1  -7   44.40    9.70
   0   1   7   39.70    8.70
   0   1   7   50.19    7.30
   0   1  -7   26.30    8.20
   0   1  -7   31.80    4.90
   0   1  -7   31.30    8.40
   0   1   7   29.20    8.10
   0   1   7   43.30   10.10
   0  -1  -7   29.60    5.20
   0  -1  -7   29.00    7.00
   0  -1   7   27.60    8.90
   0  -1  -7   32.90    9.20
   0  -1   7   34.30    8.70
   0  -1   7   33.10    7.10
   0  -1   7   35.40    8.40
   0  -1   7   47.70   10.10
   0  -1  -7   38.00    5.50
   0  -1   7   33.30    7.60
   0  -1   7   30.60    8.30
   0  -1   7   37.60    9.70
   0  -1  -7   34.50    9.10
   0  -1   7   32.40    7.40
   0  -1   7   40.30   10.00
   0  -1  -7   29.10    7.60
   0  -1  -7   25.80    7.30
   0  -1  -7   35.00   12.40
   0  -1  -7   51.39   10.20
   0  -1  -7   34.70    9.30
   0  -1   7   38.30    7.90
   0  -1   7   29.80    6.80
   0  -1  -7   31.80    8.90
   0   1   8  735.93   38.30
   0   1  -8  731.03   39.50
   0   1   8  774.92   40.70
   0   1  -8  757.62   38.00
   0   1  -8  702.13   48.20
   0   1  -8  782.72   40.10
   0   1  -8  688.73   39.50
   0   1   8  776.72   38.50
   0   1   8  729.73   39.20
   0   1  -8  754.02   34.90
   0   1   8  800.02   39.40
   0   1   8  751.12   42.00
   0   1  -8  760.52   39.00
   0   1   8  721.03   37.60
   0   1   8  755.32   33.00
   0   1   8  802.32   39.70
   0   1   8  711.63   33.10
   0   1   8  727.03   31.70
   0   1  -8  736.93   39.20
   0   1   8  648.14   34.40
   0   1  -8  747.03   39.00
   0  -1   8  741.13   39.40
   0  -1   8  770.22   36.40
   0  -1   8  760.62   41.80
   0  -1   8  762.82   39.80
   0  -1   8  712.53   40.10
   0  -1  -8  724.53   39.00
   0  -1  -8  812.92   41.40
   0  -1  -8  751.92   38.80
   0  -1  -8  761.72   48.90
   0  -1  -8  713.23   39.90
   0  -1   8  755.12   35.00
   0  -1   8  689.73   35.00
   0  -1  -8  707.03   36.70
   0  -1   8  710.73   38.80
   0  -1  -8  795.12   36.00
   0  -1   8  734.33   34.20
   0  -1   8  780.12   36.70
   0  -1  -8  727.33   38.30
   0  -1   8  693.03   38.80
   0  -1  -8  700.93   39.40
   0   1  -9   45.20   12.10
   0   1   9   40.70   10.50
   0   1   9   51.09   11.80
   0   1   9   53.49   13.00
   0   1  -9   82.39   14.10
   0   1  -9   54.69   11.90
   0   1  -9   25.90   10.40
   0   1   9   44.30   12.90
   0   1  -9   59.79   12.90
   0   1  -9   27.70   10.70
   0   1   9   53.09    9.30
   0   1   9   56.29   10.80
   0   1   9   44.50   11.60
   0   1   9   45.90   12.30
   0   1   9   49.80   11.50
   0   1  -9   44.00   12.30
   0   1  -9   72.79   13.50
   0   1  -9   49.30   16.10
   0   1  -9   55.89   13.50
   0   1   9   42.10   10.90
   0  -1  -9   22.50   10.10
   0  -1  -9   34.40   11.20
   0  -1  -9   63.59   11.00
   0  -1   9   22.90    9.70
   0  -1  -9   55.39   12.00
   0  -1   9   71.29   11.80
   0  -1   9   30.50   11.20
   0  -1  -9   49.20   11.20
   0  -1  -9   71.59   14.40
   0  -1   9   54.99   11.00
   0  -1  -9   72.39   14.90
   0  -1   9   57.19   12.70
   0  -1   9   32.00    9.90
   0  -1   9   47.10   12.00
   0  -1  -9   59.19   12.30
   0  -1  -9   52.39   16.40
   0  -1   9   61.19   11.40
   0  -1   9   61.99   10.50
   0  -1  -9   24.50   10.10
   0  -1   9   41.30    8.80
   0   1 -10  190.58   32.60
   0   1 -10  171.48   23.80
   0   1  10  140.89   21.00
   0   1  10  157.48   21.70
   0   1 -10  196.98   21.60
   0   1 -10  183.58   23.80
   0   1 -10  153.68   20.40
   0   1  10  161.98   20.30
   0   1 -10  139.79   22.00
   0   1  10  158.38   24.60
   0   1 -10  196.98   23.50
   0   1  10  167.88   22.00
   0   1 -10  234.68   25.90
   0   1 -10  188.68   23.50
   0   1 -10  186.88   24.20
   0   1  10  216.88   24.60
   0  -1  10  205.38   25.50
   0  -1  10  182.78   23.10
   0  -1  10  173.58   17.80
   0  -1 -10  175.48   20.30
   0  -1 -10  202.68   32.90
   0  -1 -10  161.58   23.30
   0  -1 -10  167.88   21.00
   0  -1 -10  173.38   21.50
   0  -1  10  167.38   19.70
   0  -1  10  149.49   20.70
   0  -1 -10  195.58   24.40
   0  -1 -10  205.38   24.50
   0  -1  10  148.79   21.30
   0  -1  10  151.88   21.30
   0  -1  10  206.38   27.00
   0   2   0 5947.30  195.48
   0   2   0 5804.62  195.68
   0   2   0 5509.95  192.68
   0   2   0 6043.10  191.68
   0   2   0 5792.82  192.98
   0   2   0 6423.46  192.88
   0   2   0 5756.22  192.48
   0   2   0 5901.11  191.98
   0   2   0 6323.17  194.08
   0   2   0 5761.02  191.08
   0   2   0 5767.42  192.88
   0   2   0 5707.53  191.48
   0   2   0 5953.90  192.08
   0   2   0 5920.11  192.58
   0   2   0 5555.34  191.88
   0   2   0 6077.49  192.58
   0   2   0 5802.02  191.08
   0   2   0 5803.92  193.18
   0   2   0 5794.12  191.38
   0   2   0 6451.65  193.38
   0   2   0 5852.01  192.48
   0   2   0 5809.92  193.98
   0   2   0 5816.12  193.58
   0   2   0 6024.40  191.38
   0   2   0 5882.71  192.48
   0  -2   0 5485.45  191.88
   0  -2   0 5797.72  191.38
   0  -2   0 6046.59  192.68
   0  -2   0 5890.61  193.78
   0  -2   0 5853.51  193.28
   0  -2   0 5684.23  191.08
   0  -2   0 5644.23  192.38
   0  -2   0 5910.61  192.48
   0  -2   0 5450.35  191.88
   0  -2   0 6196.18  193.18
   0  -2   0 5755.42  191.58
   0  -2   0 5708.93  193.88
   0  -2   0 5868.61  193.38
   0  -2   0 6213.68  196.18
   0  -2   0 6148.88  192.28
   0  -2   0 5959.60  191.48
   0  -2   0 5762.72  191.08
   0  -2   0 5939.41  192.08
   0  -2   0 5845.32  192.68
   0  -2   0 5860.91  193.48
   0   2  -1   64.49    4.90
   0   2   1   64.89    6.60
   0   2  -1   70.39    5.90
   0   2   1   64.49    4.20
   0   2  -1   59.99    5.20
   0   2   1   65.99    6.20
   0   2  -1   61.79    5.20
   0   2   1   62.19    5.30
   0   2   1   66.19    5.20
   0   2   1   58.19    4.10
   0   2  -1   52.69    5.50
   0   2  -1   69.29    5.50
   0   2   1   60.59    5.90
   0   2  -1   64.99    5.60
   0   2  -1   59.29    5.30
   0   2   1   55.59    4.60
   0   2   1   63.49    4.40
   0   2  -1   61.99    4.90
   0   2  -1   61.09    4.00
   0   2  -1   66.89    5.60
   0   2   1   63.59    5.10
   0   2  -1   60.19    5.70
   0   2  -1   70.89    6.00
   0   2   1   54.89    4.80
   0   2  -1   73.09    5.60
   0   2   1   59.49    4.50
   0   2   1   71.59    5.30
   0   2  -1   62.59    5.10
   0   2   1   59.59    5.20
   0   2   1   66.19    3.80
   0   2   1   67.09    5.40
   0   2   1   59.89    4.20
   0   2   1   62.19    5.10
   0   2   1   68.29    5.40
   0   2   1   62.59    3.70
   0   2  -1   47.90    5.30
   0   2  -1   64.59    4.70
   0   2  -1   55.79    5.20
   0   2   1   53.99    4.50
   0   2  -1   61.89    5.30
   0   2   1   55.99    4.70
   0   2   1   64.59    5.60
   0   2   1   62.69    5.00
   0   2  -1   66.29    5.10
   0   2  -1   60.59    4.90
   0   2  -1   66.79    5.00
   0   2   1   57.49    3.90
   0   2  -1   54.39    4.70
   0   2   1   59.89    4.30
   0   2  -1   64.59    5.10
   0  -2   1   53.79    4.60
   0  -2  -1   61.69    3.20
   0  -2  -1   52.99    4.10
   0  -2   1   64.39    5.40
   0  -2   1   63.69    6.10
   0  -2  -1   62.29    4.20
   0  -2   1   59.79    5.70
   0  -2   1   75.19    6.20
   0  -2  -1   57.69    6.60
   0  -2   1   66.99    6.20
   0  -2  -1   63.79    6.70
   0  -2  -1   63.19    5.10
   0  -2   1   67.99    6.50
   0  -2   1   67.79    6.20
   0  -2  -1   61.29    4.40
   0  -2   1   66.99    5.80
   0  -2   1   63.79    5.20
   0  -2  -1   67.19    6.00
   0  -2  -1   62.49    5.40
   0  -2   1   55.39    4.60
   0  -2   1   57.59    4.50
   0  -2   1   57.09    5.00
   0  -2  -1   56.99    4.70
   0  -2  -1   60.69    4.90
   0  -2  -1   57.99    4.60
   0  -2   1   64.09    5.40
   0  -2   1   69.49    6.20
   0  -2  -1   60.99    4.90
   0  -2   1   56.29    3.80
   0  -2  -1   56.29    5.70
   0  -2  -1   69.09    5.40
   0  -2  -1   65.79    6.40
   0  -2  -1   68.99    5.30
   0  -2  -1   72.89    5.50
   0  -2  -1   63.79    5.40
   0  -2  -1   63.59    3.80
   0  -2   1   60.69    5.10
   0  -2   1   64.59    5.30
   0  -2   1   68.39    7.20
   0  -2   1   70.39    6.90
   0  -2   1   58.89    5.70
   0  -2   1   59.69    5.00
   0  -2   1   60.19    5.40
   0  -2  -1   60.79    5.10
   0   2  -2 3301.27  110.09
   0   2   2 3223.68  109.99
   0   2   2 3324.57  110.39
   0   2  -2 3418.16  110.49
   0   2   2 3261.27  111.79
   0   2   2 3252.87  108.09
   0   2  -2 3247.07  108.99
   0   2  -2 3382.36  109.39
   0   2   2 3113.19  107.49
   0   2   2 3315.77  108.59
   0   2  -2 3331.57  111.49
   0   2  -2 3232.38  110.49
   0   2  -2 3250.77  110.19
   0   2  -2 3187.98  110.29
   0   2  -2 3248.67  110.99
   0   2   2 3338.07  108.89
   0   2  -2 3304.47  109.79
   0   2   2 3287.87  108.79
   0   2  -2 3204.38  109.99
   0   2  -2 3281.47  109.39
   0   2  -2 3236.58  109.49
   0   2  -2 3126.09  109.49
   0   2   2 3233.78  110.49
   0   2   2 3333.47  110.29
   0   2   2 3231.98  109.59
   0   2  -2 3357.86  110.79
   0   2   2 3136.79  107.29
   0   2   2 3236.48  113.79
   0   2  -2 3219.38  107.69
   0   2  -2 3169.08  110.39
   0   2  -2 3242.28  108.49
   0   2  -2 3224.28  110.79
   0   2  -2 3203.78  108.39
   0   2   2 3204.08  108.69
   0   2   2 3346.37  110.59
   0   2   2 3301.67  111.59
   0   2   2 3271.27  108.79
   0   2  -2 3166.08  109.79
   0   2   2 3257.07  108.79
   0   2  -2 3202.58  109.99
   0   2   2 3170.28  109.49
   0   2   2 3280.07  109.49
   0   2   2 3410.96  109.29
   0   2   2 3167.18  108.19
   0   2  -2 3238.88  109.99
   0   2  -2 3356.66  109.79
   0  -2  -2 3369.06  108.89
   0  -2   2 3350.06  111.19
   0  -2   2 3222.28  109.49
   0  -2   2 3222.88  109.49
   0  -2   2 3257.77  108.39
   0  -2   2 3219.78  106.29
   0  -2   2 3400.76  110.59
   0  -2  -2 3219.58  106.89
   0  -2   2 3380.96  110.29
   0  -2  -2 3327.87  109.79
   0  -2  -2 3285.47  109.79
   0  -2  -2 3131.89  106.09
   0  -2  -2 3222.28  108.69
   0  -2   2 3026.50  109.79
   0  -2  -2 3311.57  106.09
   0  -2  -2 3353.76  109.09
   0  -2   2 3190.68  109.29
   0  -2   2 3263.47  109.19
   0  -2   2 3245.68  107.69
   0  -2  -2 3203.68  108.69
   0  -2   2 3268.47  109.69
   0  -2   2 3195.18  110.19
   0  -2  -2 3309.47  110.89
   0  -2   2 3353.56  110.19
   0  -2  -2 3155.38  110.19
   0  -2  -2 3198.18  111.89
   0  -2   2 3351.26  110.69
   0  -2  -2 3261.27  113.59
   0  -2   2 3258.57  109.79
   0  -2   2 3316.27  110.59
   0  -2   2 3228.88  109.49
   0  -2  -2 3242.58  109.39
   0  -2  -2 3235.78  108.99
   0  -2   2 3232.48  110.39
   0  -2   2 3274.57  109.89
   0  -2  -2 3240.68  108.09
   0  -2  -2 3136.09  109.49
   0  -2   2 3356.96  110.39
   0  -2   2 3158.88  109.49
   0  -2  -2 3086.19  110.09
   0  -2  -2 3022.20  108.19
   0   2  -3 1173.38   43.10
   0   2  -3 1147.89   43.90
   0   2   3 1175.58   41.60
   0   2   3 1119.49   42.40
   0   2   3 1129.79   41.20
   0   2  -3 1189.28   41.90
   0   2   3 1166.08   41.50
   0   2  -3 1164.88   44.50
   0   2  -3 1098.09   42.40
   0   2   3 1131.39   43.80
   0   2   3 1137.09   41.20
   0   2   3 1138.19   40.00
   0   2   3 1161.98   42.40
   0   2   3 1114.89   39.10
   0   2   3 1116.49   41.30
   0   2   3 1162.68   39.30
   0   2   3 1114.19   45.90
   0   2  -3 1151.58   45.50
   0   2   3 1140.79   43.40
   0   2  -3 1131.09   44.10
   0   2  -3 1120.49   43.40
   0   2  -3 1101.69   42.30
   0   2  -3 1138.49   44.80
   0   2   3 1106.49   39.20
   0   2  -3 1118.69   43.10
   0   2  -3 1118.29   44.40
   0   2  -3 1088.09   43.80
   0   2   3 1164.68   39.70
   0   2   3 1196.48   43.60
   0   2  -3 1186.98   44.10
   0   2  -3 1142.59   42.10
   0   2  -3 1190.38   42.10
   0   2   3 1131.59   44.80
   0   2  -3 1134.99   42.30
   0   2  -3 1136.29   40.90
   0   2  -3 1171.48   43.90
   0  -2   3 1211.88   44.80
   0  -2  -3 1118.89   41.50
   0  -2  -3 1136.49   39.60
   0  -2  -3 1132.09   43.30
   0  -2   3 1091.49   43.30
   0  -2  -3 1141.59   42.60
   0  -2   3 1149.69   43.40
   0  -2  -3 1135.99   41.70
   0  -2   3 1148.39   41.40
   0  -2  -3 1081.59   47.30
   0  -2   3 1110.49   43.20
   0  -2  -3 1121.29   42.80
   0  -2   3 1125.19   39.20
   0  -2  -3 1141.69   44.80
   0  -2  -3 1115.29   44.20
   0  -2  -3 1011.20   39.80
   0  -2   3 1083.79   42.40
   0  -2  -3 1129.19   41.10
   0  -2  -3 1111.19   42.70
   0  -2  -3 1158.88   41.90
   0  -2   3 1157.38   39.70
   0  -2  -3 1188.18   44.30
   0  -2   3 1116.29   39.90
   0  -2   3 1172.58   42.40
   0  -2   3 1174.98   43.20
   0  -2   3 1151.38   43.50
   0  -2  -3 1108.59   43.70
   0  -2  -3 1130.89   40.00
   0  -2   3 1157.98   42.10
   0  -2  -3 1157.58   43.00
   0  -2  -3 1174.38   41.40
   0  -2   3 1172.18   44.40
   0  -2   3 1115.59   44.00
   0  -2   3 1104.49   43.90
   0  -2  -3 1156.28   39.30
   0  -2   3 1094.59   42.30
   0  -2   3 1180.78   45.00
   0   2   4 2222.98   73.39
   0   2  -4 2095.89   78.79
   0   2   4 2162.28   75.69
   0   2  -4 2245.78   80.69
   0   2  -4 2128.19   76.29
   0   2   4 2228.88   78.69
   0   2  -4 2144.09   76.69
   0   2  -4 2095.99   75.99
   0   2  -4 2159.68   78.89
   0   2  -4 2224.58   75.99
   0   2   4 2204.28   76.49
   0   2  -4 2184.48   78.89
   0   2   4 2185.98   76.49
   0   2  -4 2161.68   79.39
   0   2  -4 2211.88   77.69
   0   2   4 2200.88   76.69
   0   2   4 2211.28   77.49
   0   2   4 2144.79   78.89
   0   2   4 2210.38   78.79
   0   2   4 2215.48   75.59
   0   2  -4 2161.68   77.99
   0   2  -4 2164.98   79.89
   0   2  -4 2044.10   78.49
   0   2   4 2146.19   73.79
   0   2  -4 2165.08   78.99
   0   2  -4 2193.68   78.99
   0   2   4 2113.89   79.89
   0   2  -4 2117.39   75.49
   0  -2   4 2141.19   77.89
   0  -2  -4 2200.78   77.69
   0  -2   4 2097.39   79.29
   0  -2  -4 2175.48   77.69
   0  -2  -4 1985.40   72.29
   0  -2  -4 2137.49   78.49
   0  -2   4 2126.79   73.79
   0  -2  -4 2226.68   78.19
   0  -2  -4 2224.08   76.29
   0  -2   4 2094.89   78.19
   0  -2  -4 2129.89   75.19
   0  -2   4 2165.38   78.69
   0  -2  -4 2170.68   79.59
   0  -2  -4 2228.98   84.89
   0  -2   4 2004.00   78.39
   0  -2   4 2271.07   80.49
   0  -2  -4 2119.49   76.09
   0  -2  -4 2066.09   78.79
   0  -2   4 2126.69   79.29
   0  -2  -4 2235.48   74.99
   0  -2  -4 2183.38   76.39
   0  -2  -4 2157.58   74.69
   0  -2   4 2246.38   76.79
   0  -2  -4 2136.19   76.09
   0  -2   4 2092.79   77.69
   0  -2   4 2148.78   74.59
   0  -2   4 2226.68   76.99
   0  -2  -4 2166.98   73.89
   0  -2  -4 2231.18   73.99
   0  -2  -4 2214.28   78.19
   0  -2   4 2182.88   75.69
   0  -2   4 2168.08   79.29
   0  -2   4 2157.68   74.39
   0   2   5  482.35   22.80
   0   2   5  488.45   23.00
   0   2  -5  355.26   19.50
   0   2  -5  444.66   25.20
   0   2  -5  467.95   23.00
   0   2  -5  421.46   23.20
   0   2   5  449.26   17.80
   0   2   5  456.55   23.90
   0   2  -5  478.85   24.40
   0   2   5  462.85   19.00
   0   2   5  468.75   21.50
   0   2   5  441.76   20.90
   0   2  -5  478.95   24.00
   0   2  -5  446.16   23.10
   0   2  -5  449.16   20.20
   0   2  -5  454.35   24.40
   0   2  -5  423.56   24.30
   0   2  -5  397.26   20.20
   0   2   5  450.25   25.30
   0   2   5  444.96   19.50
   0   2   5  452.75   22.40
   0   2  -5  419.86   24.40
   0   2  -5  473.25   24.80
   0   2   5  473.55   24.20
   0   2  -5  444.06   21.00
   0   2   5  473.85   24.30
   0  -2   5  436.76   24.40
   0  -2  -5  469.75   22.50
   0  -2   5  459.45   24.20
   0  -2   5  442.76   21.90
   0  -2  -5  457.45   23.40
   0  -2   5  414.56   19.50
   0  -2   5  456.75   25.20
   0  -2   5  467.05   24.30
   0  -2  -5  461.85   23.90
   0  -2  -5  452.05   29.40
   0  -2  -5  413.76   20.90
   0  -2   5  429.26   21.80
   0  -2  -5  493.25   25.50
   0  -2  -5  466.75   20.00
   0  -2  -5  429.36   22.50
   0  -2  -5  447.46   21.40
   0  -2   5  458.05   20.60
   0  -2  -5  437.56   24.00
   0  -2   5  443.06   24.70
   0  -2  -5  441.06   19.60
   0  -2   5  444.36   20.50
   0  -2   5  437.86   20.30
   0  -2   5  485.65   24.80
   0  -2   5  425.96   22.60
   0  -2  -5  457.15   17.90
   0  -2   5  454.35   23.50
   0  -2   5  456.95   24.00
   0  -2  -5  430.16   23.30
   0   2   6 1906.21   69.19
   0   2   6 1848.52   71.29
   0   2   6 1874.31   71.39
   0   2  -6 2007.80   75.19
   0   2   6 1833.92   75.19
   0   2  -6 1923.71   74.19
   0   2  -6 1879.01   68.29
   0   2   6 1807.92   72.99
   0   2   6 1893.61   66.19
   0   2  -6 1855.21   67.39
   0   2  -6 1856.81   73.79
   0   2   6 2041.40   74.39
   0   2   6 1887.81   64.89
   0   2  -6 1835.92   66.89
   0   2  -6 1919.41   73.39
   0   2  -6 1947.31   72.59
   0   2  -6 1825.32   74.79
   0   2  -6 1845.82   72.19
   0   2  -6 1762.92   66.99
   0   2   6 1798.82   72.79
   0   2  -6 1890.61   71.79
   0   2  -6 1836.92   72.49
   0   2   6 1924.91   69.69
   0  -2  -6 1830.22   73.69
   0  -2  -6 1845.62   81.59
   0  -2   6 1948.71   74.29
   0  -2   6 1830.12   71.29
   0  -2   6 1900.51   70.19
   0  -2  -6 1898.21   66.59
   0  -2  -6 1869.71   72.79
   0  -2  -6 1960.40   73.69
   0  -2   6 1820.72   74.49
   0  -2   6 1845.72   66.99
   0  -2  -6 1772.62   73.89
   0  -2   6 1895.41   73.49
   0  -2   6 1858.81   68.69
   0  -2   6 1852.61   73.39
   0  -2  -6 1891.61   67.79
   0  -2  -6 1788.52   71.09
   0  -2   6 1896.01   72.79
   0  -2   6 1926.61   68.89
   0  -2  -6 1898.31   71.09
   0  -2  -6 1894.81   72.49
   0  -2  -6 1835.12   69.59
   0  -2   6 1947.71   70.29
   0  -2   6 1763.42   74.29
   0   2  -7  244.28   19.80
   0   2   7  237.58   16.10
   0   2   7  243.08   18.90
   0   2   7  238.98   19.40
   0   2  -7  227.18   19.80
   0   2  -7  269.57   20.30
   0   2   7  261.87   19.20
   0   2   7  250.67   15.30
   0   2  -7  256.57   26.10
   0   2  -7  246.48   19.40
   0   2   7  243.08   21.20
   0   2   7  266.47   19.70
   0   2   7  262.37   18.80
   0   2   7  296.47   20.80
   0   2  -7  249.48   19.10
   0   2  -7  261.27   18.40
   0   2  -7  246.38   14.60
   0   2   7  254.57   17.10
   0   2  -7  247.58   15.00
   0   2   7  235.88   13.90
   0   2  -7  220.58   18.40
   0   2   7  256.67   18.70
   0   2  -7  246.78   19.40
   0   2   7  237.98   13.40
   0  -2  -7  265.07   18.80
   0  -2  -7  264.27   26.20
   0  -2   7  263.37   20.90
   0  -2   7  213.48   18.80
   0  -2  -7  232.88   18.10
   0  -2   7  251.57   20.00
   0  -2   7  261.47   20.30
   0  -2   7  265.77   17.70
   0  -2   7  258.87   19.60
   0  -2   7  257.27   17.30
   0  -2  -7  263.37   16.20
   0  -2  -7  268.97   20.00
   0  -2  -7  268.77   14.30
   0  -2   7  238.08   20.20
   0  -2   7  233.08   16.20
   0  -2   7  228.38   17.70
   0  -2  -7  246.38   19.60
   0  -2  -7  259.47   17.60
   0  -2   7  238.88   16.20
   0  -2  -7  227.28   18.50
   0  -2  -7  216.18   19.40
   0  -2   7  256.47   14.40
   0   2  -8   -5.40    8.90
   0   2  -8   16.90    8.30
   0   2  -8    1.90    5.10
   0   2   8   14.80    8.10
   0   2   8   10.10    6.70
   0   2   8   10.40    5.30
   0   2   8   16.50    7.40
   0   2   8    7.30    6.80
   0   2  -8   14.90    7.20
   0   2   8   22.60    6.80
   0   2  -8   13.80    7.80
   0   2   8   10.30    5.70
   0   2  -8    9.90    7.40
   0   2   8    2.70    7.00
   0   2  -8    3.70    7.10
   0   2  -8    8.20    6.70
   0   2   8   16.50    8.00
   0   2   8   11.20    6.40
   0   2   8   17.90    7.70
   0   2   8    2.90    4.70
   0   2  -8    8.50    7.00
   0  -2   8   11.70    6.30
   0  -2   8   11.70    8.50
   0  -2  -8   14.60    8.40
   0  -2  -8   26.80   13.20
   0  -2   8   18.50    8.90
   0  -2  -8    6.70    5.30
   0  -2   8   14.20    6.50
   0  -2  -8    1.30    6.50
   0  -2   8    1.60    5.70
   0  -2   8    3.70    5.70
   0  -2   8    7.70    7.00
   0  -2  -8   15.70    7.50
   0  -2  -8    6.90    6.50
   0  -2  -8   10.60    7.90
   0  -2   8    9.70    6.10
   0  -2   8   17.40    8.40
   0  -2   8    9.70    6.80
   0  -2  -8    4.20    5.50
   0  -2   8   13.80    6.50
   0  -2  -8    1.40    4.50
   0  -2  -8   20.90    7.90
   0   2   9   16.00    9.90
   0   2  -9    5.80    7.10
   0   2   9   16.90    9.10
   0   2  -9   16.20    9.30
   0   2  -9   23.40   13.10
   0   2   9   16.20    9.90
   0   2  -9   16.50    9.10
   0   2   9   21.20    7.80
   0   2   9    7.40    7.60
   0   2   9    9.60    7.60
   0   2  -9   21.10    8.20
   0   2  -9   -0.40    6.60
   0   2   9   20.90    9.20
   0   2  -9   23.50    9.40
   0   2  -9   36.70   10.90
   0   2  -9   21.80    8.40
   0   2   9   28.60    8.90
   0   2  -9   13.30    8.60
   0  -2   9   38.40    9.00
   0  -2  -9   17.80    8.50
   0  -2   9   22.30    8.20
   0  -2  -9   20.30    9.20
   0  -2  -9   25.70   14.00
   0  -2  -9   25.70    8.40
   0  -2  -9   27.40   11.20
   0  -2   9   28.50   10.10
   0  -2   9   26.70   10.50
   0  -2   9    7.70    7.90
   0  -2   9   15.30    8.90
   0  -2   9   23.10    7.90
   0  -2   9   23.50    8.90
   0  -2   9   12.40    8.20
   0  -2  -9   19.80    7.60
   0  -2  -9   17.90    9.80
   0   2  10  243.08   29.40
   0   2 -10  236.48   27.00
   0   2 -10  214.88   26.10
   0   2 -10  202.48   25.30
   0   2 -10  263.97   28.20
   0   2 -10  234.38   26.40
   0   2  10  204.98   25.10
   0   2 -10  185.48   31.10
   0   2  10  193.68   22.90
   0   2  10  244.88   25.40
   0   2  10  232.68   25.40
   0   2 -10  222.38   24.60
   0   2 -10  256.77   27.70
   0   2  10  241.78   26.70
   0   2 -10  220.58   25.30
   0   2 -10  199.88   26.60
   0  -2  10  241.58   26.40
   0  -2 -10  211.78   24.60
   0  -2 -10  242.38   27.10
   0  -2  10  212.98   21.50
   0  -2 -10  244.68   28.00
   0  -2 -10  248.08   36.80
   0  -2  10  242.38   20.00
   0  -2  10  261.97   23.00
   0  -2  10  232.68   26.50
   0  -2 -10  223.18   27.10
   0  -2 -10  221.68   33.10
   0  -2  10  203.58   24.60
   0  -2  10  181.28   24.70
   0  -2 -10  188.08   21.00
   0   3   0    0.30    1.70
   0   3   0    2.70    2.10
   0   3   0    0.10    2.50
   0   3   0    3.00    2.00
   0   3   0   -0.60    2.10
   0   3   0    3.00    2.30
   0   3   0    1.40    2.40
   0   3   0   -0.10    1.70
   0   3   0    2.80    2.30
   0   3   0    3.70    2.10
   0   3   0    0.30    1.60
   0   3   0    1.70    1.80
   0   3   0    5.70    2.90
   0   3   0    1.00    2.00
   0   3   0    1.30    2.20
   0   3   0    1.80    1.60
   0   3   0   -0.30    1.80
   0   3   0    0.90    1.80
   0   3   0    2.70    2.20
   0   3   0   -0.60    1.30
   0   3   0    2.10    1.90
   0   3   0   14.60    5.20
   0   3   0    1.80    1.80
   0   3   0    1.40    1.90
   0   3   0    3.70    2.00
   0   3   0    2.50    2.30
   0  -3   0    1.50    1.90
   0  -3   0    0.20    2.20
   0  -3   0   -0.50    1.50
   0  -3   0    3.80    3.00
   0  -3   0    1.10    2.10
   0  -3   0    3.90    2.40
   0  -3   0    1.10    2.40
   0  -3   0    3.00    1.80
   0  -3   0    0.80    2.00
   0  -3   0   -2.40    1.80
   0  -3   0   -0.50    1.60
   0  -3   0    1.70    2.10
   0  -3   0   -1.10    1.70
   0  -3   0   -1.70    2.80
   0  -3   0    0.50    1.60
   0  -3   0    2.30    2.40
   0  -3   0   -0.30    1.60
   0   3  -1  109.99    7.20
   0   3  -1  124.59    9.20
   0   3   1  100.39    5.80
   0   3   1  114.29    7.60
   0   3   1  109.49    7.20
   0   3   1  117.49    8.10
   0   3  -1  112.99    7.70
   0   3  -1  100.99    8.20
   0   3   1  104.99    5.40
   0   3   1  121.09    7.70
   0   3  -1  114.09    8.10
   0   3  -1  104.69    6.90
   0   3  -1  116.89    9.00
   0   3  -1  111.59    8.60
   0   3   1  111.69    7.80
   0   3   1  114.69    7.60
   0   3   1  123.99    7.20
   0   3   1  114.69    7.40
   0   3   1  112.19    7.20
   0   3   1  115.49    8.20
   0   3   1   93.19    6.50
   0   3   1  107.39    7.40
   0   3  -1  121.79    7.80
   0   3  -1  102.79    6.90
   0   3  -1  101.69    7.10
   0   3  -1  111.89    5.10
   0   3   1  123.59    8.40
   0   3  -1  110.79    8.10
   0   3  -1   99.79    8.10
   0   3   1  107.19    8.00
   0   3   1   96.69    8.50
   0   3   1  109.19    5.80
   0   3  -1  114.29    8.20
   0   3  -1  115.79    8.30
   0   3   1  114.89    6.60
   0   3  -1  112.89    7.90
   0   3   1  104.49    6.40
   0   3  -1  111.89    7.80
   0   3  -1  108.19    8.60
   0   3  -1  103.29    7.60
   0   3  -1  106.49    6.80
   0   3   1  110.49    9.60
   0   3   1  125.59    8.70
   0   3   1  119.19    9.00
   0   3   1  104.39    7.40
   0   3   1  105.99    6.90
   0   3  -1  107.59    8.00
   0   3   1  111.09    5.40
   0   3   1  107.89    5.80
   0   3  -1  112.29    7.30
   0   3  -1  100.79    7.80
   0   3  -1  107.29    8.10
   0  -3  -1   95.39    6.00
   0  -3   1   99.39    7.90
   0  -3  -1  110.79    8.50
   0  -3  -1  120.29    7.60
   0  -3   1  113.39    8.10
   0  -3   1   98.29    7.10
   0  -3   1  102.09    8.10
   0  -3  -1  114.69    8.30
   0  -3   1  101.49    7.80
   0  -3  -1  104.99    5.50
   0  -3   1  106.09    6.70
   0  -3   1  104.49    8.00
   0  -3   1  107.79    9.10
   0  -3  -1  113.19    8.00
   0  -3   1  105.79    8.30
   0  -3   1  102.59    6.20
   0  -3  -1   97.69    7.50
   0  -3   1  113.89    8.30
   0  -3  -1  108.49    6.80
   0  -3   1   98.49    8.70
   0  -3   1  116.19    9.30
   0  -3   1  106.69    7.70
   0  -3   1  115.49    8.10
   0  -3  -1  112.49    7.70
   0  -3   1  123.09    7.80
   0  -3   1  110.89    7.90
   0  -3   1  121.69    7.10
   0  -3  -1  112.29    7.20
   0  -3  -1  122.09    7.70
   0  -3  -1  103.49    6.90
   0  -3   1  135.69    8.90
   0  -3  -1  110.89    8.10
   0  -3  -1  134.09    9.40
   0  -3  -1  114.29   10.20
   0  -3   1  108.39    7.30
   0  -3  -1  123.39    9.10
   0  -3  -1   87.99    7.70
   0  -3  -1  107.99    7.60
   0  -3  -1  118.99    8.20
   0   3   2 6239.48  207.78
   0   3   2 6741.83  209.98
   0   3   2 6275.07  207.88
   0   3  -2 6370.66  210.38
   0   3  -2 6093.09  206.18
   0   3  -2 5914.71  210.18
   0   3   2 6362.86  207.58
   0   3  -2 6336.87  207.38
   0   3   2 6062.99  209.68
   0   3  -2 6186.48  209.58
   0   3  -2 6089.89  209.38
   0   3   2 6467.15  208.38
   0   3   2 6403.46  210.58
   0   3   2 6360.86  210.18
   0   3   2 6381.06  209.38
   0   3   2 6375.06  215.48
   0   3  -2 6344.47  208.88
   0   3   2 6431.06  206.78
   0   3  -2 6381.96  211.48
   0   3   2 6183.08  208.88
   0   3   2 6437.66  209.58
   0   3  -2 6259.87  211.28
   0   3   2 6362.36  209.98
   0   3  -2 6458.45  210.98
   0   3   2 6162.58  212.18
   0   3  -2 6389.06  210.88
   0   3  -2 6146.39  210.48
   0   3   2 6388.06  206.98
   0   3  -2 6414.26  209.68
   0   3  -2 6246.48  210.78
   0   3   2 6234.18  209.98
   0   3   2 6436.06  208.48
   0   3   2 6407.36  209.08
   0   3  -2 6165.58  210.58
   0   3  -2 6304.57  209.78
   0   3  -2 6144.29  210.58
   0   3   2 6606.04  211.08
   0   3  -2 6281.37  212.28
   0   3  -2 6275.87  209.48
   0   3   2 6412.36  209.28
   0   3   2 6384.76  207.68
   0   3  -2 6492.05  210.48
   0   3   2 6301.37  206.58
   0   3   2 6294.27  212.88
   0  -3   2 6146.88  208.88
   0  -3   2 6397.46  211.78
   0  -3  -2 6405.76  206.58
   0  -3   2 6397.96  210.98
   0  -3   2 6327.57  210.68
   0  -3   2 6319.37  208.78
   0  -3   2 6562.84  211.28
   0  -3   2 6296.47  209.68
   0  -3   2 6234.88  210.98
   0  -3   2 6274.87  207.08
   0  -3   2 6323.47  209.78
   0  -3   2 6471.75  210.68
   0  -3  -2 6512.95  205.58
   0  -3  -2 6372.96  210.28
   0  -3   2 6105.89  210.88
   0  -3  -2 6456.25  209.78
   0  -3   2 6450.35  208.98
   0  -3  -2 6366.46  207.68
   0  -3  -2 6436.56  214.88
   0  -3  -2 6142.99  210.28
   0  -3   2 6480.45  210.38
   0  -3   2 6215.88  206.18
   0  -3  -2 6117.89  208.68
   0  -3  -2 6356.96  207.88
   0  -3  -2 6306.57  208.18
   0  -3  -2 6315.17  209.28
   0  -3   2 6442.85  209.88
   0  -3  -2 6264.77  210.18
   0  -3  -2 6296.17  211.38
   0  -3   2 6198.98  210.28
   0  -3  -2 6182.48  210.08
   0  -3   2 6380.36  210.98
   0  -3   2 6393.76  210.08
   0  -3   2 6153.28  211.38
   0  -3   2 6431.56  211.18
   0  -3  -2 6339.27  212.58
   0   3   3  318.27   15.00
   0   3  -3  311.27   18.40
   0   3   3  317.67   14.80
   0   3  -3  310.07   15.40
   0   3  -3  298.47   17.30
   0   3   3  286.17   11.90
   0   3  -3  302.17   17.10
   0   3  -3  320.17   16.90
   0   3  -3  297.87   14.50
   0   3   3  321.77   15.50
   0   3  -3  319.37   18.00
   0   3   3  319.07   16.60
   0   3   3  322.97   16.10
   0   3   3  305.97   14.20
   0   3   3  317.27   19.00
   0   3   3  320.57   16.60
   0   3   3  299.17   14.10
   0   3   3  317.57   15.90
   0   3   3  321.07   17.60
   0   3  -3  302.47   17.60
   0   3  -3  278.77   16.70
   0   3  -3  292.57   17.40
   0   3  -3  322.07   17.10
   0   3  -3  294.67   16.60
   0   3  -3  295.57   16.10
   0   3   3  340.27   19.30
   0   3   3  293.27   15.30
   0   3   3  315.17   16.40
   0  -3  -3  317.87   18.10
   0  -3   3  314.47   16.70
   0  -3   3  298.37   16.10
   0  -3  -3  305.07   15.60
   0  -3  -3  328.97   15.90
   0  -3   3  290.57   17.00
   0  -3  -3  310.37   17.50
   0  -3  -3  334.27   17.00
   0  -3  -3  325.27   16.80
   0  -3  -3  299.37   16.60
   0  -3  -3  318.57   13.30
   0  -3  -3  319.87   14.90
   0  -3   3  314.07   16.70
   0  -3  -3  324.57   19.30
   0  -3  -3  316.07   17.50
   0  -3   3  333.07   16.90
   0  -3  -3  326.47   16.30
   0  -3   3  320.97   17.80
   0  -3   3  299.77   16.40
   0  -3  -3  329.87   15.60
   0  -3   3  312.47   17.70
   0  -3   3  321.67   12.50
   0  -3  -3  329.57   20.80
   0  -3   3  325.17   17.60
   0  -3   3  306.67   17.50
   0  -3   3  303.97   14.20
   0  -3  -3  302.57   15.80
   0  -3   3  288.97   16.70
   0  -3   3  337.27   18.20
   0  -3   3  321.67   16.70
   0   3   4 1458.05   49.60
   0   3   4 1437.26   52.19
   0   3   4 1457.15   57.29
   0   3  -4 1455.25   53.69
   0   3  -4 1450.35   55.19
   0   3   4 1444.46   53.69
   0   3  -4 1487.35   54.49
   0   3  -4 1408.46   52.19
   0   3   4 1390.26   49.40
   0   3   4 1409.46   51.79
   0   3   4 1371.16   48.10
   0   3   4 1409.56   55.49
   0   3   4 1398.56   51.59
   0   3   4 1460.55   51.69
   0   3  -4 1415.96   56.19
   0   3  -4 1431.86   56.19
   0   3   4 1399.06   54.69
   0   3   4 1375.76   50.29
   0   3   4 1467.45   49.50
   0   3   4 1402.36   51.69
   0   3  -4 1328.17   54.69
   0   3  -4 1396.16   56.39
   0   3  -4 1397.06   54.09
   0   3  -4 1409.76   56.69
   0   3   4 1408.66   54.49
   0   3  -4 1403.36   55.19
   0   3  -4 1448.46   55.89
   0   3   4 1419.86   51.69
   0   3  -4 1397.36   55.49
   0   3  -4 1440.06   53.29
   0  -3   4 1368.36   54.99
   0  -3  -4 1416.26   48.20
   0  -3  -4 1372.96   49.40
   0  -3  -4 1503.45   53.09
   0  -3   4 1460.75   56.39
   0  -3  -4 1321.47   55.69
   0  -3   4 1369.16   48.10
   0  -3   4 1404.46   53.49
   0  -3  -4 1481.55   61.29
   0  -3   4 1385.36   54.49
   0  -3  -4 1425.86   48.90
   0  -3   4 1404.26   53.69
   0  -3   4 1402.06   49.50
   0  -3  -4 1353.66   55.49
   0  -3  -4 1391.16   54.49
   0  -3   4 1398.36   55.69
   0  -3  -4 1421.66   48.30
   0  -3  -4 1400.16   51.79
   0  -3   4 1415.16   54.79
   0  -3  -4 1437.06   54.09
   0  -3  -4 1363.56   53.69
   0  -3  -4 1445.06   51.39
   0  -3  -4 1411.96   53.29
   0  -3  -4 1416.66   54.49
   0  -3   4 1461.05   55.79
   0  -3   4 1391.56   53.09
   0  -3   4 1424.56   54.29
   0  -3  -4 1455.95   52.09
   0  -3   4 1420.96   55.89
   0  -3  -4 1305.77   50.29
   0   3  -5  377.26   22.80
   0   3  -5  376.06   21.30
   0   3  -5  391.56   19.70
   0   3   5  379.96   20.70
   0   3   5  384.36   22.20
   0   3  -5  407.36   20.40
   0   3  -5  412.66   26.20
   0   3   5  369.86   19.40
   0   3   5  376.26   16.00
   0   3  -5  377.36   20.20
   0   3   5  366.96   15.90
   0   3   5  389.96   19.60
   0   3   5  378.36   21.40
   0   3  -5  388.16   22.60
   0   3  -5  366.96   23.00
   0   3   5  351.66   21.00
   0   3   5  351.26   18.50
   0   3   5  377.36   23.40
   0   3  -5  380.46   22.70
   0   3  -5  393.16   20.80
   0   3  -5  354.46   21.40
   0   3  -5  343.07   21.60
   0   3   5  413.26   20.00
   0   3  -5  360.76   21.90
   0   3   5  375.86   18.50
   0   3  -5  375.36   22.50
   0  -3   5  367.26   21.50
   0  -3  -5  335.17   20.90
   0  -3   5  354.36   22.00
   0  -3  -5  396.86   20.90
   0  -3  -5  363.16   18.30
   0  -3  -5  358.06   20.30
   0  -3   5  388.06   20.40
   0  -3  -5  358.76   16.10
   0  -3  -5  352.96   20.80
   0  -3   5  388.46   22.00
   0  -3  -5  341.37   15.90
   0  -3   5  414.56   23.70
   0  -3   5  393.26   23.00
   0  -3   5  374.56   21.20
   0  -3   5  411.86   22.30
   0  -3   5  379.36   17.30
   0  -3  -5  386.46   16.70
   0  -3  -5  368.46   16.80
   0  -3  -5  381.96   19.20
   0  -3   5  376.26   17.00
   0  -3   5  371.06   16.10
   0  -3  -5  373.36   21.20
   0  -3  -5  361.16   16.10
   0  -3  -5  365.26   26.50
   0  -3  -5  343.47   22.20
   0  -3   5  370.26   19.40
   0  -3   5  365.76   22.40
   0  -3   5  397.56   20.90
   0   3  -6   59.99   10.60
   0   3  -6   65.29   10.50
   0   3   6   69.19   10.10
   0   3   6   78.19   12.20
   0   3   6   67.99    8.90
   0   3   6   80.09   12.00
   0   3  -6   64.89    8.90
   0   3   6   71.59    6.80
   0   3  -6   55.69   10.70
   0   3  -6   63.39    9.30
   0   3  -6   53.89   10.40
   0   3   6   63.49    6.90
   0   3   6   55.09    8.00
   0   3  -6   83.89   11.70
   0   3   6   74.49   10.20
   0   3  -6   81.39   10.90
   0   3  -6   74.99   11.50
   0   3  -6   73.69   11.90
   0   3   6   69.29   11.40
   0   3   6   86.29   12.20
   0   3   6   54.59    8.70
   0   3  -6   89.29   12.50
   0  -3  -6   78.39   10.30
   0  -3  -6   78.29   11.20
   0  -3  -6   80.59    8.20
   0  -3  -6   74.49    8.00
   0  -3   6   66.49    8.10
   0  -3   6   73.19    9.10
   0  -3   6   91.19   12.70
   0  -3  -6   71.19    8.60
   0  -3  -6   73.09   10.80
   0  -3   6   52.89    9.30
   0  -3   6   82.29   13.30
   0  -3   6  101.69   13.10
   0  -3  -6   77.09   15.50
   0  -3  -6   67.69   11.10
   0  -3   6   64.39   11.20
   0  -3   6   71.09    8.20
   0  -3   6   60.89   11.10
   0  -3   6   67.29   11.60
   0  -3  -6   75.69   12.00
   0  -3  -6   66.59   12.00
   0  -3  -6   69.69   10.70
   0  -3   6   63.49    9.90
   0  -3   6   57.59    9.10
   0  -3  -6   80.39    7.20
   0  -3  -6   81.89    8.20
   0  -3   6   63.79    7.10
   0   3   7    5.60    5.70
   0   3   7   10.70    5.70
   0   3  -7   16.90    5.70
   0   3  -7    7.90    6.40
   0   3  -7   11.70    6.50
   0   3   7    8.10    7.30
   0   3   7   12.60    6.40
   0   3  -7   11.80    7.30
   0   3  -7    5.50    5.80
   0   3  -7   -4.30    4.60
   0   3  -7   13.50    6.20
   0   3   7    9.00    3.70
   0   3  -7   10.70    6.70
   0   3  -7   12.60    5.20
   0   3   7    7.00    4.60
   0   3   7    9.10    6.10
   0   3   7    7.70    6.40
   0   3   7    4.40    4.10
   0   3   7    8.10    4.50
   0   3  -7   26.20    8.40
   0   3  -7   19.00    7.20
   0  -3   7    3.40    6.10
   0  -3   7   12.60    4.90
   0  -3   7   12.50    6.50
   0  -3   7    6.10    5.70
   0  -3  -7    8.80    4.40
   0  -3  -7   12.00    6.10
   0  -3  -7    9.60    7.30
   0  -3  -7   13.00    7.20
   0  -3  -7   15.60    4.50
   0  -3   7   16.00    5.10
   0  -3  -7   17.20    6.60
   0  -3  -7    4.10    5.20
   0  -3  -7   10.10    7.10
   0  -3   7   20.70    7.70
   0  -3   7    0.70    5.30
   0  -3   7   15.50    4.80
   0  -3  -7   14.10   10.60
   0  -3   7    3.60    6.20
   0  -3  -7   18.10    4.80
   0  -3   7   18.00    7.40
   0  -3   7    0.80    4.60
   0  -3  -7   14.30    5.00
   0   3  -8 1698.03   79.19
   0   3   8 1701.53   70.19
   0   3  -8 1711.93   71.49
   0   3   8 1627.74   74.69
   0   3   8 1757.12   70.29
   0   3  -8 1737.63   71.19
   0   3   8 1659.73   71.49
   0   3   8 1713.03   66.59
   0   3  -8 1592.34   74.39
   0   3   8 1668.63   69.19
   0   3  -8 1615.24   72.39
   0   3  -8 1588.64   69.99
   0   3   8 1763.62   72.59
   0   3  -8 1709.73   73.09
   0   3  -8 1680.13   73.79
   0   3   8 1695.93   65.29
   0   3  -8 1738.93   72.79
   0   3   8 1629.54   63.39
   0   3  -8 1607.74   83.39
   0   3   8 1643.44   71.59
   0   3   8 1562.54   71.09
   0   3  -8 1687.43   69.89
   0  -3   8 1826.32   68.19
   0  -3  -8 1758.92   75.19
   0  -3  -8 1639.14   68.69
   0  -3   8 1756.72   68.59
   0  -3   8 1625.04   69.59
   0  -3  -8 1721.53   83.19
   0  -3   8 1630.84   71.09
   0  -3   8 1711.43   67.89
   0  -3   8 1734.03   73.59
   0  -3   8 1706.43   65.29
   0  -3  -8 1762.72   70.79
   0  -3  -8 1693.73   70.79
   0  -3   8 1702.73   72.39
   0  -3  -8 1692.73   65.69
   0  -3  -8 1633.24   71.29
   0  -3   8 1638.04   73.89
   0  -3   8 1699.43   74.39
   0  -3  -8 1690.83   72.19
   0  -3   8 1643.04   71.89
   0   3  -9  161.28   23.00
   0   3   9  183.08   21.50
   0   3  -9  212.18   25.00
   0   3   9  220.48   23.60
   0   3   9  180.48   22.20
   0   3  -9  142.49   19.90
   0   3   9  189.98   21.00
   0   3   9  209.48   22.30
   0   3  -9  201.08   22.50
   0   3   9  187.88   18.50
   0   3  -9  199.58   20.90
   0   3  -9  179.28   22.40
   0   3  -9  195.18   22.20
   0   3   9  192.58   23.20
   0   3  -9  205.38   22.70
   0   3  -9  182.38   28.60
   0   3   9  192.48   24.80
   0   3  -9  202.18   23.00
   0  -3   9  178.38   22.40
   0  -3   9  200.08   23.80
   0  -3   9  190.18   19.90
   0  -3  -9  207.38   23.80
   0  -3   9  229.28   21.40
   0  -3  -9  240.28   32.30
   0  -3   9  195.98   23.30
   0  -3  -9  239.38   27.50
   0  -3   9  161.38   21.30
   0  -3  -9  227.28   19.00
   0  -3   9  189.68   23.30
   0  -3   9  215.68   22.00
   0  -3  -9  195.68   22.90
   0  -3   9  202.78   16.40
   0  -3  -9  203.08   23.00
   0   3 -10    4.00    7.80
   0   3  10   -3.50    7.00
   0   3 -10   15.00   10.40
   0   3  10    1.10    7.70
   0   3 -10   -0.60    8.30
   0   3  10    2.10    6.80
   0   3 -10    6.00    8.10
   0   3 -10    0.30    8.00
   0   3  10   -1.50    6.70
   0   3 -10   -6.50    6.70
   0   3 -10    2.80   10.60
   0   3 -10    0.60    8.00
   0   3  10    5.30    7.80
   0   3  10    4.20    9.30
   0   3 -10   -1.70    7.60
   0  -3  10   -7.10    6.90
   0  -3 -10    0.30    9.40
   0  -3  10    3.80    6.60
   0  -3 -10   -5.80   11.30
   0  -3  10    0.50    7.20
   0  -3  10   14.30    9.40
   0  -3 -10   29.80   11.50
   0  -3  10  -13.40    5.80
   0  -3  10    1.30    8.50
   0  -3 -10   -0.10    8.00
   0  -3  10    1.20    7.30
   0  -3  10    5.00    7.60
   0  -3 -10   11.80    8.30
   0   4   0 2834.52  100.99
   0   4   0 2941.21   98.29
   0   4   0 2879.01  100.39
   0   4   0 2821.72  100.29
   0   4   0 3062.89  102.39
   0   4   0 3019.50  102.19
   0   4   0 2877.11   98.39
   0   4   0 2922.61  100.59
   0   4   0 2891.81   97.79
   0   4   0 2822.12   99.59
   0   4   0 2942.71   98.79
   0   4   0 2955.80  104.39
   0   4   0 2847.42  100.19
   0   4   0 3012.70  100.59
   0   4   0 2875.51   98.49
   0   4   0 2991.30  101.69
   0   4   0 2819.32   97.69
   0   4   0 3049.79  101.79
   0  -4   0 2963.10  103.09
   0  -4   0 2979.70   99.79
   0  -4   0 2878.61   97.99
   0  -4   0 2942.61  102.19
   0  -4   0 2940.51  100.39
   0  -4   0 2923.11  101.59
   0  -4   0 2723.13  100.49
   0  -4   0 2956.80   98.39
   0  -4   0 2823.52  100.39
   0  -4   0 2969.20  102.39
   0  -4   0 2891.81  100.59
   0  -4   0 2927.01   98.99
   0  -4   0 2852.71   99.49
   0  -4   0 2804.72   99.79
   0   4  -1  804.32   28.30
   0   4   1  852.51   32.20
   0   4   1  817.02   32.40
   0   4  -1  781.62   31.80
   0   4  -1  767.72   35.10
   0   4   1  822.32   31.90
   0   4  -1  785.22   29.90
   0   4  -1  781.52   32.70
   0   4  -1  755.92   29.90
   0   4   1  799.82   31.20
   0   4   1  820.22   31.30
   0   4   1  795.62   30.50
   0   4   1  780.72   29.10
   0   4  -1  791.82   33.40
   0   4   1  785.82   32.30
   0   4   1  833.22   30.70
   0   4  -1  795.32   31.70
   0   4   1  797.42   35.20
   0   4  -1  756.52   32.50
   0   4   1  795.22   31.40
   0   4  -1  760.12   30.10
   0   4  -1  851.11   34.00
   0   4   1  883.41   34.20
   0   4   1  798.42   33.80
   0   4  -1  831.22   34.50
   0   4   1  775.92   28.50
   0   4  -1  650.73   33.10
   0   4  -1  750.12   29.80
   0   4  -1  774.02   32.10
   0   4  -1  785.32   28.30
   0   4  -1  788.32   30.30
   0   4   1  875.71   31.70
   0   4   1  792.52   34.50
   0   4  -1  796.82   31.10
   0   4   1  775.42   28.60
   0   4   1  758.72   31.50
   0   4   1  787.92   31.80
   0   4   1  798.02   30.40
   0   4  -1  826.52   33.60
   0   4   1  845.42   33.70
   0  -4  -1  810.22   30.70
   0  -4   1  794.12   33.50
   0  -4   1  777.32   32.40
   0  -4  -1  767.82   31.00
   0  -4  -1  798.02   32.80
   0  -4   1  662.33   34.60
   0  -4   1  810.62   33.90
   0  -4  -1  803.52   33.00
   0  -4  -1  786.62   31.70
   0  -4  -1  823.22   32.10
   0  -4  -1  765.12   32.70
   0  -4  -1  777.82   28.60
   0  -4   1  770.12   32.70
   0  -4  -1  823.12   34.10
   0  -4   1  816.62   35.00
   0  -4  -1  785.72   33.90
   0  -4   1  773.12   29.40
   0  -4  -1  796.92   30.90
   0  -4   1  837.42   32.80
   0  -4  -1  909.41   35.90
   0  -4  -1  770.32   32.50
   0  -4  -1  798.72   32.90
   0  -4   1  796.72   32.20
   0  -4   1  760.02   32.10
   0  -4   1  815.72   31.50
   0  -4  -1  785.32   31.60
   0  -4   1  819.32   32.40
   0  -4  -1  796.32   31.70
   0  -4   1  826.02   33.40
   0  -4   1  783.12   30.90
   0  -4   1  834.42   31.80
   0   4  -2  766.92   30.40
   0   4  -2  716.33   31.50
   0   4  -2  722.03   29.60
   0   4   2  728.83   29.90
   0   4   2  731.63   28.60
   0   4  -2  731.13   31.70
   0   4   2  752.52   26.30
   0   4   2  729.33   27.70
   0   4   2  740.83   31.00
   0   4   2  679.43   28.60
   0   4   2  707.93   29.70
   0   4   2  778.12   29.40
   0   4   2  746.53   29.90
   0   4  -2  723.53   32.00
   0   4   2  795.72   31.40
   0   4   2  710.43   31.00
   0   4   2  759.82   33.90
   0   4   2  775.82   32.00
   0   4   2  736.93   27.00
   0   4   2  734.83   34.20
   0   4   2  734.73   27.90
   0   4  -2  726.33   27.40
   0   4  -2  704.33   29.80
   0   4  -2  689.93   29.70
   0   4  -2  708.83   30.50
   0   4  -2  681.73   30.60
   0   4   2  736.53   30.40
   0   4  -2  790.52   33.90
   0   4  -2  755.02   32.30
   0   4   2  752.02   30.50
   0   4   2  725.83   28.40
   0   4   2  759.42   28.20
   0   4  -2  736.73   31.30
   0  -4   2  700.53   29.20
   0  -4   2  703.63   30.10
   0  -4   2  707.03   33.10
   0  -4  -2  741.53   27.90
   0  -4   2  743.13   32.00
   0  -4  -2  748.03   36.10
   0  -4   2  753.12   30.30
   0  -4   2  725.23   27.20
   0  -4  -2  711.03   31.00
   0  -4  -2  794.72   33.40
   0  -4   2  730.53   33.10
   0  -4  -2  768.12   30.60
   0  -4   2  716.83   28.80
   0  -4  -2  772.92   29.50
   0  -4   2  700.23   28.60
   0  -4  -2  690.83   33.00
   0  -4   2  748.73   31.70
   0  -4  -2  689.23   27.70
   0  -4   2  750.12   31.80
   0  -4   2  730.13   31.70
   0  -4   2  762.02   32.20
   0  -4   2  720.43   30.90
   0  -4  -2  735.13   30.80
   0  -4  -2  730.33   31.40
   0  -4   2  711.03   31.60
   0  -4  -2  730.73   28.50
   0  -4   2  691.23   32.40
   0  -4  -2  735.93   31.30
   0  -4  -2  733.93   31.80
   0  -4  -2  714.33   30.30
   0   4  -3  117.49   11.50
   0   4  -3  107.89   12.30
   0   4   3  128.99   10.10
   0   4  -3  129.79   10.70
   0   4   3  143.19   11.10
   0   4   3  136.49    8.20
   0   4   3  135.09    6.60
   0   4  -3  127.39   11.00
   0   4   3  128.09    9.90
   0   4  -3  139.89   11.80
   0   4   3  125.19   10.80
   0   4   3  131.99   10.40
   0   4  -3  141.49   12.10
   0   4   3  152.48   10.40
   0   4  -3  133.99   10.90
   0   4  -3  128.99   13.90
   0   4   3  137.29   10.30
   0   4  -3  119.19   10.80
   0   4  -3  141.39    9.30
   0   4   3  121.99   12.30
   0   4   3  165.58   16.90
   0   4   3  141.39    9.50
   0   4  -3  136.49    8.30
   0   4   3  140.29    8.40
   0   4  -3  127.69   11.50
   0   4   3  134.69    7.70
   0   4   3  150.88   10.90
   0  -4  -3  125.49   10.00
   0  -4  -3  138.19   10.80
   0  -4  -3  131.09   12.80
   0  -4  -3  131.09    8.80
   0  -4  -3  142.39    9.70
   0  -4   3  129.29   11.00
   0  -4   3  135.79   11.00
   0  -4   3  148.49   13.50
   0  -4   3  136.49   11.20
   0  -4   3  128.19   12.80
   0  -4  -3  148.29   11.50
   0  -4   3  130.79   12.80
   0  -4  -3  124.89   13.70
   0  -4  -3  135.69   11.00
   0  -4   3  128.89    8.00
   0  -4  -3  128.69   14.20
   0  -4  -3  136.59   10.70
   0  -4   3  132.69   11.00
   0  -4   3  108.49   12.50
   0  -4  -3  119.89   12.30
   0  -4   3  121.39   11.60
   0  -4  -3  137.09    7.90
   0  -4   3  132.39   10.50
   0  -4   3  127.69   11.40
   0  -4   3  114.89   10.70
   0  -4  -3  137.39   10.10
   0  -4   3  141.89   12.20
   0   4   4 1658.03   59.79
   0   4   4 1661.43   61.09
   0   4  -4 1645.54   67.29
   0   4  -4 1741.93   67.09
   0   4  -4 1627.04   61.49
   0   4  -4 1694.43   64.99
   0   4   4 1619.54   67.19
   0   4   4 1691.63   63.69
   0   4   4 1684.73   59.99
   0   4   4 1695.23   58.29
   0   4  -4 1730.43   64.89
   0   4  -4 1649.73   64.49
   0   4   4 1725.23   64.19
   0   4   4 1665.83   63.09
   0   4   4 1681.83   59.79
   0   4   4 1687.23   62.09
   0   4   4 1691.63   61.49
   0   4  -4 1727.03   65.89
   0   4  -4 1680.93   63.39
   0   4   4 1694.53   65.29
   0   4  -4 1720.53   66.29
   0   4  -4 1653.03   65.69
   0   4  -4 1642.74   63.69
   0   4  -4 1688.23   64.39
   0   4   4 1661.13   59.59
   0   4  -4 1694.63   60.49
   0   4  -4 1579.74   64.29
   0  -4   4 1647.24   64.99
   0  -4   4 1654.93   65.49
   0  -4  -4 1777.92   71.89
   0  -4  -4 1705.83   61.59
   0  -4   4 1684.23   66.19
   0  -4  -4 1702.73   62.89
   0  -4   4 1755.92   66.29
   0  -4   4 1624.34   64.39
   0  -4  -4 1741.13   66.79
   0  -4  -4 1668.33   64.09
   0  -4  -4 1705.93   62.29
   0  -4   4 1675.53   65.59
   0  -4   4 1730.43   63.39
   0  -4  -4 1701.03   64.19
   0  -4   4 1679.13   63.99
   0  -4   4 1608.14   65.09
   0  -4   4 1626.84   63.69
   0  -4  -4 1727.53   60.89
   0  -4   4 1633.44   63.59
   0  -4   4 1714.43   63.99
   0  -4  -4 1657.93   62.19
   0  -4  -4 1629.84   63.59
   0  -4  -4 1647.14   57.99
   0  -4   4 1572.64   63.09
   0  -4   4 1744.83   65.49
   0   4   5    6.40    3.30
   0   4  -5    6.20    4.00
   0   4  -5    5.20    4.20
   0   4   5    7.00    4.80
   0   4   5    6.80    3.60
   0   4   5    8.90    2.80
   0   4   5    5.10    4.10
   0   4  -5    4.50    4.50
   0   4   5    5.10    3.80
   0   4   5    9.90    5.10
   0   4   5    8.60    3.20
   0   4   5    7.10    2.60
   0   4   5    9.80    4.20
   0   4  -5   16.00    5.70
   0   4   5    8.00    6.00
   0   4   5   12.40    4.80
   0   4  -5   12.60    5.00
   0   4  -5    3.70    4.60
   0   4  -5    7.60    4.90
   0   4  -5    3.50    4.70
   0   4  -5   14.60    5.20
   0   4   5    5.30    2.60
   0   4   5    6.80    3.30
   0   4   5    9.30    3.10
   0   4  -5    4.70    4.70
   0   4   5   11.40    4.10
   0   4  -5    2.80    4.60
   0   4  -5   -0.70    4.00
   0   4  -5    2.20    4.30
   0  -4  -5    9.80    4.60
   0  -4  -5   11.60    6.20
   0  -4   5    7.60    4.90
   0  -4  -5   10.60    5.60
   0  -4   5    7.20    5.30
   0  -4   5   10.40    5.30
   0  -4   5   10.80    5.60
   0  -4   5   13.70    5.70
   0  -4   5    3.20    4.00
   0  -4  -5   -1.30    3.80
   0  -4  -5    5.80    4.80
   0  -4   5   10.80    5.20
   0  -4  -5    8.40    3.90
   0  -4   5    9.60    5.00
   0  -4   5   13.80    6.60
   0  -4  -5   18.10    3.20
   0  -4  -5    7.40    7.30
   0  -4  -5    4.00    3.40
   0  -4   5    6.50    5.10
   0  -4  -5    7.90    2.90
   0  -4  -5    5.90    4.10
   0  -4   5    2.50    4.30
   0  -4   5    9.10    5.40
   0  -4   5    5.40    2.70
   0  -4   5    3.70    4.20
   0  -4  -5    9.00    4.60
   0   4  -6  826.72   41.20
   0   4   6  853.71   39.60
   0   4  -6  901.41   39.60
   0   4  -6  878.71   38.00
   0   4  -6  846.62   42.50
   0   4   6  871.51   37.20
   0   4   6  875.01   37.50
   0   4   6  892.01   40.80
   0   4  -6  981.80   43.30
   0   4  -6  830.32   42.20
   0   4   6  837.52   31.70
   0   4  -6  847.52   40.80
   0   4   6  820.62   39.80
   0   4   6  872.91   36.50
   0   4  -6  880.31   42.90
   0   4  -6  815.02   39.60
   0   4  -6  869.81   38.90
   0   4   6  848.92   35.80
   0   4   6  822.42   41.00
   0   4   6  833.22   42.90
   0   4  -6  819.32   37.70
   0   4  -6  897.81   42.40
   0  -4   6  901.11   39.80
   0  -4  -6  812.72   32.70
   0  -4  -6  843.22   39.00
   0  -4   6  844.42   40.80
   0  -4  -6  768.82   32.60
   0  -4  -6  853.01   36.20
   0  -4   6  854.71   38.20
   0  -4   6  847.12   38.80
   0  -4  -6  878.61   39.60
   0  -4   6  837.42   41.70
   0  -4   6  895.61   41.10
   0  -4   6  854.81   42.10
   0  -4   6  839.12   33.50
   0  -4   6  876.81   42.20
   0  -4  -6  838.22   36.20
   0  -4  -6  808.72   39.40
   0  -4  -6  880.41   41.10
   0  -4   6  914.61   42.20
   0  -4   6  905.91   40.70
   0  -4   6  831.42   40.50
   0  -4   6  809.62   41.60
   0  -4  -6  819.72   32.20
   0  -4  -6  992.30   50.49
   0  -4  -6  943.01   44.10
   0   4  -7  582.04   29.40
   0   4   7  610.34   30.70
   0   4  -7  558.14   33.70
   0   4  -7  628.44   33.30
   0   4  -7  564.14   30.10
   0   4  -7  525.35   33.00
   0   4   7  661.33   34.80
   0   4  -7  623.84   31.20
   0   4  -7  534.55   33.90
   0   4   7  586.24   30.10
   0   4  -7  520.35   32.60
   0   4   7  550.14   35.20
   0   4  -7  626.64   34.70
   0   4   7  609.14   28.90
   0   4  -7  618.54   35.40
   0   4   7  571.94   33.20
   0   4   7  525.45   32.00
   0   4   7  582.64   32.40
   0   4   7  587.34   27.80
   0   4  -7  609.34   31.80
   0  -4  -7  663.53   41.90
   0  -4   7  601.84   31.60
   0  -4   7  593.94   34.60
   0  -4   7  592.74   33.50
   0  -4  -7  618.04   33.20
   0  -4   7  603.54   34.20
   0  -4   7  551.64   34.00
   0  -4  -7  546.05   30.90
   0  -4  -7  577.94   33.20
   0  -4   7  583.04   34.40
   0  -4  -7  599.04   35.60
   0  -4   7  549.35   32.20
   0  -4   7  601.14   26.40
   0  -4   7  584.24   32.50
   0  -4   7  577.24   33.20
   0  -4   7  651.43   32.10
   0  -4  -7  612.04   28.10
   0  -4   7  586.64   34.70
   0  -4  -7  592.34   32.00
   0  -4   7  596.04   29.80
   0   4  -8   -0.90    7.00
   0   4   8    0.00    5.30
   0   4  -8    2.80    5.90
   0   4  -8   -2.60    5.80
   0   4  -8    0.50    6.30
   0   4   8    2.80    4.60
   0   4  -8   -0.40    5.80
   0   4  -8   -9.10    5.50
   0   4  -8    6.60    6.80
   0   4  -8   -5.80    4.50
   0   4  -8   -3.50    5.20
   0   4   8    6.60    5.00
   0   4  -8   -5.30    5.20
   0   4  -8    5.00   12.70
   0   4   8   -0.40    4.70
   0   4   8   -0.60    6.40
   0   4   8    2.60    5.20
   0   4   8    7.30    7.20
   0   4   8    9.20    8.50
   0  -4   8    5.60    6.90
   0  -4   8   -1.10    6.00
   0  -4  -8   -7.30    5.90
   0  -4   8   -5.90    5.70
   0  -4   8    0.30    6.00
   0  -4  -8   -5.90    4.80
   0  -4   8   -1.40    5.40
   0  -4   8   12.20    8.30
   0  -4  -8    5.40    6.90
   0  -4   8   -5.90    5.20
   0  -4   8    5.20    6.20
   0  -4  -8   -2.90    5.40
   0  -4  -8    3.90   10.20
   0  -4   8    2.90    6.10
   0  -4   8    0.90    8.90
   0  -4  -8    5.10    6.70
   0   4  -9  125.49   17.60
   0   4  -9  148.49   20.90
   0   4   9  129.19   16.70
   0   4   9  146.89   20.10
   0   4  -9  114.49   17.20
   0   4  -9  102.39   18.60
   0   4   9  145.89   19.20
   0   4   9  164.08   20.60
   0   4   9  146.69   19.90
   0   4  -9  107.59   23.20
   0   4  -9  135.59   20.20
   0   4  -9  123.59   19.90
   0   4  -9  108.59   19.00
   0   4   9  142.79   18.40
   0   4   9  142.99   22.50
   0   4  -9  138.19   18.10
   0  -4  -9  143.49   18.50
   0  -4   9   96.39   17.40
   0  -4   9  146.39   21.00
   0  -4  -9  124.09   19.50
   0  -4   9  122.09   16.70
   0  -4  -9  149.79   22.30
   0  -4   9   86.09   16.20
   0  -4  -9   91.09   16.60
   0  -4   9  142.59   20.10
   0  -4   9  138.29   17.50
   0  -4  -9  123.29   17.20
   0  -4   9  138.09   18.60
   0  -4   9  130.69   18.00
   0  -4  -9  128.59   25.30
   0  -4   9  106.39   18.30
   0  -4   9  111.69   19.80
   0   4 -10  274.97   31.50
   0   4 -10  253.67   29.50
   0   4 -10  277.67   28.50
   0   4 -10  272.37   27.50
   0   4 -10  274.67   39.80
   0   4  10  250.27   27.00
   0   4  10  233.88   27.10
   0   4  10  289.77   23.80
   0   4 -10  289.67   31.90
   0   4  10  258.47   32.10
   0   4 -10  285.47   28.70
   0   4 -10  298.87   30.70
   0   4 -10  299.17   32.10
   0   4  10  259.87   28.80
   0  -4  10  240.28   26.70
   0  -4 -10  312.57   33.30
   0  -4  10  328.57   26.40
   0  -4  10  312.77   27.40
   0  -4  10  274.77   26.00
   0  -4 -10  266.97   27.80
   0  -4  10  228.08   29.70
   0  -4 -10  224.68   34.20
   0  -4 -10  253.17   28.20
   0  -4  10  251.47   24.30
   0  -4 -10  242.78   36.80
   0  -4  10  229.18   28.20
   0  -4  10  221.88   27.90
   0  -4  10  257.87   29.10
   0   5   0   14.20    6.90
   0   5   0   -1.40    2.30
   0   5   0    2.10    2.20
   0   5   0   -0.80    2.10
   0   5   0   -1.00    2.40
   0   5   0    1.20    3.20
   0   5   0    0.30    3.10
   0   5   0    2.70    3.30
   0   5   0   -0.80    3.30
   0   5   0    4.00    3.70
   0   5   0    1.10    2.60
   0   5   0   -0.40    2.10
   0  -5   0    1.50    2.20
   0  -5   0    4.50    3.80
   0  -5   0   -0.70    2.70
   0  -5   0   -2.30    3.10
   0  -5   0   -2.20    2.60
   0  -5   0    4.20    3.00
   0  -5   0    0.70    2.90
   0  -5   0   -0.50    2.20
   0  -5   0    0.00    3.20
   0  -5   0    0.60    3.00
   0  -5   0   -0.40    2.50
   0  -5   0    5.40    4.40
   0  -5   0   -0.70    2.50
   0  -5   0   -0.40    3.30
   0   5   1  444.56   21.80
   0   5  -1  424.26   17.00
   0   5  -1  416.06   21.60
   0   5   1  434.36   17.40
   0   5   1  436.06   22.00
   0   5   1  392.66   17.20
   0   5   1  404.96   19.30
   0   5  -1  417.76   18.30
   0   5  -1  424.26   17.10
   0   5   1  414.16   18.00
   0   5  -1  415.46   22.40
   0   5   1  460.25   23.40
   0   5  -1  447.36   22.80
   0   5   1  413.56   20.60
   0   5  -1  410.06   18.50
   0   5  -1  409.46   22.20
   0   5  -1  408.06   18.60
   0   5  -1  391.56   19.90
   0   5   1  412.06   19.70
   0   5   1  409.56   22.10
   0   5   1  407.96   18.80
   0   5  -1  442.46   23.50
   0   5  -1  394.46   21.10
   0   5   1  406.76   20.80
   0   5   1  447.56   22.30
   0   5  -1  398.66   19.60
   0   5  -1  429.36   18.60
   0   5   1  441.06   25.30
   0   5  -1  421.46   24.80
   0   5  -1  443.36   23.20
   0   5  -1  420.96   22.30
   0  -5   1  417.76   17.40
   0  -5   1  397.66   21.10
   0  -5  -1  402.16   20.40
   0  -5   1  435.16   21.60
   0  -5   1  397.56   20.80
   0  -5  -1  419.96   21.70
   0  -5   1  415.86   21.50
   0  -5  -1  448.76   23.60
   0  -5   1  388.66   20.60
   0  -5  -1  404.16   19.90
   0  -5   1  387.66   19.30
   0  -5   1  451.05   24.10
   0  -5  -1  430.56   22.90
   0  -5  -1  423.86   19.60
   0  -5   1  410.16   19.80
   0  -5  -1  399.36   17.40
   0  -5   1  450.85   22.30
   0  -5  -1  399.56   26.30
   0  -5  -1  412.66   20.70
   0  -5   1  447.26   20.80
   0  -5  -1  407.36   21.80
   0  -5  -1  401.96   21.70
   0  -5   1  435.96   22.30
   0  -5   1  395.46   21.70
   0  -5  -1  412.46   19.60
   0  -5  -1  410.56   20.30
   0  -5  -1  462.25   22.50
   0   5   2 2391.66   83.29
   0   5   2 2486.55   90.99
   0   5   2 2365.46   82.69
   0   5   2 2435.96   81.29
   0   5   2 2519.75   86.49
   0   5   2 2373.86   83.39
   0   5   2 2344.77   84.69
   0   5  -2 2462.55   89.09
   0   5  -2 2274.97   86.09
   0   5   2 2328.37   84.79
   0   5   2 2363.66   88.09
   0   5  -2 2275.27   85.99
   0   5  -2 2464.75   89.09
   0   5  -2 2387.76   85.59
   0   5   2 2386.56   86.89
   0   5  -2 2261.57   84.89
   0   5   2 2376.36   83.69
   0   5   2 2359.56   84.69
   0   5  -2 2297.37   83.39
   0   5  -2 2333.27   83.49
   0   5  -2 2325.07   86.79
   0   5   2 2333.77   80.49
   0   5   2 2376.86   83.39
   0   5  -2 2331.17   86.49
   0   5   2 2261.67   80.59
   0   5  -2 2261.07   85.59
   0   5  -2 2262.57   83.29
   0   5   2 2448.66   83.49
   0   5  -2 2397.16   82.99
   0   5   2 2160.18   80.59
   0  -5  -2 2510.45   93.79
   0  -5   2 2306.87   85.09
   0  -5  -2 2355.86   85.39
   0  -5   2 2358.66   87.29
   0  -5  -2 2365.16   86.29
   0  -5   2 2325.57   82.29
   0  -5  -2 2414.86   86.99
   0  -5   2 2410.96   86.69
   0  -5  -2 2474.65   85.39
   0  -5   2 2287.57   86.19
   0  -5   2 2232.38   83.39
   0  -5   2 2373.36   84.49
   0  -5  -2 2521.65   88.79
   0  -5   2 2529.05   86.89
   0  -5  -2 2273.27   81.19
   0  -5   2 2315.27   86.59
   0  -5  -2 2426.36   82.99
   0  -5   2 2304.67   81.29
   0  -5  -2 2471.35   82.09
   0  -5   2 2352.86   86.09
   0  -5   2 2356.56   81.39
   0  -5   2 2408.66   85.59
   0  -5   2 2481.65   89.39
   0  -5   2 2409.16   87.09
   0  -5  -2 2307.57   84.49
   0  -5  -2 2362.76   84.99
   0  -5   2 2335.87   85.19
   0  -5  -2 2309.37   85.99
   0  -5  -2 2335.97   88.29
   0   5   3    5.70    2.80
   0   5  -3    3.80    4.00
   0   5   3   -0.40    2.80
   0   5   3   -1.60    2.80
   0   5  -3    4.30    4.10
   0   5   3    3.10    3.10
   0   5   3    4.30    4.10
   0   5  -3    2.10    3.70
   0   5   3   -2.70    4.10
   0   5  -3    2.30    3.20
   0   5   3    0.30    2.60
   0   5   3    3.80    2.20
   0   5  -3   -1.60    2.90
   0   5  -3    4.90    4.10
   0   5  -3    0.00    2.70
   0   5  -3    7.10    4.60
   0   5   3    2.00    2.50
   0   5   3    7.70    2.90
   0   5  -3    2.50    2.70
   0   5  -3   -0.20    3.60
   0   5   3    4.00    2.50
   0   5  -3   -1.10    3.10
   0   5   3    4.50    3.20
   0  -5  -3   -0.60    2.80
   0  -5   3   -2.20    3.80
   0  -5  -3    4.50    4.60
   0  -5  -3    3.30    3.90
   0  -5   3    4.80    4.10
   0  -5   3    6.70    4.50
   0  -5  -3    0.10    2.80
   0  -5   3    0.30    3.00
   0  -5   3    4.40    3.70
   0  -5  -3   -0.10    3.80
   0  -5  -3    7.50    3.00
   0  -5  -3   -1.40    3.10
   0  -5   3    7.30    3.90
   0  -5  -3   -2.20    2.20
   0  -5   3    1.10    2.80
   0  -5   3    5.10    3.60
   0  -5   3    1.30    3.20
   0  -5   3    1.90    4.40
   0  -5  -3    0.20    3.20
   0  -5   3    8.90    4.30
   0  -5   3    3.00    3.80
   0  -5   3    4.20    5.20
   0  -5  -3   -1.10    4.40
   0   5  -4 1023.50   44.20
   0   5  -4  991.90   44.20
   0   5  -4 1025.60   46.80
   0   5   4 1022.10   47.40
   0   5  -4  918.01   42.40
   0   5   4 1031.80   41.40
   0   5   4  941.51   41.60
   0   5  -4 1021.20   44.80
   0   5  -4 1007.80   39.30
   0   5  -4  891.41   42.10
   0   5  -4  958.40   37.50
   0   5   4  992.40   35.40
   0   5  -4 1031.20   43.00
   0   5  -4  956.10   42.20
   0   5   4 1013.80   39.10
   0   5  -4  982.70   44.70
   0   5   4  991.30   43.40
   0   5  -4  926.91   43.50
   0   5   4 1002.20   37.00
   0   5   4  960.30   37.00
   0   5  -4  972.50   42.50
   0   5   4  997.20   40.80
   0   5   4 1015.40   41.90
   0   5   4  980.00   41.80
   0  -5  -4  937.01   40.90
   0  -5  -4 1040.80   47.40
   0  -5   4 1038.40   43.30
   0  -5   4 1024.00   44.90
   0  -5   4 1003.00   43.00
   0  -5  -4 1025.70   49.60
   0  -5   4  951.90   43.90
   0  -5   4  911.61   36.90
   0  -5  -4 1010.70   41.50
   0  -5  -4  976.40   42.60
   0  -5   4 1001.20   44.20
   0  -5   4  953.10   43.90
   0  -5   4  954.50   43.70
   0  -5  -4  990.40   36.40
   0  -5   4 1013.00   45.10
   0  -5   4  985.40   42.40
   0  -5  -4  966.50   40.50
   0  -5  -4 1037.60   45.50
   0  -5   4  956.20   42.60
   0  -5   4  997.90   41.30
   0  -5   4  979.30   44.30
   0  -5  -4  984.50   39.90
   0  -5   4  956.20   41.40
   0  -5  -4 1009.00   41.40
   0  -5  -4  985.00   42.70
   0   5  -5 1400.16   55.69
   0   5   5 1476.05   53.99
   0   5   5 1467.85   59.09
   0   5  -5 1439.36   59.29
   0   5   5 1412.56   51.09
   0   5  -5 1409.36   59.59
   0   5  -5 1405.06   57.99
   0   5   5 1463.25   53.19
   0   5  -5 1430.46   54.39
   0   5   5 1390.36   53.39
   0   5  -5 1509.45   63.49
   0   5  -5 1484.35   60.09
   0   5   5 1411.86   57.69
   0   5  -5 1436.06   60.89
   0   5   5 1402.16   60.09
   0   5   5 1445.06   56.19
   0   5  -5 1388.06   60.89
   0   5  -5 1438.96   59.69
   0   5   5 1443.46   63.39
   0   5   5 1496.65   58.99
   0   5   5 1492.85   54.09
   0   5  -5 1439.46   60.19
   0   5  -5 1422.96   58.49
   0   5  -5 1445.36   61.49
   0   5   5 1451.05   55.29
   0  -5   5 1435.86   61.09
   0  -5   5 1497.65   58.69
   0  -5   5 1445.06   58.49
   0  -5   5 1485.55   59.09
   0  -5  -5 1564.04   63.19
   0  -5   5 1408.46   59.59
   0  -5   5 1415.66   57.89
   0  -5  -5 1422.96   56.69
   0  -5  -5 1366.86   58.49
   0  -5   5 1448.56   59.09
   0  -5  -5 1439.16   57.59
   0  -5   5 1481.15   61.59
   0  -5  -5 1483.95   56.79
   0  -5   5 1427.26   58.59
   0  -5   5 1450.05   60.69
   0  -5   5 1441.26   61.39
   0  -5   5 1400.46   60.29
   0  -5  -5 1399.56   55.49
   0  -5  -5 1488.75   58.29
   0  -5  -5 1444.16   58.89
   0  -5  -5 1419.46   50.99
   0  -5  -5 1470.85   67.79
   0   5  -6  552.24   28.70
   0   5   6  516.45   28.60
   0   5   6  532.65   30.70
   0   5  -6  558.74   30.10
   0   5   6  486.85   28.70
   0   5  -6  471.55   31.20
   0   5   6  642.84   30.50
   0   5   6  527.35   25.60
   0   5  -6  517.45   30.60
   0   5   6  519.25   21.90
   0   5   6  516.75   25.80
   0   5  -6  526.05   27.50
   0   5  -6  498.85   31.40
   0   5   6  564.44   26.40
   0   5  -6  512.85   30.40
   0   5   6  547.75   25.60
   0   5  -6  526.25   31.60
   0   5  -6  493.45   28.50
   0   5   6  533.65   24.80
   0   5   6  511.65   22.30
   0   5   6  530.45   32.90
   0   5  -6  515.35   30.60
   0   5  -6  541.35   30.00
   0   5  -6  530.65   26.20
   0  -5   6  507.95   31.00
   0  -5   6  530.05   29.00
   0  -5   6  544.25   29.00
   0  -5   6  481.75   28.80
   0  -5  -6  509.75   36.40
   0  -5  -6  558.64   32.70
   0  -5   6  540.95   31.50
   0  -5   6  467.65   30.30
   0  -5   6  485.65   28.90
   0  -5   6  532.05   28.90
   0  -5  -6  491.05   26.20
   0  -5  -6  510.75   29.50
   0  -5  -6  475.15   28.00
   0  -5  -6  473.75   28.60
   0  -5   6  524.45   30.90
   0  -5   6  548.65   30.60
   0  -5  -6  478.65   28.30
   0  -5   6  508.65   21.30
   0  -5  -6  511.05   21.30
   0  -5   6  556.64   31.20
   0  -5   6  552.84   30.80
   0  -5  -6  530.65   28.00
   0  -5  -6  492.25   24.10
   0   5  -7   25.70    9.60
   0   5  -7   27.20    7.70
   0   5   7   31.70    7.60
   0   5  -7   45.50   11.70
   0   5  -7   30.30   11.30
   0   5   7   17.20    8.70
   0   5   7   30.20    8.10
   0   5   7   39.70    7.90
   0   5  -7   16.80    7.20
   0   5   7   16.70    7.40
   0   5  -7   16.20    8.90
   0   5  -7   39.90    9.00
   0   5  -7   32.00    9.10
   0   5   7   25.20   11.00
   0   5   7   30.80    9.10
   0   5   7   12.50    7.00
   0   5  -7   16.20    8.70
   0   5  -7   30.40    9.80
   0   5   7   31.20    8.10
   0   5  -7   40.30   10.30
   0   5  -7   28.20    8.90
   0   5  -7   27.70    8.70
   0   5   7   43.70    8.20
   0  -5   7   25.90    9.10
   0  -5   7   25.80    8.60
   0  -5  -7   26.00    8.10
   0  -5   7   37.00   11.60
   0  -5   7   39.70   10.20
   0  -5  -7   40.40    9.30
   0  -5   7   19.60    8.00
   0  -5  -7   34.50    9.60
   0  -5   7   24.50    9.00
   0  -5  -7   24.00    9.40
   0  -5   7   19.10    7.20
   0  -5   7   12.20    7.30
   0  -5  -7   35.00   14.10
   0  -5   7   28.80    9.30
   0  -5   7    6.80    6.80
   0  -5   7   27.90    9.50
   0  -5  -7   23.80    7.20
   0  -5  -7   12.60    7.70
   0   5  -8  186.28   25.50
   0   5  -8  223.68   25.40
   0   5  -8  253.07   21.70
   0   5  -8  264.27   20.10
   0   5   8  216.88   20.50
   0   5  -8  237.18   25.40
   0   5   8  236.28   18.60
   0   5  -8  248.48   20.50
   0   5  -8  245.78   26.10
   0   5  -8  252.27   20.50
   0   5   8  295.67   30.50
   0   5   8  261.87   25.80
   0   5   8  274.47   22.80
   0   5   8  269.77   20.60
   0   5  -8  201.48   24.10
   0   5  -8  246.78   25.40
   0  -5   8  258.77   24.10
   0  -5   8  278.67   28.40
   0  -5  -8  255.87   20.70
   0  -5  -8  305.97   31.00
   0  -5   8  206.88   24.40
   0  -5   8  278.07   21.60
   0  -5   8  272.87   27.90
   0  -5   8  248.38   24.70
   0  -5   8  261.97   26.40
   0  -5  -8  265.87   23.10
   0  -5  -8  282.77   29.70
   0  -5   8  278.77   21.60
   0  -5   8  223.08   23.90
   0  -5   8  240.48   25.10
   0  -5  -8  241.58   20.40
   0  -5  -8  278.37   22.70
   0   5   9  156.98   23.90
   0   5  -9  175.68   20.70
   0   5  -9  151.18   20.90
   0   5  -9  168.58   22.90
   0   5  -9  155.28   22.70
   0   5  -9  159.58   24.00
   0   5   9  181.08   25.90
   0   5  -9  158.68   22.20
   0   5   9  148.59   18.20
   0   5  -9  160.68   20.60
   0   5  -9  189.18   21.50
   0   5   9  158.08   19.70
   0   5  -9  190.58   25.70
   0   5   9  148.19   20.50
   0   5   9  206.88   24.10
   0  -5   9  142.69   21.90
   0  -5  -9  169.88   28.70
   0  -5   9  146.69   21.20
   0  -5  -9  172.38   21.20
   0  -5   9  175.48   23.10
   0  -5   9  213.38   22.10
   0  -5  -9  150.88   22.90
   0  -5   9  167.98   23.40
   0  -5  -9  188.98   21.00
   0  -5   9  155.28   19.40
   0  -5   9  191.18   23.20
   0  -5  -9  172.28   22.20
   0  -5   9  178.58   22.60
   0  -5   9  172.68   22.50
   0  -5   9  199.28   23.10
   0   5 -10   73.89   16.80
   0   5 -10   94.99   18.50
   0   5 -10  111.49   21.90
   0   5 -10   77.29   17.50
   0   5 -10   63.99   15.40
   0   5  10   90.49   20.50
   0   5 -10   95.39   16.60
   0   5 -10   75.69   16.30
   0   5 -10   87.49   23.70
   0   5  10   91.39   17.90
   0   5  10  131.89   20.50
   0   5 -10  131.19   19.90
   0   5  10  113.89   17.20
   0   5 -10   93.79   17.60
   0  -5  10   55.79   14.60
   0  -5 -10  105.59   25.60
   0  -5  10   73.59   16.30
   0  -5 -10   82.69   17.40
   0  -5  10   95.79   16.50
   0  -5  10   59.69   15.40
   0  -5  10   61.89   16.10
   0  -5  10   88.59   15.60
   0  -5  10   86.69   17.30
   0  -5  10  101.69   20.40
   0  -5 -10   80.29   19.40
   0  -5  10  114.39   18.90
   0  -5 -10  107.79   18.40
   0   6   0 2138.69   78.99
   0   6   0 2145.49   75.89
   0   6   0 2084.09   79.59
   0   6   0 2214.78   75.09
   0   6   0 2221.18   80.99
   0   6   0 2286.57   79.89
   0   6   0 2042.40   79.79
   0   6   0 2067.69   84.79
   0   6   0 2063.79   80.19
   0  -6   0 2080.19   76.99
   0  -6   0 2114.19   77.79
   0  -6   0 2150.58   82.49
   0  -6   0 2138.19   79.59
   0  -6   0 2200.58   78.39
   0  -6   0 2093.19   80.59
   0  -6   0 2101.49   78.29
   0  -6   0 2111.99   78.69
   0  -6   0 2147.89   79.39
   0  -6   0 2129.29   77.29
   0  -6   0 2145.69   80.89
   0  -6   0 2172.68   81.99
   0  -6   0 2117.59   79.09
   0  -6   0 2135.39   75.29
   0   6   1  213.08   15.10
   0   6   1  219.98   15.80
   0   6   1  214.28   13.30
   0   6  -1  185.98   14.90
   0   6   1  205.78   15.40
   0   6   1  203.98   11.80
   0   6   1  220.48   11.50
   0   6  -1  189.58   13.30
   0   6  -1  228.18   16.40
   0   6   1  228.18   15.30
   0   6   1  226.78   20.00
   0   6  -1  195.48   11.90
   0   6   1  238.58   15.30
   0   6   1  201.58   14.20
   0   6  -1  202.18   14.80
   0   6  -1  220.18   16.00
   0   6  -1  196.58   14.80
   0   6  -1  229.28   16.60
   0   6   1  221.08   13.60
   0   6  -1  207.98   10.80
   0   6  -1  213.98   11.80
   0   6  -1  228.18   11.30
   0   6  -1  206.58   15.70
   0   6   1  217.18   16.10
   0  -6  -1  208.98   14.00
   0  -6   1  202.28   13.20
   0  -6   1  204.68   14.50
   0  -6   1  196.18   15.70
   0  -6   1  196.08   15.10
   0  -6  -1  231.58   14.00
   0  -6  -1  200.78   11.30
   0  -6   1  247.58   18.30
   0  -6   1  193.78   13.20
   0  -6   1  202.98   14.70
   0  -6  -1  208.78   15.20
   0  -6  -1  184.08   15.40
   0  -6  -1  217.08   13.70
   0  -6  -1  224.18   14.80
   0  -6   1  186.58   14.20
   0  -6   1  192.58   13.50
   0  -6  -1  200.78   15.30
   0  -6   1  213.98   15.60
   0  -6  -1  207.28   14.00
   0  -6  -1  209.28   15.20
   0  -6   1  213.28   15.30
   0  -6  -1  216.38   14.70
   0  -6   1  224.98   15.70
   0  -6   1  174.78   14.50
   0  -6  -1  238.48   16.00
   0  -6  -1  222.78   20.10
   0  -6  -1  224.78   17.10
   0   6   2    7.00    4.00
   0   6  -2    7.10    4.50
   0   6  -2    8.50    4.50
   0   6  -2    2.10    3.30
   0   6   2    9.90    3.90
   0   6   2    5.80    4.10
   0   6   2    5.00    3.20
   0   6   2   15.10    5.50
   0   6   2   -0.30    2.20
   0   6   2    5.00    3.50
   0   6   2    4.50    4.20
   0   6  -2    4.30    3.70
   0   6  -2   -1.10    4.20
   0   6   2    1.90    3.40
   0   6   2    5.60    3.00
   0   6   2    2.70    2.40
   0   6  -2    7.00    3.50
   0   6   2    4.00    4.80
   0   6  -2   10.50    5.90
   0   6   2    1.10    2.90
   0   6  -2    0.80    3.30
   0   6  -2    1.40    3.50
   0   6  -2    6.40    4.40
   0   6  -2   -0.40    3.00
   0   6   2    2.50    1.80
   0  -6   2    6.70    4.90
   0  -6   2    7.70    4.40
   0  -6  -2   11.50    6.10
   0  -6  -2    1.60    3.60
   0  -6  -2    6.10    3.10
   0  -6  -2    5.30    4.00
   0  -6  -2    3.80    4.20
   0  -6  -2    8.10    4.40
   0  -6   2    7.00    4.00
   0  -6   2    2.30    4.80
   0  -6  -2    6.00    5.20
   0  -6   2    4.50    4.30
   0  -6   2   -0.30    2.80
   0  -6   2   11.30    5.20
   0  -6  -2    8.70    3.50
   0  -6   2    5.20    3.30
   0  -6   2    1.50    4.20
   0  -6   2    5.50    4.30
   0  -6   2    3.30    3.70
   0  -6   2   -0.50    3.40
   0  -6  -2    3.90    2.10
   0  -6  -2   12.30    5.10
   0  -6  -2    7.50    4.20
   0  -6  -2    4.60    5.00
   0  -6   2   10.10    4.50
   0  -6  -2    6.10    3.50
   0  -6   2    4.20    3.80
   0  -6  -2    9.30    3.90
   0   6   3  630.74   29.70
   0   6  -3  600.94   31.30
   0   6   3  574.74   35.00
   0   6  -3  635.94   32.50
   0   6   3  630.44   29.40
   0   6   3  631.54   29.50
   0   6   3  596.24   30.50
   0   6  -3  613.44   29.40
   0   6   3  593.94   32.10
   0   6  -3  623.04   30.40
   0   6   3  623.34   30.90
   0   6  -3  580.04   31.60
   0   6  -3  626.14   31.30
   0   6   3  693.03   34.70
   0   6  -3  648.64   34.60
   0   6  -3  666.13   35.10
   0   6  -3  634.44   32.00
   0   6   3  655.13   27.90
   0   6  -3  647.44   25.80
   0   6   3  627.94   25.00
   0   6  -3  623.04   29.80
   0   6  -3  613.24   32.10
   0   6  -3  601.34   29.90
   0   6   3  697.73   29.60
   0  -6   3  616.04   30.80
   0  -6   3  658.83   28.80
   0  -6  -3  689.43   39.00
   0  -6  -3  672.73   34.20
   0  -6   3  642.14   27.70
   0  -6  -3  603.34   30.60
   0  -6   3  650.73   32.50
   0  -6   3  592.84   32.20
   0  -6   3  608.84   32.00
   0  -6  -3  610.34   27.40
   0  -6  -3  628.04   31.60
   0  -6  -3  661.13   27.00
   0  -6  -3  653.73   32.10
   0  -6  -3  646.64   28.40
   0  -6   3  680.43   34.90
   0  -6   3  629.54   31.00
   0  -6  -3  652.53   34.60
   0  -6   3  646.94   30.10
   0  -6   3  703.13   33.10
   0  -6   3  630.54   32.30
   0  -6   3  644.44   32.60
   0  -6   3  667.03   30.70
   0   6   4  205.48   16.50
   0   6   4  196.98   14.80
   0   6  -4  206.88   18.60
   0   6   4  231.28   14.50
   0   6  -4  193.88   16.50
   0   6   4  201.88   15.50
   0   6   4  213.78   15.90
   0   6  -4  191.08   19.70
   0   6  -4  219.38   16.30
   0   6  -4  161.68   17.60
   0   6  -4  199.98   16.50
   0   6   4  199.68   12.00
   0   6  -4  211.28   15.90
   0   6  -4  194.18   15.50
   0   6   4  208.58   11.50
   0   6   4  187.98   14.70
   0   6   4  188.58   23.00
   0   6  -4  179.08   15.60
   0   6  -4  195.48   17.00
   0   6  -4  179.78   12.30
   0   6  -4  202.88   21.30
   0   6   4  217.88   15.50
   0  -6  -4  181.58   15.40
   0  -6   4  196.88   15.50
   0  -6   4  186.28   15.80
   0  -6  -4  203.18   21.20
   0  -6  -4  202.48   15.80
   0  -6   4  207.78   15.10
   0  -6  -4  216.48   16.50
   0  -6   4  194.48   17.70
   0  -6   4  264.07   19.00
   0  -6  -4  199.68   11.60
   0  -6   4  190.18   15.60
   0  -6  -4  187.38   14.10
   0  -6  -4  188.88   14.00
   0  -6   4  191.78   18.20
   0  -6   4  203.68   14.60
   0  -6   4  203.48   17.00
   0  -6  -4  211.98   19.00
   0  -6  -4  210.88   18.50
   0  -6   4  225.58   18.90
   0  -6   4  229.68   17.90
   0  -6   4  187.98   16.40
   0   6  -5   23.10    8.30
   0   6  -5   36.30    8.30
   0   6   5   28.30    5.60
   0   6  -5   18.50    7.30
   0   6   5   16.30    5.00
   0   6   5   18.50    6.50
   0   6  -5   30.10    8.10
   0   6   5   19.10    5.40
   0   6  -5   29.10    9.50
   0   6  -5   21.70    5.30
   0   6  -5   19.80    7.00
   0   6  -5   27.60    8.20
   0   6  -5   44.60   10.50
   0   6  -5   24.50    6.00
   0   6  -5   17.90    7.40
   0   6   5   33.90    8.00
   0   6   5   17.50    7.10
   0   6  -5   22.40    7.90
   0   6   5   34.20    7.90
   0   6   5   22.10    6.90
   0   6   5   26.40    9.60
   0   6  -5   20.70    7.60
   0  -6  -5   29.70    7.60
   0  -6  -5   27.90    7.30
   0  -6   5   37.80    8.70
   0  -6  -5   25.40    7.90
   0  -6  -5   27.30    7.70
   0  -6  -5   20.00    6.90
   0  -6   5   12.30    5.90
   0  -6   5   19.60    7.20
   0  -6   5   21.50    7.90
   0  -6   5   30.70    8.00
   0  -6  -5   24.40    6.50
   0  -6   5   15.40    6.80
   0  -6  -5   14.80    6.30
   0  -6   5   24.60    8.60
   0  -6  -5   29.00   12.10
   0  -6  -5   17.50    4.20
   0  -6   5   38.70   10.40
   0  -6   5   15.10    7.30
   0  -6  -5   21.20    7.70
   0  -6   5   38.00    8.00
   0   6  -6  375.96   26.20
   0   6   6  416.86   30.10
   0   6   6  346.67   19.60
   0   6  -6  357.86   24.30
   0   6  -6  354.66   20.30
   0   6   6  402.26   24.30
   0   6  -6  353.86   28.10
   0   6   6  373.46   25.50
   0   6  -6  415.96   29.00
   0   6  -6  344.17   26.20
   0   6   6  324.87   20.70
   0   6  -6  357.56   26.20
   0   6   6  353.96   20.20
   0   6  -6  406.76   24.70
   0   6  -6  347.57   21.50
   0   6   6  343.97   23.60
   0   6  -6  361.16   25.50
   0   6   6  389.36   24.10
   0   6  -6  365.06   23.90
   0   6  -6  372.26   25.20
   0   6  -6  351.16   24.90
   0   6   6  408.66   24.40
   0   6   6  372.96   20.50
   0  -6  -6  357.26   22.20
   0  -6   6  367.96   25.20
   0  -6   6  429.46   27.40
   0  -6  -6  351.36   22.80
   0  -6   6  352.06   25.60
   0  -6  -6  361.06   21.20
   0  -6  -6  367.16   24.20
   0  -6  -6  386.26   27.50
   0  -6   6  349.37   23.50
   0  -6  -6  337.57   22.70
   0  -6   6  330.07   23.70
   0  -6   6  374.96   27.40
   0  -6   6  357.86   25.00
   0  -6   6  367.86   24.50
   0  -6  -6  368.56   31.30
   0  -6   6  418.06   24.90
   0  -6   6  356.06   25.70
   0  -6  -6  348.17   22.20
   0  -6   6  347.07   25.90
   0   6  -7  521.65   27.40
   0   6  -7  496.95   33.20
   0   6   7  514.25   30.60
   0   6   7  520.15   26.80
   0   6  -7  485.65   30.20
   0   6   7  511.15   26.60
   0   6   7  506.55   35.60
   0   6  -7  501.75   34.00
   0   6  -7  501.25   29.70
   0   6  -7  584.84   32.30
   0   6  -7  526.05   31.70
   0   6  -7  453.25   32.70
   0   6   7  568.84   33.40
   0   6   7  465.55   30.00
   0   6  -7  487.75   35.00
   0   6  -7  434.76   31.40
   0   6  -7  558.04   35.90
   0   6  -7  546.35   29.30
   0   6  -7  517.15   32.20
   0   6   7  505.85   30.70
   0  -6   7  450.65   29.80
   0  -6  -7  496.65   29.90
   0  -6   7  491.85   32.50
   0  -6   7  483.45   31.70
   0  -6  -7  501.55   30.30
   0  -6   7  524.15   32.00
   0  -6   7  474.95   33.20
   0  -6   7  471.35   29.60
   0  -6   7  542.35   33.80
   0  -6  -7  461.85   27.20
   0  -6   7  554.44   31.30
   0  -6   7  548.25   34.30
   0  -6  -7  545.95   31.10
   0  -6   7  484.15   30.60
   0  -6  -7  495.45   33.70
   0  -6   7  528.65   33.30
   0  -6  -7  532.45   29.60
   0  -6  -7  580.44   41.70
   0   6  -8    9.50    8.50
   0   6  -8   -7.60    6.40
   0   6  -8   -3.10    5.50
   0   6  -8   -4.80    6.40
   0   6  -8   -1.00    6.60
   0   6   8   -1.90    5.30
   0   6  -8   -2.50    6.60
   0   6  -8   -5.60    5.60
   0   6  -8   -2.30    5.70
   0   6  -8    9.90    7.20
   0   6   8    0.10    8.40
   0   6   8    4.20    5.10
   0   6  -8    1.30    6.90
   0   6   8   -1.50    4.70
   0   6   8   -9.80    5.70
   0  -6   8    4.90    6.90
   0  -6  -8   -2.80    7.00
   0  -6  -8   -4.00    5.30
   0  -6   8    2.50    6.80
   0  -6   8    2.50    7.60
   0  -6   8   -6.40    5.60
   0  -6   8   -1.70    6.70
   0  -6   8   11.10    9.00
   0  -6   8    4.60    7.10
   0  -6   8    2.60    6.70
   0  -6   8    5.00    6.90
   0  -6  -8    8.50    7.00
   0  -6   8   -7.60    5.90
   0  -6  -8    4.80    6.90
   0  -6  -8    2.60    9.80
   0   6  -9   72.49   17.20
   0   6  -9   84.69   21.00
   0   6  -9   65.39   15.70
   0   6   9   62.29   15.70
   0   6  -9  109.29   19.30
   0   6  -9   69.49   16.40
   0   6  -9  120.39   20.40
   0   6  -9   80.49   18.00
   0   6  -9  102.49   16.20
   0   6   9   87.49   18.80
   0   6   9   77.99   15.90
   0   6   9   98.99   14.50
   0   6  -9  101.49   16.80
   0  -6   9   98.29   18.50
   0  -6   9  112.69   17.60
   0  -6   9   78.69   17.70
   0  -6  -9   98.39   17.70
   0  -6   9   90.29   16.90
   0  -6  -9   96.39   16.50
   0  -6   9   80.69   17.80
   0  -6   9   96.29   17.40
   0  -6   9   97.89   16.80
   0  -6  -9  115.69   25.00
   0  -6  -9   78.69   15.00
   0  -6   9   95.19   19.00
   0  -6  -9  102.19   20.20
   0  -6   9  115.89   19.10
   0   7   0   -3.70    2.70
   0   7   0   -1.90    2.50
   0   7   0    3.00    2.40
   0   7   0    1.60    4.60
   0   7   0    0.20    2.70
   0   7   0   -3.20    2.70
   0   7   0    8.00    5.10
   0   7   0    5.60    4.50
   0   7   0   -0.30    3.20
   0  -7   0    2.20    4.40
   0  -7   0   -5.20    2.10
   0  -7   0    1.80    3.10
   0  -7   0    1.90    3.60
   0  -7   0   -0.70    3.50
   0  -7   0   -2.50    3.40
   0  -7   0   -2.10    2.70
   0  -7   0    4.80    5.70
   0  -7   0    3.60    3.80
   0  -7   0    2.30    4.00
   0  -7   0   -1.10    3.50
   0  -7   0    7.50    4.60
   0  -7   0   -0.60    2.70
   0   7  -1 1289.27   50.29
   0   7   1 1316.87   49.40
   0   7   1 1229.48   62.99
   0   7   1 1374.46   55.69
   0   7   1 1305.87   54.39
   0   7  -1 1316.07   49.00
   0   7   1 1352.06   52.19
   0   7  -1 1292.07   55.39
   0   7  -1 1306.47   56.69
   0   7   1 1353.16   56.59
   0   7  -1 1329.07   49.00
   0   7   1 1365.36   56.89
   0   7   1 1406.16   57.79
   0   7  -1 1316.07   56.79
   0   7   1 1317.87   55.69
   0   7  -1 1363.16   57.29
   0   7  -1 1361.36   53.19
   0   7  -1 1442.06   57.59
   0   7   1 1404.76   53.49
   0   7  -1 1348.97   49.80
   0   7  -1 1369.56   55.79
   0   7   1 1442.96   54.29
   0   7  -1 1361.66   58.29
   0  -7  -1 1400.86   55.09
   0  -7  -1 1347.37   55.89
   0  -7  -1 1368.06   53.79
   0  -7  -1 1268.57   49.40
   0  -7  -1 1344.87   52.99
   0  -7   1 1314.07   55.69
   0  -7  -1 1368.56   56.99
   0  -7  -1 1326.17   55.79
   0  -7   1 1271.47   55.39
   0  -7  -1 1319.97   54.69
   0  -7  -1 1378.16   54.29
   0  -7  -1 1458.85   59.59
   0  -7   1 1378.26   56.59
   0  -7   1 1343.07   54.99
   0  -7  -1 1367.26   57.79
   0  -7  -1 1468.15   65.69
   0  -7   1 1348.27   53.09
   0  -7   1 1388.96   60.09
   0  -7   1 1340.97   56.39
   0  -7   1 1320.57   53.29
   0  -7  -1 1339.87   55.69
   0  -7   1 1331.57   52.19
   0  -7   1 1300.67   56.69
   0  -7   1 1416.96   55.49
   0  -7   1 1350.26   57.59
   0  -7   1 1316.67   54.79
   0   7   2  250.87   18.00
   0   7   2  235.48   17.70
   0   7   2  228.28   14.00
   0   7  -2  235.58   17.80
   0   7  -2  218.68   17.50
   0   7   2  239.28   15.30
   0   7   2  236.58   25.10
   0   7   2  221.78   14.70
   0   7   2  230.08   16.40
   0   7  -2  203.88   17.70
   0   7  -2  245.78   19.60
   0   7  -2  216.58   16.90
   0   7   2  225.58   10.90
   0   7  -2  224.18   14.20
   0   7   2  256.37   17.20
   0   7   2  202.38   15.50
   0   7  -2  228.08   16.30
   0   7   2  208.58   17.40
   0   7   2  219.48   13.70
   0   7  -2  218.38   16.50
   0   7   2  258.07   16.60
   0   7  -2  228.98   10.40
   0   7  -2  217.68   14.70
   0   7  -2  231.58   14.60
   0   7   2  232.98   15.70
   0   7   2  203.78   15.40
   0  -7   2  221.78   17.30
   0  -7  -2  221.48   14.50
   0  -7  -2  267.37   19.90
   0  -7  -2  221.38   16.20
   0  -7   2  217.28   15.50
   0  -7  -2  226.48   16.60
   0  -7   2  216.28   15.40
   0  -7  -2  233.98   11.70
   0  -7   2  199.78   18.90
   0  -7  -2  232.78   17.20
   0  -7  -2  230.88   17.50
   0  -7   2  206.98   16.80
   0  -7  -2  207.98   16.80
   0  -7   2  215.38   17.40
   0  -7  -2  211.48   18.10
   0  -7   2  220.18   17.10
   0  -7  -2  207.28   16.80
   0  -7   2  208.38   17.90
   0  -7   2  254.77   17.20
   0  -7   2  230.78   17.80
   0  -7   2  225.08   17.20
   0  -7  -2  239.88   22.80
   0  -7   2  213.58   15.70
   0  -7  -2  255.67   15.40
   0  -7   2  223.88   17.50
   0   7   3  800.72   38.00
   0   7  -3  786.32   36.80
   0   7   3  830.22   37.30
   0   7   3  910.51   36.90
   0   7   3  858.31   42.50
   0   7   3  856.61   38.20
   0   7  -3  809.92   37.90
   0   7  -3  806.02   38.50
   0   7   3  831.12   40.20
   0   7   3  773.42   38.00
   0   7  -3  885.91   41.60
   0   7   3  910.31   37.60
   0   7  -3  807.52   37.20
   0   7  -3  815.72   43.30
   0   7   3  863.61   40.20
   0   7   3  744.03   41.10
   0   7  -3  838.42   40.50
   0   7  -3  851.81   39.80
   0   7  -3  933.51   43.20
   0   7   3  856.21   44.50
   0   7  -3  911.31   43.90
   0   7   3  882.81   46.40
   0   7  -3  886.61   41.80
   0   7   3  845.82   32.90
   0  -7  -3  892.51   41.80
   0  -7   3  855.51   40.10
   0  -7  -3  915.41   48.80
   0  -7   3  829.02   37.90
   0  -7   3  854.31   39.40
   0  -7   3  850.51   39.90
   0  -7   3  804.22   40.00
   0  -7   3  852.81   38.70
   0  -7   3  800.62   35.40
   0  -7  -3  900.91   44.30
   0  -7  -3  792.12   42.50
   0  -7   3  784.22   40.90
   0  -7  -3  800.02   39.50
   0  -7  -3  860.21   39.90
   0  -7  -3  883.71   40.80
   0  -7   3  843.02   41.20
   0  -7  -3  841.92   34.70
   0  -7   3  894.01   44.10
   0  -7   3  819.12   40.60
   0  -7  -3  817.92   34.40
   0  -7  -3  889.11   36.40
   0   7   4  204.18   15.20
   0   7   4  174.28   14.50
   0   7  -4  164.68   18.30
   0   7   4  193.28   22.70
   0   7   4  193.58   16.50
   0   7   4  186.28   16.00
   0   7  -4  174.18   15.70
   0   7   4  192.78   16.50
   0   7  -4  187.68   15.70
   0   7   4  192.98   12.20
   0   7  -4  191.98   20.50
   0   7  -4  184.08   21.40
   0   7   4  194.68   15.50
   0   7  -4  190.68   16.30
   0   7   4  165.98   13.80
   0   7  -4  171.88   11.90
   0   7  -4  201.78   21.70
   0   7  -4  146.89   17.50
   0   7   4  184.08   24.40
   0   7  -4  171.18   19.40
   0   7  -4  159.98   20.30
   0  -7  -4  193.08   17.10
   0  -7  -4  170.48   17.20
   0  -7   4  163.18   19.00
   0  -7   4  203.68   21.90
   0  -7   4  195.08   16.60
   0  -7   4  164.18   18.30
   0  -7   4  166.18   17.60
   0  -7   4  175.48   13.70
   0  -7  -4  211.68   20.90
   0  -7  -4  170.98   23.60
   0  -7  -4  244.68   20.40
   0  -7   4  180.38   17.30
   0  -7  -4  183.28   22.80
   0  -7   4  164.58   19.00
   0  -7  -4  190.08   14.00
   0  -7   4  214.28   19.10
   0  -7  -4  184.38   11.80
   0  -7   4  222.98   20.30
   0  -7  -4  157.78   13.10
   0  -7   4  182.78   20.30
   0   7   5  467.05   27.50
   0   7  -5  487.55   31.40
   0   7   5  478.25   27.50
   0   7   5  527.55   30.10
   0   7  -5  457.25   29.10
   0   7  -5  551.14   32.00
   0   7  -5  491.35   33.10
   0   7  -5  474.95   28.80
   0   7  -5  480.65   30.20
   0   7   5  504.45   26.60
   0   7   5  420.66   32.90
   0   7   5  501.25   27.80
   0   7  -5  457.55   28.10
   0   7   5  515.75   28.70
   0   7   5  458.75   31.90
   0   7   5  519.65   25.90
   0   7  -5  525.05   31.80
   0   7  -5  506.05   30.20
   0   7  -5  510.05   28.40
   0   7  -5  484.05   32.70
   0   7  -5  516.75   24.80
   0  -7  -5  548.35   29.10
   0  -7   5  564.74   31.50
   0  -7  -5  449.66   28.20
   0  -7   5  467.15   28.50
   0  -7   5  479.25   26.40
   0  -7   5  475.85   30.90
   0  -7  -5  474.45   32.20
   0  -7  -5  504.25   28.40
   0  -7   5  463.15   30.70
   0  -7  -5  462.25   25.50
   0  -7  -5  554.64   38.30
   0  -7   5  480.65   28.10
   0  -7   5  463.85   30.10
   0  -7  -5  499.25   26.70
   0  -7   5  491.45   32.40
   0  -7   5  494.25   29.50
   0  -7   5  535.35   31.70
   0   7  -6  101.69   18.20
   0   7  -6   92.09   14.50
   0   7   6  103.79   15.00
   0   7   6   94.09   13.90
   0   7  -6  120.29   17.90
   0   7   6   99.19   12.80
   0   7  -6  119.09   16.30
   0   7  -6  112.19   16.70
   0   7   6  103.29   15.60
   0   7  -6   98.59   15.00
   0   7  -6   79.69   11.50
   0   7  -6   57.79   12.90
   0   7   6  114.59   19.40
   0   7   6  123.89   16.20
   0   7  -6   72.19   12.30
   0   7  -6   95.99   16.30
   0   7  -6   88.49   16.50
   0   7  -6  109.99   15.90
   0  -7  -6   76.89   15.30
   0  -7  -6  123.79   21.80
   0  -7  -6  104.49   13.30
   0  -7   6   92.39   16.10
   0  -7   6  103.79   15.10
   0  -7   6   84.49   14.20
   0  -7   6   70.39   11.90
   0  -7   6  103.39   15.70
   0  -7   6   82.79   13.00
   0  -7  -6  101.09   14.00
   0  -7   6   86.59   15.60
   0  -7   6   89.09   15.40
   0  -7  -6   74.49   13.50
   0  -7  -6   76.29   11.30
   0  -7  -6  101.89   14.10
   0  -7   6   74.39   13.30
   0  -7   6   75.99   15.70
   0   7  -7  143.59   20.00
   0   7  -7  180.58   19.90
   0   7  -7  141.79   20.30
   0   7  -7  148.49   22.60
   0   7   7  143.09   19.80
   0   7   7  201.18   21.40
   0   7  -7  167.48   19.80
   0   7   7  200.08   25.50
   0   7  -7  194.78   23.00
   0   7  -7  148.09   19.30
   0   7  -7  172.78   17.70
   0   7  -7  172.38   20.40
   0   7  -7  188.88   25.30
   0   7  -7  217.38   25.30
   0   7   7  168.98   14.10
   0   7   7  184.58   20.90
   0   7   7  201.08   21.80
   0  -7   7  199.48   22.20
   0  -7   7  186.38   22.40
   0  -7  -7  156.78   18.50
   0  -7   7  177.28   22.80
   0  -7   7  199.58   22.00
   0  -7   7  161.28   19.00
   0  -7   7  162.98   22.40
   0  -7   7  158.48   21.40
   0  -7   7  174.48   21.70
   0  -7   7  161.08   19.00
   0  -7  -7  158.18   17.60
   0  -7   7  166.18   19.50
   0  -7  -7  192.78   30.00
   0  -7  -7  174.88   20.90
   0  -7  -7  183.48   24.30
   0   7  -8   23.00   10.90
   0   7  -8   21.50    9.70
   0   7  -8   21.80   10.00
   0   7   8    8.70    7.30
   0   7  -8   21.00    8.30
   0   7  -8   14.10    8.50
   0   7  -8    9.00    9.60
   0   7   8   19.80    7.10
   0   7  -8   11.40    9.10
   0   7   8    5.90   10.40
   0   7   8    6.80    8.40
   0   7  -8   20.80   10.40
   0   7  -8   13.20    8.60
   0  -7   8    1.70    7.30
   0  -7  -8   27.40   15.40
   0  -7   8   13.50    8.90
   0  -7  -8   16.10    9.00
   0  -7   8   19.60    9.50
   0  -7  -8    7.30    7.50
   0  -7  -8   17.70    8.50
   0  -7   8   26.70    9.90
   0  -7   8   20.20   10.50
   0  -7  -8   15.70   10.00
   0  -7   8   12.80    8.40
   0  -7   8   25.10    9.90
   0  -7   8    6.40    6.60
   0  -7   8   12.50    9.90
   0   7  -9  842.22   51.79
   0   7  -9  835.52   53.39
   0   7   9  901.21   42.90
   0   7   9  907.81   50.89
   0   7  -9  840.52   51.29
   0   7   9  847.52   54.39
   0   7  -9  823.82   49.20
   0   7  -9  908.91   52.09
   0   7   9  878.91   48.60
   0   7  -9  869.51   51.49
   0   7  -9  933.01   46.10
   0  -7   9  880.41   50.39
   0  -7   9  887.51   48.20
   0  -7   9  813.02   46.40
   0  -7  -9  860.71   46.50
   0  -7  -9  945.71   54.89
   0  -7   9  867.71   46.80
   0  -7   9  849.12   49.90
   0  -7   9  790.12   51.99
   0  -7   9  770.42   49.90
   0  -7   9  865.61   51.39
   0  -7  -9  856.21   47.10
   0  -7   9  741.43   47.30
   0  -7  -9  929.01   60.49
   0   8   0  177.58   12.50
   0   8   0  200.88   16.90
   0   8   0  214.08   16.40
   0   8   0  184.08   13.20
   0   8   0  201.58   17.60
   0   8   0  192.98   19.60
   0   8   0  189.38   16.20
   0   8   0  230.98   24.90
   0   8   0  184.88   16.50
   0  -8   0  207.78   23.00
   0  -8   0  218.98   21.90
   0  -8   0  213.78   15.80
   0  -8   0  217.88   20.50
   0  -8   0  217.18   17.80
   0  -8   0  214.28   16.80
   0  -8   0  205.48   16.00
   0  -8   0  207.68   16.80
   0  -8   0  187.78   14.90
   0  -8   0  220.08   14.10
   0  -8   0  195.28   16.60
   0  -8   0  221.58   17.00
   0   8  -1  530.45   29.80
   0   8  -1  509.75   29.50
   0   8   1  534.45   28.00
   0   8   1  501.45   29.40
   0   8   1  529.55   26.60
   0   8  -1  500.25   23.60
   0   8   1  478.05   24.60
   0   8  -1  525.45   29.50
   0   8  -1  486.45   30.00
   0   8  -1  490.25   25.60
   0   8   1  485.95   34.80
   0   8   1  484.55   22.60
   0   8  -1  479.45   28.10
   0   8  -1  493.15   28.00
   0   8   1  469.25   28.00
   0   8   1  556.54   29.70
   0   8   1  482.55   28.60
   0   8  -1  493.05   29.30
   0   8   1  439.36   27.90
   0   8   1  527.05   26.80
   0  -8   1  511.05   32.20
   0  -8   1  494.85   28.80
   0  -8   1  514.85   28.10
   0  -8  -1  483.35   26.20
   0  -8   1  514.55   28.90
   0  -8  -1  530.65   28.20
   0  -8  -1  460.45   22.50
   0  -8   1  452.55   26.90
   0  -8  -1  535.05   27.50
   0  -8   1  436.16   28.80
   0  -8  -1  503.55   26.20
   0  -8   1  516.05   26.40
   0  -8   1  500.35   28.80
   0  -8  -1  511.45   29.30
   0  -8   1  471.05   25.40
   0  -8   1  455.55   24.50
   0  -8  -1  504.45   30.10
   0  -8  -1  476.25   31.30
   0  -8   1  448.36   27.60
   0  -8  -1  490.65   27.50
   0  -8  -1  460.25   27.90
   0  -8  -1  515.75   28.60
   0  -8   1  498.15   27.90
   0   8   2  117.89   15.00
   0   8  -2  109.99   15.00
   0   8  -2  115.79   14.30
   0   8  -2   98.69   11.60
   0   8  -2   98.69   14.60
   0   8   2   99.79   12.30
   0   8   2  131.99   17.20
   0   8   2  105.79   13.30
   0   8   2  115.09    7.70
   0   8  -2  103.59   14.00
   0   8   2   99.09   13.60
   0   8  -2   97.69   11.40
   0   8   2  101.09   13.10
   0   8   2  147.19   23.40
   0   8   2  116.39   15.70
   0   8   2  113.39   13.40
   0   8   2  112.29   10.40
   0   8  -2   90.39   15.00
   0   8   2  112.19   13.00
   0   8  -2  126.39   16.10
   0   8   2  139.49   17.40
   0   8  -2  108.99   15.90
   0  -8  -2  129.39   17.00
   0  -8   2  113.09   15.20
   0  -8  -2  101.89   16.10
   0  -8  -2  109.69    8.30
   0  -8   2  123.99   14.40
   0  -8  -2  122.49   16.00
   0  -8   2   99.29   12.10
   0  -8  -2  125.39   15.30
   0  -8   2  123.59   15.10
   0  -8   2  112.89   17.20
   0  -8  -2  124.89   15.50
   0  -8  -2  103.59   14.30
   0  -8   2  130.79   14.70
   0  -8   2  107.89   14.40
   0  -8  -2  149.29   23.60
   0  -8  -2  131.99   15.20
   0  -8   2  108.69   14.00
   0  -8  -2  123.49   12.70
   0  -8   2  104.79   14.50
   0  -8   2   96.19   14.00
   0   8  -3 1032.70   49.00
   0   8  -3 1045.20   44.70
   0   8  -3 1080.99   51.89
   0   8   3 1014.20   48.40
   0   8   3 1020.00   40.60
   0   8   3 1059.89   46.60
   0   8   3 1059.59   48.50
   0   8  -3 1073.09   50.49
   0   8   3 1034.20   46.50
   0   8  -3 1033.30   51.59
   0   8  -3 1055.09   52.39
   0   8  -3 1055.19   49.60
   0   8   3 1053.89   55.59
   0   8   3  918.21   50.29
   0   8   3 1069.29   44.90
   0   8  -3 1063.69   46.20
   0   8  -3 1021.60   46.80
   0   8   3 1060.99   45.20
   0   8   3 1127.29   45.80
   0   8   3  984.90   49.70
   0   8  -3 1036.20   47.40
   0   8   3 1049.70   46.90
   0   8   3 1047.80   54.49
   0   8   3 1058.19   46.50
   0  -8   3 1012.00   49.00
   0  -8   3  995.10   45.90
   0  -8  -3 1074.29   48.40
   0  -8  -3 1132.09   58.99
   0  -8  -3 1034.80   48.80
   0  -8  -3 1103.49   43.20
   0  -8  -3 1022.10   48.80
   0  -8   3 1065.59   52.99
   0  -8   3  978.90   49.60
   0  -8   3 1049.59   49.90
   0  -8   3 1053.99   46.00
   0  -8   3  976.70   47.40
   0  -8   3 1050.39   47.10
   0  -8  -3 1030.00   51.79
   0  -8  -3 1130.69   51.39
   0  -8   3 1085.19   48.70
   0  -8   3 1088.69   48.20
   0  -8  -3 1064.89   43.90
   0  -8  -3 1028.50   40.90
   0   8   4  342.97   21.70
   0   8   4  333.17   23.40
   0   8  -4  370.36   27.60
   0   8  -4  288.87   23.20
   0   8   4  345.07   21.60
   0   8  -4  351.96   26.10
   0   8  -4  286.57   20.80
   0   8   4  317.37   21.40
   0   8   4  295.37   24.40
   0   8  -4  332.57   25.00
   0   8   4  320.97   24.00
   0   8  -4  359.56   23.30
   0   8  -4  323.77   25.80
   0   8   4  356.96   28.30
   0   8  -4  323.67   22.30
   0   8   4  329.37   18.60
   0   8   4  348.67   29.50
   0   8  -4  372.56   25.50
   0   8  -4  279.07   22.20
   0   8   4  322.67   20.80
   0   8   4  371.26   23.90
   0   8   4  315.17   22.60
   0  -8   4  259.97   22.90
   0  -8  -4  317.97   19.00
   0  -8   4  330.47   22.40
   0  -8   4  306.77   22.90
   0  -8   4  340.37   23.00
   0  -8   4  358.16   23.20
   0  -8   4  342.07   25.30
   0  -8   4  350.76   25.00
   0  -8  -4  332.77   23.10
   0  -8  -4  272.97   22.10
   0  -8  -4  364.66   27.60
   0  -8   4  360.16   24.50
   0  -8  -4  321.77   24.00
   0  -8  -4  323.87   26.20
   0  -8   4  275.97   25.30
   0  -8  -4  323.87   18.00
   0  -8  -4  354.16   31.10
   0  -8   4  311.57   23.20
   0  -8  -4  334.37   19.70
   0   8   5   79.69   17.70
   0   8   5  107.59   14.60
   0   8  -5   71.39   12.10
   0   8   5   98.99   15.60
   0   8  -5  128.59   17.40
   0   8  -5   74.99   14.30
   0   8   5   86.49   13.30
   0   8   5   87.99   14.30
   0   8  -5   75.89   12.90
   0   8   5   86.59   15.60
   0   8  -5   75.39   14.60
   0   8  -5   73.69   13.80
   0   8  -5  100.99   16.50
   0   8   5   84.39   11.80
   0   8   5   82.89   13.40
   0   8   5  100.59   14.40
   0   8  -5  100.79   18.10
   0   8  -5  107.69   18.50
   0   8  -5   91.99   16.60
   0  -8  -5   98.79   14.50
   0  -8   5   67.09   12.70
   0  -8   5   80.09   14.90
   0  -8   5   83.89   14.40
   0  -8   5  126.29   18.30
   0  -8   5   95.59   14.90
   0  -8  -5   91.19   16.20
   0  -8   5   96.29   11.90
   0  -8   5   96.59   14.40
   0  -8   5   76.99   14.30
   0  -8   5   81.39   13.40
   0  -8  -5  101.29   15.60
   0  -8  -5  109.89   21.60
   0  -8   5   85.89   14.60
   0  -8  -5  115.09   16.50
   0  -8  -5   77.39   11.10
   0   8  -6   37.20   10.60
   0   8  -6   44.80   10.80
   0   8  -6   42.40   11.30
   0   8   6   29.70   10.00
   0   8  -6   49.80   11.20
   0   8  -6   54.69   13.00
   0   8   6   29.90    8.90
   0   8  -6   30.10   10.60
   0   8  -6   39.40   12.00
   0   8  -6   54.09   11.90
   0   8  -6   45.50   12.80
   0   8  -6   52.49   12.90
   0   8   6   32.40   13.30
   0   8   6   53.89   11.30
   0  -8  -6   39.30    9.40
   0  -8   6   28.50   11.10
   0  -8   6   25.40    9.60
   0  -8   6   43.00   11.20
   0  -8   6   29.70   10.40
   0  -8   6   21.40   10.80
   0  -8  -6   45.00   16.40
   0  -8   6   43.60   10.60
   0  -8  -6   80.19   16.50
   0  -8   6   58.59   12.10
   0  -8  -6   45.40   11.00
   0  -8  -6   41.00   10.70
   0  -8   6   37.30   11.60
   0  -8   6   53.79   10.20
   0   8  -7  627.64   40.40
   0   8  -7  663.13   39.50
   0   8   7  670.23   45.90
   0   8  -7  659.13   44.10
   0   8   7  655.83   37.80
   0   8   7  670.53   38.60
   0   8   7  633.04   39.60
   0   8  -7  642.04   40.40
   0   8  -7  733.93   40.30
   0   8  -7  666.63   43.20
   0   8  -7  734.03   43.30
   0   8  -7  714.73   39.20
   0   8  -7  663.93   43.90
   0  -8   7  739.03   43.40
   0  -8  -7  681.53   36.70
   0  -8   7  627.64   36.20
   0  -8   7  652.53   39.60
   0  -8  -7  689.23   37.00
   0  -8   7  668.23   41.80
   0  -8   7  684.93   44.10
   0  -8   7  669.83   41.90
   0  -8   7  671.23   38.50
   0  -8  -7  697.93   44.70
   0  -8   7  582.94   38.20
   0  -8  -7  692.13   39.20
   0  -8  -7  753.82   52.09
   0   8  -8   37.30   13.30
   0   8   8   29.90    8.30
   0   8  -8   23.90   10.40
   0   8  -8   22.30   11.30
   0   8   8   33.60   12.30
   0   8  -8   37.30   12.30
   0   8  -8   26.40   11.40
   0   8  -8   40.30   13.10
   0   8  -8   32.20   13.70
   0   8   8   38.90   11.60
   0   8   8   57.59   16.40
   0  -8   8   21.10   11.50
   0  -8   8   54.89   14.70
   0  -8   8   45.50   14.00
   0  -8  -8   22.50   15.70
   0  -8   8   32.20   11.70
   0  -8  -8   20.60   11.60
   0  -8   8   19.30    9.90
   0  -8   8   39.00   12.60
   0  -8   8   22.20   10.10
   0  -8   8   47.80   12.40
   0  -8  -8   34.40   10.00
   0  -8  -8   40.60   12.20
   0   9   0   -2.30    3.40
   0   9   0    8.70    5.70
   0   9   0    4.10    4.60
   0   9   0    1.60    4.20
   0   9   0   -0.10    4.00
   0   9   0    1.30    5.70
   0   9   0    4.70    3.70
   0   9   0    1.20    4.40
   0   9   0   -1.70    2.80
   0   9   0   -1.30    2.90
   0  -9   0   -3.70    3.40
   0  -9   0   -1.20    4.60
   0  -9   0    0.00    6.30
   0  -9   0   -2.10    3.90
   0  -9   0    3.70    4.60
   0  -9   0    1.70    3.90
   0  -9   0   -0.60    4.00
   0  -9   0    0.90    3.50
   0  -9   0    1.70    5.40
   0  -9   0    0.10    4.60
   0  -9   0    1.10    3.70
   0   9  -1  324.17   19.40
   0   9  -1  385.36   22.30
   0   9   1  357.36   20.90
   0   9   1  365.16   24.90
   0   9  -1  365.46   26.60
   0   9   1  412.46   31.70
   0   9  -1  375.86   26.40
   0   9   1  426.16   24.30
   0   9  -1  356.26   24.80
   0   9   1  345.87   24.70
   0   9  -1  396.26   26.10
   0   9   1  381.46   21.40
   0   9   1  386.56   19.40
   0   9   1  365.86   25.10
   0   9  -1  367.76   25.70
   0   9   1  391.76   25.90
   0   9  -1  378.06   25.10
   0   9   1  389.46   25.80
   0   9   1  374.76   25.90
   0   9   1  383.36   23.00
   0   9   1  370.86   24.20
   0  -9  -1  391.26   23.20
   0  -9   1  359.56   24.90
   0  -9  -1  311.97   23.50
   0  -9   1  355.96   24.90
   0  -9  -1  374.56   24.40
   0  -9   1  360.66   28.40
   0  -9   1  341.17   24.10
   0  -9  -1  370.66   24.90
   0  -9   1  364.26   24.10
   0  -9  -1  373.46   25.90
   0  -9  -1  395.36   19.70
   0  -9   1  353.76   26.30
   0  -9  -1  386.76   26.70
   0  -9   1  373.66   22.60
   0  -9   1  392.46   23.30
   0  -9  -1  359.76   24.40
   0  -9   1  341.97   21.10
   0  -9  -1  392.36   23.40
   0  -9   1  357.66   24.80
   0  -9   1  350.96   25.40
   0   9   2   34.60    9.10
   0   9   2   33.80    7.70
   0   9  -2   54.59    9.30
   0   9   2   55.69   10.10
   0   9   2   20.70   12.20
   0   9  -2   36.30    7.70
   0   9  -2   53.09   10.20
   0   9  -2   43.40   11.70
   0   9   2   33.40    8.70
   0   9  -2   29.40    9.30
   0   9  -2   41.10   10.20
   0   9   2   45.00    9.30
   0   9   2   27.90    9.00
   0   9  -2   31.40    9.70
   0   9   2   30.70    9.10
   0   9   2   47.40   10.00
   0   9   2   44.60    8.50
   0   9  -2   35.70    8.90
   0   9   2   30.60    9.00
   0   9   2   52.79   10.30
   0   9  -2   63.49   12.10
   0  -9  -2   41.20   11.00
   0  -9  -2   44.50   14.30
   0  -9   2   36.50    9.70
   0  -9  -2   36.80   11.40
   0  -9  -2   47.50    9.50
   0  -9   2   49.50   10.80
   0  -9   2   57.79   10.10
   0  -9  -2   43.50    9.80
   0  -9   2   42.20   10.20
   0  -9   2   37.50    8.70
   0  -9   2   46.90    9.70
   0  -9  -2   36.60    6.10
   0  -9   2   49.80   13.50
   0  -9  -2   47.80   10.40
   0  -9   2   28.40    8.70
   0  -9   2   34.60    8.90
   0  -9  -2   43.00   10.70
   0  -9   2   34.70    9.50
   0  -9  -2   54.89   12.00
   0   9   3  132.59   18.20
   0   9   3  144.09   22.90
   0   9   3  149.09   23.90
   0   9   3  115.59   14.30
   0   9   3  132.49   16.50
   0   9  -3  108.89   17.90
   0   9   3  111.79   15.00
   0   9   3  109.69   17.70
   0   9  -3  130.39   16.70
   0   9   3  136.99   15.70
   0   9  -3  127.79   14.60
   0   9  -3  112.09   18.40
   0   9   3  106.29   13.70
   0   9  -3  120.39   16.80
   0   9   3  129.39   20.70
   0   9  -3  112.19   15.30
   0   9  -3  126.59   18.70
   0   9  -3  144.89   16.20
   0   9  -3  122.99   17.40
   0   9   3  112.79   15.20
   0   9   3  141.79   17.90
   0   9  -3  118.89   17.90
   0   9   3  137.09   16.40
   0  -9  -3  148.89   25.20
   0  -9   3  133.09   16.20
   0  -9   3  116.39   15.00
   0  -9  -3  137.39   13.70
   0  -9   3  131.49   17.60
   0  -9   3  168.58   20.70
   0  -9   3  141.59   18.70
   0  -9   3  167.68   23.30
   0  -9  -3  118.89   17.80
   0  -9   3  141.69   16.70
   0  -9   3  114.39   16.40
   0  -9   3  145.99   18.80
   0  -9  -3  117.29   17.20
   0  -9  -3  120.69   18.90
   0  -9  -3  136.79   19.40
   0  -9   3  116.49   18.20
   0   9   4   69.79   13.10
   0   9   4   64.79   12.00
   0   9  -4   88.69   12.90
   0   9  -4   85.99   17.10
   0   9   4   86.99   17.90
   0   9  -4   55.59   11.60
   0   9   4   77.89   13.00
   0   9  -4  116.39   18.50
   0   9   4   77.49   12.50
   0   9  -4   53.29   13.20
   0   9   4   82.39   12.40
   0   9   4   80.59   17.50
   0   9   4  104.79   15.80
   0   9   4   37.40   10.90
   0   9  -4   85.29   13.30
   0   9  -4   68.59   13.00
   0   9  -4   84.99   14.90
   0   9  -4   71.49   15.20
   0   9   4   73.89   15.20
   0   9   4   88.59   13.30
   0   9  -4   64.19   13.20
   0   9   4   84.09   13.20
   0  -9   4   95.89   14.50
   0  -9  -4   83.59   15.40
   0  -9   4   81.29   14.60
   0  -9   4  114.99   15.90
   0  -9   4   83.19   14.00
   0  -9  -4   84.79   15.40
   0  -9  -4   82.49   14.50
   0  -9  -4   72.19   19.10
   0  -9   4   79.29   13.80
   0  -9   4   88.49   13.20
   0  -9   4   98.89   16.40
   0  -9   4   54.49   12.60
   0  -9  -4   56.99   14.30
   0  -9   4   55.89   12.40
   0  -9  -4  117.79   19.70
   0  -9   4   62.09   14.60
   0   9   5  601.54   45.10
   0   9  -5  753.62   39.60
   0   9   5  766.52   47.00
   0   9  -5  693.63   42.50
   0   9  -5  732.33   38.20
   0   9   5  770.82   39.90
   0   9   5  703.63   37.10
   0   9  -5  714.23   40.90
   0   9   5  698.33   39.20
   0   9  -5  771.82   45.80
   0   9  -5  744.73   40.20
   0   9   5  692.83   38.90
   0   9  -5  655.23   41.70
   0   9  -5  746.73   45.60
   0   9   5  738.43   38.40
   0  -9   5  672.23   41.40
   0  -9   5  789.92   41.40
   0  -9   5  647.74   39.10
   0  -9  -5  781.62   46.80
   0  -9   5  778.42   43.40
   0  -9  -5  685.03   38.80
   0  -9  -5  766.52   50.59
   0  -9  -5  697.13   34.20
   0  -9   5  723.63   39.30
   0  -9   5  709.13   41.50
   0  -9   5  719.83   39.30
   0  -9   5  719.43   38.40
   0  -9  -5  714.83   40.20
   0  -9  -5  688.93   40.10
   0   9  -6   31.10   12.10
   0   9  -6   15.00   10.40
   0   9   6   42.90   12.00
   0   9  -6   11.50    8.30
   0   9  -6   34.20   10.80
   0   9   6   21.70    9.20
   0   9  -6   39.40   11.40
   0   9  -6    9.10    8.60
   0   9   6   36.80   14.20
   0   9  -6   24.50   11.70
   0   9  -6   18.30    8.80
   0   9   6   17.80    7.70
   0   9  -6   28.60   11.30
   0   9   6   27.80   11.70
   0  -9   6    2.90    6.10
   0  -9   6   37.60   11.00
   0  -9  -6   32.10    9.00
   0  -9  -6   31.80   11.70
   0  -9   6   20.30    9.40
   0  -9   6   35.80   12.20
   0  -9  -6   22.20    9.60
   0  -9  -6   21.40   13.20
   0  -9   6   26.70    8.70
   0  -9   6   34.00   11.00
   0  -9  -6   28.90   10.40
   0  -9   6   20.00   10.20
   0  -9   6   42.30   12.00
   0   9   7   28.20   10.50
   0   9   7   20.80    9.70
   0   9  -7   37.50   13.90
   0   9  -7    9.20    9.40
   0   9  -7   16.10   10.20
   0   9   7   32.10   14.90
   0   9  -7   43.30   13.20
   0   9  -7   13.80   10.80
   0   9   7   26.60    9.20
   0   9  -7   32.30   13.40
   0   9  -7   11.70    8.80
   0  -9  -7    5.50    8.30
   0  -9   7   30.30   12.50
   0  -9  -7   35.40   16.10
   0  -9   7   11.20    7.70
   0  -9   7   38.40   12.20
   0  -9   7   27.20   11.70
   0  -9  -7   17.70   10.50
   0  -9   7   31.20   12.10
   0  -9   7    8.00    6.90
   0  -9   7   20.40    9.70
   0  -9  -7   32.90   10.80
   0  -9  -7   18.50    8.40
   0  -9   7   25.00    9.40
   0  10   0  117.59   17.60
   0  10   0   97.49   16.40
   0  10   0  116.09   17.40
   0  10   0  104.09   12.30
   0  10   0  124.79   20.20
   0  10   0   97.59   14.60
   0  10   0   97.89   16.60
   0  10   0   97.89   14.70
   0 -10   0  107.49   12.80
   0 -10   0   94.89   13.10
   0 -10   0   93.69   15.30
   0 -10   0  105.69   15.30
   0 -10   0  116.49   17.00
   0 -10   0  107.19   16.10
   0 -10   0   97.39   15.40
   0 -10   0  133.89   18.70
   0 -10   0  135.59   20.90
   0 -10   0  105.99   15.70
   0  10  -1  625.44   32.30
   0  10   1  604.94   36.00
   0  10  -1  642.04   36.50
   0  10  -1  638.24   36.60
   0  10   1  596.24   29.50
   0  10   1  670.23   37.50
   0  10  -1  569.44   34.90
   0  10   1  664.63   37.50
   0  10   1  611.94   40.50
   0  10   1  697.43   37.80
   0  10   1  643.74   37.50
   0  10  -1  537.45   34.10
   0  10  -1  658.23   38.90
   0  10   1  663.83   34.30
   0  10   1  610.94   35.60
   0  10   1  620.54   34.80
   0  10   1  584.64   30.40
   0  10  -1  625.14   39.30
   0  10   1  644.84   33.40
   0 -10   1  629.54   31.70
   0 -10  -1  576.54   34.40
   0 -10   1  665.33   41.60
   0 -10   1  637.94   36.20
   0 -10  -1  683.73   34.10
   0 -10  -1  653.43   33.70
   0 -10   1  606.74   35.10
   0 -10   1  669.83   37.10
   0 -10  -1  636.14   36.10
   0 -10   1  664.13   33.20
   0 -10  -1  604.64   36.60
   0 -10  -1  568.24   36.20
   0 -10  -1  618.84   28.90
   0 -10  -1  635.04   36.10
   0 -10  -1  621.54   40.30
   0 -10   1  599.44   32.90
   0 -10   1  592.54   35.60
   0 -10   1  554.34   34.30
   0 -10  -1  582.04   34.10
   0  10   2   17.00    8.00
   0  10  -2   21.30    7.50
   0  10   2   16.80    6.60
   0  10   2   22.20    8.60
   0  10  -2    7.40    6.80
   0  10   2   35.40   12.40
   0  10   2   16.60    7.30
   0  10   2   29.40    9.30
   0  10   2   24.10    7.10
   0  10  -2   36.80   11.40
   0  10  -2   12.50    7.20
   0  10   2   21.30    7.60
   0  10  -2    0.70    6.00
   0  10   2   23.70    8.90
   0  10  -2   20.80    8.30
   0  10   2    8.70    5.10
   0  10   2   30.20    9.20
   0  10   2   37.50    9.70
   0  10  -2   14.90    8.90
   0 -10  -2   26.00   11.30
   0 -10   2   21.30    7.40
   0 -10   2   28.20    9.20
   0 -10   2   25.60    7.50
   0 -10  -2   17.10    8.90
   0 -10   2   12.00    6.60
   0 -10  -2   41.00    8.90
   0 -10  -2   15.80    7.10
   0 -10   2   16.40    6.60
   0 -10   2   26.00    9.10
   0 -10   2   13.10   10.20
   0 -10  -2   23.30    9.50
   0 -10   2   22.40    8.20
   0 -10  -2   33.40   12.00
   0 -10  -2   29.30    8.60
   0 -10   2   17.70    8.40
   0 -10  -2   19.40    9.60
   0  10  -3  616.44   33.70
   0  10   3  488.95   30.00
   0  10  -3  569.54   29.10
   0  10  -3  524.55   31.90
   0  10   3  561.54   35.10
   0  10   3  572.64   34.90
   0  10  -3  588.14   41.00
   0  10   3  529.15   30.00
   0  10  -3  549.85   36.50
   0  10  -3  623.74   38.90
   0  10   3  536.65   29.20
   0  10   3  510.55   36.80
   0  10   3  532.75   32.80
   0  10  -3  514.95   30.20
   0  10   3  611.84   31.80
   0  10   3  532.25   33.50
   0  10   3  525.85   42.90
   0  10  -3  558.94   37.40
   0  10   3  500.55   39.20
   0  10  -3  522.95   34.40
   0  10   3  522.35   31.50
   0  10   3  535.45   31.80
   0 -10   3  533.75   31.10
   0 -10   3  492.55   31.80
   0 -10  -3  487.15   35.20
   0 -10   3  566.14   34.50
   0 -10   3  511.75   30.40
   0 -10   3  517.85   34.30
   0 -10   3  592.14   40.20
   0 -10   3  510.55   34.30
   0 -10  -3  468.55   32.50
   0 -10  -3  652.73   46.40
   0 -10  -3  565.84   36.90
   0 -10   3  568.34   32.70
   0 -10  -3  503.65   33.60
   0 -10   3  572.24   31.50
   0  10  -4   16.50    8.40
   0  10   4    8.60    9.20
   0  10  -4   23.30   10.30
   0  10  -4   10.20    6.80
   0  10   4   10.40    7.40
   0  10  -4    9.90    6.60
   0  10   4    2.40    5.90
   0  10  -4   10.80    7.30
   0  10  -4   -4.70    4.80
   0  10   4   11.80    6.40
   0  10   4   19.80    7.80
   0  10   4    3.40    5.30
   0  10   4    1.60    5.60
   0  10   4   13.70   11.50
   0  10   4    2.10    5.30
   0  10   4    1.90    4.40
   0  10  -4   12.30    8.80
   0  10  -4    5.70    6.90
   0 -10   4    8.70    7.50
   0 -10  -4   14.80    8.20
   0 -10   4    7.50    6.40
   0 -10  -4    4.40    6.20
   0 -10   4    1.90    5.50
   0 -10   4    2.50    7.20
   0 -10   4    1.40    5.90
   0 -10   4   29.00    9.40
   0 -10   4    5.10    8.50
   0 -10   4    2.40    4.90
   0 -10  -4   10.00   11.80
   0 -10  -4    6.40    8.00
   0  10  -5    4.50    7.40
   0  10   5    2.50   10.10
   0  10  -5    6.50    7.90
   0  10   5    7.10    7.00
   0  10  -5    7.30    7.30
   0  10  -5   -0.10    6.40
   0  10   5    2.80    5.30
   0  10  -5    5.20    7.50
   0  10  -5   -0.70    7.40
   0  10   5    5.70    6.60
   0  10   5   -3.60    4.30
   0  10   5    9.00    6.60
   0  10   5    1.20    8.80
   0  10  -5   11.00    9.00
   0 -10   5    2.10    6.60
   0 -10   5    7.50    9.60
   0 -10   5   -3.00    5.30
   0 -10   5    4.60    6.20
   0 -10   5    2.70    5.30
   0 -10  -5   -5.60    6.80
   0 -10  -5   -1.90    6.30
   0 -10   5    1.20    6.10
   0 -10   5    5.00    7.70
   0 -10  -5    2.20   11.10
   0  10  -6   21.90   11.50
   0  10   6    0.00    9.70
   0  10  -6   33.90   10.80
   0  10  -6    7.50    9.30
   0  10   6   12.50    8.50
   0  10  -6   16.50   11.90
   0  10  -6   12.50    8.70
   0  10   6   10.60    7.60
   0  10  -6    4.90    8.00
   0  10   6    3.40    8.70
   0  10   6    4.60    7.10
   0  10  -6    4.30    8.20
   0 -10   6   20.10    9.40
   0 -10  -6   -7.60   10.60
   0 -10   6   30.10   11.10
   0 -10  -6   17.40   11.30
   0 -10   6   12.30    8.90
   0 -10  -6   10.10    7.80
   0 -10   6    9.00    6.40
   0 -10  -6    8.40    8.50
   0 -10   6   12.90    8.40
   0 -10   6    0.20    5.90
   0  11   0   -1.20    4.90
   0  11   0   -0.30    5.90
   0  11   0    2.70    5.10
   0  11   0   -5.20    4.30
   0  11   0    3.00    5.80
   0  11   0    0.10    5.50
   0  11   0    2.50    5.40
   0  11   0   -0.20    4.60
   0  11   0    1.20    5.00
   0 -11   0   -3.10    4.50
   0 -11   0   -5.40    7.60
   0 -11   0    6.30    5.80
   0 -11   0    2.50    4.40
   0 -11   0   12.80    7.90
   0 -11   0   -2.40    5.00
   0 -11   0   -3.10    4.50
   0  11  -1  522.25   33.20
   0  11   1  500.35   36.70
   0  11   1  468.45   32.20
   0  11   1  501.55   35.20
   0  11  -1  479.35   35.50
   0  11   1  545.95   32.50
   0  11   1  502.55   30.60
   0  11   1  469.55   33.60
   0  11  -1  540.15   33.60
   0  11  -1  492.25   34.90
   0  11  -1  536.95   34.10
   0  11  -1  490.35   28.60
   0  11   1  528.25   34.10
   0 -11  -1  502.25   34.20
   0 -11  -1  474.05   33.50
   0 -11  -1  482.05   37.00
   0 -11  -1  500.15   32.10
   0 -11   1  508.35   33.00
   0 -11  -1  529.55   33.60
   0 -11   1  496.75   32.60
   0 -11   1  445.36   27.30
   0 -11  -1  476.45   32.20
   0 -11   1  480.85   37.30
   0 -11   1  466.15   31.80
   0 -11  -1  503.15   32.80
   0 -11   1  478.85   32.50
   0 -11   1  514.45   32.20
   0  11  -2  125.89   21.10
   0  11   2  149.49   25.50
   0  11   2   97.89   16.60
   0  11  -2   73.69   14.70
   0  11  -2  103.29   17.70
   0  11  -2   70.69   14.00
   0  11   2   94.19   15.70
   0  11   2  104.99   16.70
   0  11   2  104.29   18.60
   0  11   2  125.29   20.70
   0  11  -2   81.19   17.50
   0  11   2   80.19   20.50
   0  11   2  137.49   19.10
   0  11  -2   97.39   14.60
   0 -11   2   70.39   14.60
   0 -11   2  107.79   18.10
   0 -11  -2   70.99   16.40
   0 -11  -2  107.49   18.00
   0 -11   2   60.79   12.20
   0 -11   2   82.79   15.10
   0 -11  -2  102.19   16.60
   0 -11   2   97.89   19.40
   0 -11   2   79.69   15.60
   0 -11  -2  123.79   18.90
   0 -11  -2   79.39   16.70
   0 -11   2   99.09   15.60
   0 -11  -2   98.69   17.10
   0 -11   2  107.49   15.10
   0  11   3   55.89   13.50
   0  11   3   40.70   11.80
   0  11  -3   72.49   17.50
   0  11   3   33.40   14.10
   0  11   3   29.40    9.30
   0  11  -3   23.50   12.80
   0  11   3   27.30   12.30
   0  11   3   48.80   11.20
   0  11  -3   37.20   10.40
   0  11   3   34.50   13.20
   0  11  -3   25.80   11.10
   0  11  -3   17.90    9.90
   0  11   3   39.10   12.10
   0  11  -3   34.00   12.00
   0 -11   3   32.20    9.90
   0 -11   3   34.40   13.20
   0 -11  -3   32.70   11.90
   0 -11   3   31.80    9.30
   0 -11  -3   40.70   13.30
   0 -11  -3   30.80   12.00
   0 -11   3   28.50   10.00
   0 -11  -3   31.20   11.00
   0 -11   3   66.49   14.70
   0 -11   3   19.00    9.40
   0 -11   3   43.00   11.00
   0  11   4   14.90   12.70
   0  11  -4   25.10   10.20
   0  11   4   29.60   10.30
   0  11   4   28.40    9.60
   0  11  -4   14.50   10.30
   0  11  -4   20.60   11.50
   0  11  -4   20.00   10.10
   0  11  -4   31.10    9.10
   0  11   4   11.30   11.10
   0  11  -4   30.50   12.70
   0  11   4   33.20   11.30
   0  11   4   22.80    9.90
   0  11   4   25.60    8.90
   0 -11   4   19.00    9.30
   0 -11   4   10.90    9.30
   0 -11   4   34.50   11.70
   0 -11  -4   31.90   15.70
   0 -11   4   14.30    7.70
   0 -11   4   30.30   10.10
   0 -11   4   25.20    8.20
   0 -11  -4   12.70   10.20
   0 -11  -4    9.00    8.60
   0 -11  -4   20.50   10.10
   0  11   5  861.71   59.19
   0  11  -5  883.91   53.29
   0  11  -5  907.21   45.70
   0  11   5  825.42   49.70
   0  11   5  941.11   48.10
   0  11   5  752.42   55.59
   0  11  -5  948.11   53.39
   0  11  -5  962.60   56.89
   0  11  -5  911.91   55.19
   0  11   5  853.81   48.50
   0  11  -5  872.31   49.10
   0 -11   5  889.91   51.89
   0 -11  -5 1033.80   65.59
   0 -11   5  866.11   47.00
   0 -11  -5  924.01   72.59
   0 -11   5  829.22   46.60
   0 -11   5  903.31   51.89
   0 -11  -5  926.01   49.70
   0 -11   5  833.82   46.00
   0 -11   5  900.31   49.99
   0  12   0   43.60   12.70
   0  12   0   45.00   11.70
   0  12   0   28.90   11.10
   0  12   0   49.10   15.50
   0  12   0   67.49   16.00
   0  12   0   36.00   11.20
   0 -12   0   33.60   11.10
   0 -12   0   41.00   11.50
   0 -12   0   33.10   11.00
   0 -12   0   44.50   13.10
   0 -12   0   17.20   11.30
   0  12   1  241.28   29.40
   0  12   1  268.77   29.70
   0  12   1  207.58   25.20
   0  12   1  254.27   26.60
   0  12  -1  251.87   31.60
   0  12   1  220.48   24.20
   0  12  -1  222.28   27.90
   0  12   1  233.48   30.30
   0  12  -1  249.38   27.90
   0  12   1  204.58   26.10
   0  12  -1  203.48   25.40
   0 -12   1  205.68   28.70
   0 -12  -1  182.98   25.40
   0 -12   1  250.47   27.30
   0 -12  -1  243.78   26.70
   0 -12   1  230.48   25.50
   0 -12   1  191.08   23.30
   0 -12  -1  171.78   22.90
   0 -12  -1  188.08   24.30
   0 -12   1  197.88   25.80
   0 -12  -1  196.28   24.20
   0 -12   1  204.28   27.40
   0 -12  -1  186.58   28.60
   0  12  -2  164.48   22.30
   0  12   2  217.78   27.60
   0  12  -2  250.27   32.20
   0  12  -2  170.38   24.20
   0  12   2  195.68   23.40
   0  12  -2  198.28   28.10
   0  12   2  193.68   28.20
   0  12   2  223.88   31.90
   0  12   2  177.38   24.80
   0  12   2  244.08   30.20
   0  12   2  293.17   37.50
   0 -12  -2  195.68   25.60
   0 -12   2  195.18   23.70
   0 -12  -2  170.38   23.90
   0 -12  -2  188.88   27.20
   0 -12   2  196.48   25.50
   0 -12   2  247.28   29.20
   0 -12  -2  209.38   27.50
   0 -12   2  223.18   30.40
   0 -12   2  198.58   24.50
   0 -12   2  230.58   21.90
   0  12   3  699.03   43.40
   0  12  -3  746.83   42.00
   0  12   3  716.63   50.89
   0  12   3  776.82   43.20
   0  12  -3  716.13   48.00
   0  12   3  852.41   56.59
   0  12  -3  752.62   47.60
   0  12  -3  701.03   45.10
   0  12   3  812.02   47.30
   0  12  -3  758.72   49.60
   0  12   3  804.52   46.50
   0 -12   3  749.62   44.70
   0 -12  -3  784.02   46.30
   0 -12   3  660.23   44.00
   0 -12  -3  771.32   49.60
   0 -12   3  717.83   40.50
   0 -12  -3  713.73   47.20
   0 -12   3  827.22   47.90
   0 -12   3  737.53   42.20
  -1   0  11    3.80    9.60
   1   0 -11   -0.60    8.80
  -1   0  11    6.00    8.50
  -1   0  11   -2.70    7.70
   1   0 -11    4.60    7.30
   1   0 -11   -3.00    8.30
   1   0 -11   12.60    9.40
   1   0 -11    7.50    9.00
  -1   0  11   -0.30    9.20
   1   0 -11    8.30   13.00
  -1   0  11    6.20    8.00
   1   0 -11    1.90    9.10
  -1   0  11    6.30    7.90
   1   0 -10 1235.28   59.39
  -1   0  10 1288.17   64.49
   1   0 -10 1301.57   63.39
  -1   0  10 1313.27   60.89
  -1   0  10 1317.77   62.39
  -1   0  10 1238.78   61.69
  -1   0  10 1291.17   61.39
  -1   0  10 1275.17   59.09
  -1   0  10 1234.38   55.19
   1   0 -10 1237.78   61.49
   1   0 -10 1252.87   60.79
  -1   0  10 1345.97   60.09
   1   0 -10 1150.18   60.89
   1   0 -10 1324.97   64.09
   1   0 -10 1333.87   61.69
   1   0 -10 1265.27   74.19
  -1   0  10 1316.27   59.19
   1   0 -10 1291.07   58.39
  -1   0   9    1.40    5.60
  -1   0   9    8.20    5.50
   1   0  -9    2.70    6.10
  -1   0   9    2.80    5.80
   1   0  -9   -3.70    4.50
   1   0  -9   -0.90    4.50
  -1   0   9   -0.50    5.60
   1   0  -9    2.80    6.20
   1   0  -9   12.40   11.20
  -1   0   9   -0.80    4.60
  -1   0   9    2.20    5.80
   1   0  -9    1.80    6.00
  -1   0   9  -10.50    5.00
  -1   0   9   -5.40    5.40
  -1   0   9   -2.70    7.00
   1   0  -9    3.10    6.60
   1   0  -9    0.20    7.10
  -1   0   9   -2.70    6.30
  -1   0   9   -3.30    5.00
   1   0  -9   -0.30    6.70
   1   0  -9   -5.60    4.60
   1   0  -8 1169.28   55.89
  -1   0   8 1238.88   55.39
   1   0  -8 1235.28   55.39
   1   0  -8 1184.28   56.99
   1   0  -8 1258.47   66.09
   1   0  -8 1249.47   50.39
  -1   0   8 1279.27   56.59
  -1   0   8 1312.87   50.59
  -1   0   8 1263.17   56.59
  -1   0   8 1320.17   55.19
  -1   0   8 1268.37   56.99
  -1   0   8 1289.47   54.89
   1   0  -8 1223.08   54.09
   1   0  -8 1232.98   55.69
  -1   0   8 1254.27   58.59
  -1   0   8 1341.67   52.69
  -1   0   8 1347.87   50.79
  -1   0   8 1247.58   58.89
   1   0  -8 1308.07   57.09
   1   0  -8 1353.96   54.89
  -1   0   8 1320.87   55.19
   1   0  -8 1201.98   55.69
   1   0  -7   -1.30    3.60
  -1   0   7    0.00    4.60
  -1   0   7   -1.10    4.10
   1   0  -7   -1.20    6.40
  -1   0   7   -0.90    4.20
   1   0  -7   -3.10    4.40
   1   0  -7   -3.10    3.80
   1   0  -7    3.80    5.00
   1   0  -7    3.10    3.80
  -1   0   7   -2.60    3.90
  -1   0   7   -1.80    4.00
   1   0  -7   -0.40    4.90
  -1   0   7    0.90    4.90
  -1   0   7   -3.00    2.90
  -1   0   7    3.40    4.80
   1   0  -7    3.40    5.20
  -1   0   7   -0.60    3.50
  -1   0   7    5.90    4.50
  -1   0   7    2.40    5.30
   1   0  -7    2.70    4.20
   1   0  -7    1.60    4.50
  -1   0   7    2.00    4.30
  -1   0   6   28.70    6.30
  -1   0   6   36.10    5.90
  -1   0   6   32.30    7.50
   1   0  -6   45.40    8.90
  -1   0   6   35.00    7.50
   1   0  -6   22.30    7.20
  -1   0   6   18.10    6.90
  -1   0   6   30.00    7.10
   1   0  -6   25.90    7.40
   1   0  -6   33.40    7.70
  -1   0   6   28.30    7.20
   1   0  -6   31.50    7.10
   1   0  -6   31.90    7.20
   1   0  -6   26.60    5.50
  -1   0   6   30.50    7.80
   1   0  -6   31.70    8.20
  -1   0   6   36.30    8.10
  -1   0   6   30.80    7.20
   1   0  -6   20.50    9.40
  -1   0   6   32.30    7.20
  -1   0   6   31.90    8.10
   1   0  -6   23.90    6.80
   1   0  -6   30.80    6.80
  -1   0   6   19.80    5.10
   1   0  -6   36.70    6.00
  -1   0   6   26.90    5.50
   1   0  -6   19.80    6.30
   1   0  -5    0.30    2.40
   1   0  -5   -1.30    3.20
  -1   0   5    4.50    4.20
  -1   0   5   -2.40    2.20
   1   0  -5   -2.80    2.60
   1   0  -5   -1.00    3.10
   1   0  -5   -0.80    3.60
  -1   0   5    3.10    2.70
   1   0  -5   -2.60    3.10
   1   0  -5    3.10    3.40
  -1   0   5    2.00    3.40
   1   0  -5   -0.90    3.40
   1   0  -5   -1.00    2.10
  -1   0   5    1.70    3.30
  -1   0   5    3.70    3.30
  -1   0   5    1.80    4.20
  -1   0   5   -1.70    2.20
  -1   0   5    1.00    3.20
  -1   0   5    2.00    3.80
   1   0  -5   -1.90    2.90
   1   0  -5    2.20    4.40
  -1   0   5   -1.00    2.80
  -1   0   5   -0.50    3.00
   1   0  -5   -4.40    4.20
   1   0  -5   -0.60    3.00
  -1   0   5   -3.70    2.70
  -1   0   4 5101.59  173.08
  -1   0   4 5136.59  172.88
  -1   0   4 5072.29  173.78
  -1   0   4 5199.18  174.18
  -1   0   4 5273.47  172.28
  -1   0   4 4997.30  171.68
  -1   0   4 5076.79  172.48
  -1   0   4 5308.77  173.08
  -1   0   4 5236.88  174.68
  -1   0   4 5208.18  172.18
  -1   0   4 5121.99  171.48
   1   0  -4 5150.98  173.78
  -1   0   4 5048.49  169.58
   1   0  -4 5276.77  172.68
  -1   0   4 4953.90  170.58
   1   0  -4 5232.88  172.98
   1   0  -4 5040.90  171.78
   1   0  -4 5218.18  170.78
   1   0  -4 5182.28  170.58
  -1   0   4 5163.98  169.78
  -1   0   4 5050.99  172.48
   1   0  -4 5181.08  169.58
   1   0  -4 5079.99  172.48
   1   0  -4 4852.71  171.38
   1   0  -4 5203.18  172.68
   1   0  -4 4787.92  169.68
   1   0  -4 5172.28  172.78
   1   0  -4 5174.48  177.78
   1   0  -4 5240.38  174.68
   1   0  -3   -0.50    2.30
  -1   0   3    2.90    2.60
   1   0  -3   -1.00    2.20
  -1   0   3   -0.40    1.80
   1   0  -3    0.80    2.40
   1   0  -3   -1.70    2.50
   1   0  -3    0.80    2.10
   1   0  -3    6.80    2.80
  -1   0   3    0.60    2.30
   1   0  -3   -4.60    1.30
   1   0  -3    3.60    2.50
  -1   0   3    5.10    3.00
  -1   0   3    1.20    2.00
   1   0  -3    6.30    2.90
  -1   0   3    0.70    2.10
  -1   0   3    0.10    2.40
   1   0  -3    3.60    2.70
  -1   0   3    3.10    2.20
   1   0  -3    1.10    1.70
   1   0  -3    0.60    1.50
  -1   0   3   -0.20    1.80
   1   0  -3    3.00    2.40
   1   0  -3    2.10    2.70
  -1   0   3    1.70    2.40
  -1   0   3    1.00    2.60
   1   0  -3    5.60    2.40
  -1   0   3   -2.10    2.00
   1   0  -3    2.70    1.80
  -1   0   3    4.20    2.50
   1   0  -3    2.20    2.60
  -1   0   3    1.20    2.60
  -1   0   3   -1.90    2.30
   1   0  -3    2.90    2.50
  -1   0   3    2.70    2.20
  -1   0   3    0.60    1.80
  -1   0   3   -2.30    1.70
  -1   0   3    1.90    1.70
   1   0  -3   -0.20    1.60
   1   0  -3   -0.50    1.80
  -1   0   3    4.10    2.70
  -1   0   3    3.40    2.60
   1   0  -2  203.28    9.50
  -1   0   2  207.38   10.30
   1   0  -2  195.78    7.60
   1   0  -2  226.88   10.10
  -1   0   2  202.68    9.90
  -1   0   2  207.08   10.20
  -1   0   2  192.98    9.20
   1   0  -2  192.88    9.90
   1   0  -2  197.08    9.90
  -1   0   2  209.78    9.90
   1   0  -2  200.88    9.70
   1   0  -2  186.98    9.40
   1   0  -2  192.98   10.20
  -1   0   2  200.68    9.40
   1   0  -2  213.78   10.90
  -1   0   2  210.18    9.80
   1   0  -2  190.28    7.70
   1   0  -2  209.28    8.90
  -1   0   2  190.08   10.50
   1   0  -2  191.98    9.50
  -1   0   2  212.38   10.10
   1   0  -2  179.88    9.20
   1   0  -2  213.78    9.40
  -1   0   2  208.18   10.10
   1   0  -2  196.58    8.80
   1   0  -2  192.68    9.40
  -1   0   2  165.78    9.00
   1   0  -2  207.48   10.00
  -1   0   2  226.48    9.90
   1   0  -2  208.18   10.10
  -1   0   2  193.08    8.90
  -1   0   2  193.98   10.00
   1   0  -2  188.78    8.60
  -1   0   2  191.78    9.90
   1   0  -2  212.98    9.90
  -1   0   2  212.48    9.60
  -1   0   2  200.98   10.00
   1   0  -2  196.18   10.30
   1   0  -2  204.48    8.50
  -1   0   2  192.68    8.70
  -1   0   2  182.98    7.60
  -1   0   2  199.38   10.50
  -1   0   2  203.78   10.30
   1   0  -2  212.48   10.30
   1   0  -2  210.08   10.00
  -1   0   2  199.08    9.70
   1   0  -1    0.80    0.70
   1   0  -1    0.00    0.40
   1   0  -1    0.10    0.50
   1   0  -1   -0.10    0.50
   1   0  -1   -0.10    0.30
   1   0  -1   -0.50    0.50
  -1   0   1    0.40    0.80
   1   0  -1   -0.30    0.50
  -1   0   1    2.40    1.20
   1   0  -1   -0.30    0.40
  -1   0   1    1.70    0.80
   1   0  -1    0.30    0.60
   1   0  -1    1.40    0.80
   1   0  -1    0.30    0.60
  -1   0   1    2.70    1.00
   1   0  -1   -0.20    0.60
  -1   0   1    1.50    0.80
  -1   0   1    1.40    0.70
   1   0  -1    0.00    0.40
  -1   0   1    1.20    0.90
  -1   0   1    1.10    1.00
  -1   0   1    0.40    0.60
  -1   0   1    0.10    0.50
  -1   0   1    2.60    1.10
   1   0  -1    0.10    0.50
  -1   0   1    0.90    1.00
   1   0  -1    0.10    0.70
  -1   0   1    0.50    0.70
  -1   0   1    4.40    1.40
   1   0  -1    1.20    0.90
   1   0  -1    0.10    0.40
  -1   0   1    4.10    1.10
  -1   0   1    0.00    0.50
  -1   0   1    1.40    0.90
   1   0  -1    1.30    0.90
   1   0  -1    4.00    1.20
   1   0  -1    0.00    0.60
  -1   0   1    0.90    0.90
  -1   0   1    2.20    1.00
   1   0  -1   -0.20    0.30
   1   0  -1   -0.80    0.40
   1   0  -1    1.10    0.80
  -1   0   1    1.10    0.80
  -1   0   1    0.80    0.60
  -1   0   1    1.50    0.90
  -1   0   1    0.50    0.80
  -1   0   1    2.10    1.10
   1   0  -1    0.40    0.40
  -1   0   1    0.00    0.60
  -1   0   0   -0.10    0.40
   1   0   0    0.50    0.40
   1   0   0   -0.20    0.20
  -1   0   0   -0.70    0.40
  -1   0   0   -0.10    0.30
  -1   0   0   -0.40    0.40
   1   0   0   -0.10    0.40
   1   0   0    0.00    0.20
  -1   0   0   -0.60    0.50
   1   0   0    0.00    0.30
  -1   0   0   -0.20    0.40
  -1   0   0   -0.20    0.30
   1   0   0   -0.10    0.30
  -1   0   0   -0.30    0.60
  -1   0   0   -0.50    0.30
   1   0   0   -0.30    0.50
  -1   0   0    0.40    0.60
  -1   0   0    0.30    0.70
   1   0   0   -0.30    0.40
   1   0   0   -0.10    0.30
  -1   0   0   -0.10    0.50
  -1   0   0   -0.10    0.50
   1   0   0    0.90    0.90
  -1   0   0   -0.40    0.50
   1   0   0    0.20    0.60
   1   0   0   -0.10    0.50
  -1   0   0    0.00    0.50
   1   0   0    0.10    0.40
   1   0   0    0.30    0.40
  -1   0   0    0.20    0.40
   1   0   0    0.20    0.40
   1   0   0    0.00    0.40
   1   0   0    0.00    0.20
   1   0   0   -0.10    0.40
  -1   0   0    0.30    0.40
  -1   0   0    0.50    0.50
   1   0   0   -0.20    0.30
   1   0   0   -0.20    0.20
  -1   0   0   -0.10    0.30
  -1   0   0   -0.50    0.40
   1   0   0   -0.20    0.40
  -1   0   0    0.40    0.30
  -1   0   0   -0.10    0.40
  -1   0   0    0.30    0.60
  -1   0  -1   -0.20    1.30
   1   0   1    0.40    1.10
  -1   0  -1    2.30    1.60
  -1   0  -1    2.40    1.60
   1   0   1    1.40    1.40
   1   0   1    1.40    1.40
  -1   0  -1   -0.30    0.50
   1   0   1   -0.70    0.90
  -1   0  -1   -0.30    1.20
  -1   0  -1    0.10    1.20
  -1   0  -1    1.50    1.70
  -1   0  -1   -1.80    0.80
  -1   0  -1    0.20    1.40
   1   0   1   -0.50    1.30
  -1   0  -1    0.10    1.40
   1   0   1   -0.30    1.10
   1   0   1    0.60    1.30
   1   0   1    2.10    1.40
  -1   0  -1    1.30    1.70
  -1   0  -1    3.80    1.90
  -1   0  -1    0.80    0.90
   1   0   1   -0.10    1.30
  -1   0  -1    0.50    1.30
  -1   0  -1   -0.50    1.30
   1   0   1   -1.50    1.40
  -1   0  -1    0.50    0.90
  -1   0  -1    1.30    1.60
  -1   0  -1    1.90    1.40
   1   0   1   -0.40    0.80
   1   0   1   -1.00    1.60
  -1   0  -1    2.20    1.60
  -1   0  -1   -0.10    1.00
   1   0   1    0.30    1.30
   1   0   1    0.60    1.30
   1   0   1    1.40    1.30
  -1   0  -1    1.20    1.30
   1   0   1   -0.50    0.90
   1   0   1   -0.10    1.40
   1   0   1    0.60    1.30
  -1   0  -1    2.60    2.50
   1   0   1    1.40    1.20
  -1   0  -1    2.00    1.60
   1   0   1   -0.10    1.20
   1   0   1   -1.50    1.20
   1   0   1    0.50    1.50
   1   0   1   -0.60    1.00
  -1   0  -1   -0.30    0.70
   1   0   2  749.23   27.90
   1   0   2  703.73   27.00
   1   0   2  664.03   27.20
  -1   0  -2  722.43   27.70
  -1   0  -2  689.63   26.90
   1   0   2  728.13   26.30
   1   0   2  750.82   27.70
   1   0   2  734.03   28.90
   1   0   2  721.93   28.20
  -1   0  -2  780.82   26.90
  -1   0  -2  748.63   28.80
   1   0   2  740.23   26.50
   1   0   2  760.32   27.60
   1   0   2  761.52   29.00
  -1   0  -2  708.63   27.60
  -1   0  -2  724.13   28.80
   1   0   2  729.23   28.10
  -1   0  -2  701.63   27.70
   1   0   2  767.72   28.10
  -1   0  -2  694.43   27.30
  -1   0  -2  719.13   28.00
  -1   0  -2  750.22   26.70
   1   0   2  739.53   26.40
  -1   0  -2  746.63   26.90
   1   0   2  729.73   28.10
  -1   0  -2  747.13   28.80
   1   0   2  751.42   26.40
   1   0   2  752.92   28.10
   1   0   2  684.73   25.70
  -1   0  -2  742.43   32.10
  -1   0  -2  730.43   27.80
  -1   0  -2  740.73   28.30
  -1   0  -2  752.02   27.90
  -1   0  -2  775.32   26.70
   1   0   2  728.43   27.50
  -1   0  -2  751.02   28.20
   1   0   2  687.83   27.80
  -1   0  -2  710.23   28.10
   1   0   2  723.63   26.60
   1   0   2  725.13   28.00
  -1   0  -3    2.10    2.80
   1   0   3    5.10    3.50
  -1   0  -3   -0.90    2.30
   1   0   3    3.50    2.60
  -1   0  -3   -1.80    2.50
   1   0   3   -0.70    1.70
   1   0   3    0.60    2.20
  -1   0  -3   -1.60    1.80
  -1   0  -3   -1.10    2.40
   1   0   3    0.40    2.20
   1   0   3    0.70    1.60
  -1   0  -3    0.50    1.70
  -1   0  -3   -1.40    2.60
   1   0   3   -1.90    2.20
  -1   0  -3    0.70    2.40
  -1   0  -3    2.90    3.00
  -1   0  -3    4.20    2.90
  -1   0  -3   -1.30    2.40
   1   0   3    0.30    2.30
  -1   0  -3   -1.50    2.50
   1   0   3    2.40    2.00
   1   0   3    1.60    2.60
   1   0   3   -2.40    2.10
  -1   0  -3    0.80    3.80
  -1   0  -3    2.90    2.10
  -1   0  -3   -1.80    2.60
   1   0   3    0.30    1.50
  -1   0  -3    0.50    2.00
  -1   0  -3    5.30    2.60
  -1   0  -3   -1.40    1.70
   1   0   3    3.20    2.40
   1   0   3    3.10    2.60
  -1   0  -3   -1.60    2.30
   1   0   3   -0.40    2.30
   1   0   3    1.10    2.20
   1   0   3   -2.70    1.70
   1   0   3    3.90    3.10
   1   0   3    1.90    1.90
  -1   0  -3    0.40    2.30
   1   0   3   -0.50    2.50
  -1   0  -3    0.70    2.10
   1   0   3   -0.40    2.50
  -1   0  -4  961.20   35.40
  -1   0  -4  989.00   34.90
  -1   0  -4  911.31   37.30
   1   0   4  899.71   39.70
   1   0   4  962.10   38.00
  -1   0  -4  934.61   39.40
  -1   0  -4  912.01   35.60
   1   0   4  992.50   39.50
   1   0   4  949.80   34.70
   1   0   4  980.10   37.30
   1   0   4  905.61   36.50
   1   0   4  933.31   38.00
  -1   0  -4  960.70   38.80
   1   0   4  987.70   35.70
   1   0   4  982.80   39.20
  -1   0  -4  951.80   38.80
   1   0   4  921.61   40.20
  -1   0  -4 1004.00   46.30
  -1   0  -4  962.90   35.00
   1   0   4  926.11   38.50
  -1   0  -4  940.11   37.00
   1   0   4  967.40   34.40
   1   0   4  951.90   34.40
  -1   0  -4 1042.70   38.80
  -1   0  -4  976.10   38.80
  -1   0  -4  928.71   38.40
  -1   0  -4  996.80   39.10
   1   0   4  959.40   35.40
   1   0   4  913.91   38.40
  -1   0  -4  943.11   36.80
   1   0   4  810.02   36.20
  -1   0  -4  926.41   39.60
  -1   0  -5   -2.70    3.50
  -1   0  -5   -0.10    2.50
  -1   0  -5   -2.70    5.20
   1   0   5    9.10    3.90
   1   0   5    0.20    1.90
   1   0   5   -0.70    3.10
  -1   0  -5    1.90    2.30
  -1   0  -5   -4.00    2.80
   1   0   5    3.90    3.50
   1   0   5    1.10    2.60
  -1   0  -5   -2.50    3.10
   1   0   5    0.30    3.20
   1   0   5    1.10    3.40
   1   0   5   -1.90    3.30
   1   0   5    3.90    2.60
   1   0   5    1.70    3.50
   1   0   5    1.40    3.50
  -1   0  -5   -1.00    3.60
  -1   0  -5    1.80    4.20
   1   0   5   -4.00    2.80
  -1   0  -5   -0.10    2.90
  -1   0  -5   -0.80    4.00
   1   0   5    2.60    2.00
  -1   0  -5    0.20    2.00
  -1   0  -5   -0.80    3.00
   1   0   5    0.10    2.70
   1   0   5   -3.00    2.40
  -1   0  -5   -1.10    3.30
  -1   0  -5    0.10    2.40
  -1   0  -5    4.00    3.70
  -1   0  -6 1880.61   67.69
   1   0   6 1859.21   71.39
   1   0   6 1892.21   64.29
   1   0   6 1855.71   73.49
   1   0   6 1930.61   73.19
  -1   0  -6 1765.32   70.19
   1   0   6 1865.51   71.19
  -1   0  -6 1916.91   74.49
  -1   0  -6 1810.72   64.99
  -1   0  -6 1756.22   63.99
  -1   0  -6 1976.50   73.19
   1   0   6 1820.82   67.39
   1   0   6 1834.92   73.49
  -1   0  -6 1917.71   72.69
  -1   0  -6 1818.22   65.59
   1   0   6 1864.11   69.79
   1   0   6 1943.91   69.89
   1   0   6 1920.61   72.99
   1   0   6 1816.92   75.09
   1   0   6 1848.81   67.69
  -1   0  -6 1839.42   74.19
  -1   0  -6 1888.21   82.99
  -1   0  -6 1959.70   73.29
  -1   0  -6 1739.83   72.39
  -1   0  -6 1808.52   64.19
  -1   0  -6 1981.70   75.59
   1   0   6 1986.90   74.09
  -1   0  -6 1968.80   73.29
   1   0   7   -0.60    4.90
   1   0   7    4.00    3.80
   1   0   7   -0.60    4.70
   1   0   7   -0.50    3.50
  -1   0  -7    5.80    6.00
  -1   0  -7   -6.10    3.70
  -1   0  -7    3.90    8.90
   1   0   7    2.10    3.80
  -1   0  -7    1.20    4.70
   1   0   7   -1.80    4.30
  -1   0  -7   -1.80    5.50
   1   0   7    3.10    6.60
   1   0   7    2.40    5.00
  -1   0  -7   -0.50    4.90
   1   0   7   -1.60    4.60
  -1   0  -7   -4.90    4.00
   1   0   7    3.10    4.70
   1   0   7   -2.90    3.80
  -1   0  -7   -0.70    5.20
   1   0   7    0.40    4.10
  -1   0  -7    2.60    3.30
  -1   0  -7    7.40    6.60
   1   0   8  164.48   19.10
   1   0   8  177.08   15.50
  -1   0  -8  202.18   21.90
  -1   0  -8  175.08   19.40
   1   0   8  148.29   19.10
   1   0   8  182.48   18.20
  -1   0  -8  130.49   23.90
   1   0   8  218.28   25.10
  -1   0  -8  163.88   20.30
   1   0   8  195.98   15.60
  -1   0  -8  155.68   18.60
   1   0   8  201.68   19.80
  -1   0  -8  138.29   18.30
  -1   0  -8  191.68   20.10
   1   0   8  180.78   13.90
  -1   0  -8  157.68   19.60
   1   0   8  200.48   21.50
   1   0   8  180.98   20.20
   1   0   8  205.38   22.00
  -1   0  -8  168.08   17.80
   1   0   9   -2.00    5.90
   1   0   9   -2.40    6.10
   1   0   9    9.30    6.30
   1   0   9    8.80    8.20
   1   0   9   17.60    9.10
   1   0   9  -10.10    6.10
  -1   0  -9    2.80    8.00
   1   0   9    9.30    6.30
  -1   0  -9   11.70    8.20
  -1   0  -9   -5.60    6.10
   1   0   9   -5.90    5.40
  -1   0  -9    0.30    6.10
  -1   0  -9    7.10    7.60
   1   0   9   -4.70    4.30
  -1   0  -9   -3.40    5.30
  -1   0  -9    7.50    8.30
  -1   0  -9   -7.20    6.20
  -1   0  -9   -0.20   10.10
   1   0  10   65.69   15.20
   1   0  10   63.19   15.10
  -1   0 -10   59.59   15.00
   1   0  10   77.59   16.20
  -1   0 -10   77.59   16.30
  -1   0 -10   70.59   15.40
   1   0  10   77.89   15.90
  -1   0 -10   77.19   17.40
   1   0  10   80.69   17.90
  -1   0 -10   59.59   12.40
  -1   0 -10   67.89   16.40
  -1   0 -10  101.59   25.00
   1   0  10   99.89   15.50
  -1   0 -10   59.59   14.30
  -1   0 -10   70.39   15.00
  -1   1  11   79.19   16.00
   1   1 -11   71.89   23.00
   1   1 -11   64.09   15.30
   1   1 -11   62.09   17.60
  -1   1  11   73.19   16.80
  -1   1  11   53.79   13.50
   1   1 -11   68.99   16.10
   1   1 -11   82.39   17.10
  -1   1  11   62.29   15.70
   1   1 -11   58.19   16.10
  -1   1  11  100.29   17.50
   1   1 -11   75.49   15.50
  -1   1  11   75.59   18.20
   1   1 -11   88.29   17.30
  -1  -1  11   64.99   15.60
  -1  -1  11   84.59   17.30
   1  -1 -11   91.29   16.60
   1  -1 -11   81.29   14.90
  -1  -1  11   53.49   15.70
   1  -1 -11   99.49   19.10
   1  -1 -11   96.09   24.40
  -1  -1  11   82.09   16.70
   1  -1 -11   58.89   15.10
   1  -1 -11   76.89   18.50
  -1  -1  11   73.39   14.40
  -1  -1  11   76.19   16.00
   1   1 -10  470.35   32.90
   1   1 -10  416.66   32.60
   1   1 -10  474.25   42.50
   1   1 -10  528.65   33.70
   1   1 -10  460.65   34.20
  -1   1  10  452.55   32.30
  -1   1  10  466.45   31.50
   1   1 -10  385.86   31.20
   1   1 -10  501.45   32.10
  -1   1  10  492.05   31.80
  -1   1  10  446.46   32.10
   1   1 -10  421.76   30.60
   1   1 -10  475.35   31.90
  -1   1  10  508.35   32.40
  -1   1  10  489.25   36.20
   1   1 -10  423.26   31.50
  -1  -1  10  424.76   28.70
  -1  -1  10  422.66   31.30
  -1  -1  10  477.95   28.80
  -1  -1  10  460.35   27.20
   1  -1 -10  454.85   32.60
   1  -1 -10  511.65   43.40
  -1  -1  10  436.46   32.30
   1  -1 -10  393.56   27.40
   1  -1 -10  482.15   32.00
   1  -1 -10  489.85   31.60
  -1  -1  10  477.65   32.60
   1  -1 -10  539.55   35.70
  -1  -1  10  440.66   34.30
  -1  -1  10  415.66   31.30
   1  -1 -10  505.35   35.10
   1  -1 -10  459.35   30.20
   1   1  -9  115.59   17.10
   1   1  -9  146.49   26.30
  -1   1   9  145.39   17.10
  -1   1   9   98.89   17.00
  -1   1   9  109.29   12.00
   1   1  -9   99.19   14.90
  -1   1   9  108.59   16.90
  -1   1   9  132.49   17.40
  -1   1   9  117.89   16.00
   1   1  -9  129.49   18.70
  -1   1   9  122.39   17.30
   1   1  -9  101.49   15.80
   1   1  -9  128.49   18.30
   1   1  -9  107.19   16.60
  -1   1   9  143.69   18.70
  -1   1   9  134.69   14.90
  -1   1   9  106.19   15.90
   1   1  -9  115.19   16.40
   1   1  -9  119.09   17.10
  -1   1   9  127.79   19.10
   1  -1  -9  103.39   16.20
  -1  -1   9  133.79   16.10
  -1  -1   9  124.29   14.00
   1  -1  -9  146.59   20.10
  -1  -1   9  112.29   16.50
   1  -1  -9  109.09   16.70
   1  -1  -9  163.18   19.80
  -1  -1   9  133.39   17.30
   1  -1  -9   96.29   16.10
   1  -1  -9  121.59   14.80
  -1  -1   9  126.09   15.40
  -1  -1   9  138.49   14.90
   1  -1  -9  121.69   16.00
  -1  -1   9  134.09   19.50
  -1  -1   9  116.09   14.40
  -1  -1   9   82.59   14.50
   1  -1  -9  115.89   16.60
   1  -1  -9  134.29   24.60
  -1  -1   9   88.29   15.10
  -1  -1   9  111.29   16.20
   1   1  -8  161.28   17.70
   1   1  -8  129.59   14.60
   1   1  -8  133.49   16.80
  -1   1   8  103.29   15.10
  -1   1   8  140.29   17.90
   1   1  -8  138.69   16.90
   1   1  -8  132.09   16.50
  -1   1   8  122.99   11.90
  -1   1   8  163.18   16.90
  -1   1   8  119.99   13.50
   1   1  -8  162.88   25.00
  -1   1   8  147.59   18.90
  -1   1   8  128.89   15.60
  -1   1   8  151.68   18.80
   1   1  -8  112.19   16.70
   1   1  -8  128.29   16.30
   1   1  -8  151.28   18.00
  -1   1   8  134.09   17.10
  -1   1   8  126.89   15.80
   1   1  -8  139.09   17.70
  -1   1   8  133.89   16.60
  -1   1   8  148.19   11.10
   1  -1  -8  114.49   14.20
  -1  -1   8  155.58   15.00
   1  -1  -8  139.99   17.70
   1  -1  -8  133.59   21.80
   1  -1  -8  129.89   16.00
  -1  -1   8  131.59   15.10
   1  -1  -8  146.09   17.80
  -1  -1   8  174.98   20.50
  -1  -1   8  125.89   16.60
   1  -1  -8  129.49   15.30
  -1  -1   8  150.98   16.00
   1  -1  -8  140.89   14.70
  -1  -1   8  122.59   16.00
  -1  -1   8  127.99   17.00
  -1  -1   8  151.48   14.90
   1  -1  -8  150.08   17.70
  -1  -1   8  133.49   15.00
   1  -1  -8  156.58   19.00
  -1  -1   8  127.09   17.10
  -1  -1   8  128.49   17.50
   1  -1  -8  115.59   15.20
  -1  -1   8  122.59   16.40
  -1   1   7   34.80    8.00
  -1   1   7   31.90    8.20
  -1   1   7   21.80    7.40
  -1   1   7   28.70    8.50
   1   1  -7   22.80    7.50
   1   1  -7   28.40    7.40
   1   1  -7   17.80    7.20
   1   1  -7   34.20   12.30
  -1   1   7   23.00    6.80
  -1   1   7   32.00    9.60
   1   1  -7   19.60    6.70
  -1   1   7   27.60    7.60
   1   1  -7   33.00    9.40
   1   1  -7   25.30    7.70
  -1   1   7   29.60    6.80
   1   1  -7   32.90    8.90
  -1   1   7   34.20    7.90
  -1   1   7   43.70    6.50
  -1   1   7   29.30    5.30
   1   1  -7   32.90    4.80
   1   1  -7   24.90    7.70
   1   1  -7   28.30    7.00
  -1   1   7   15.60    6.20
   1  -1  -7   29.00    8.20
  -1  -1   7   43.50    7.60
   1  -1  -7   34.20    7.60
   1  -1  -7   33.80    8.00
  -1  -1   7   15.40    6.50
  -1  -1   7   30.30    8.10
  -1  -1   7   27.90    7.80
  -1  -1   7   26.50    7.80
   1  -1  -7   34.20    8.90
   1  -1  -7   26.20    7.10
  -1  -1   7   23.20    8.10
   1  -1  -7   27.50    8.20
   1  -1  -7   32.60    8.10
  -1  -1   7   32.90    9.40
   1  -1  -7   26.70    8.10
   1  -1  -7   23.80    6.20
  -1  -1   7   25.10    6.30
   1  -1  -7   20.40   10.00
  -1  -1   7   33.20    7.50
  -1  -1   7   23.90    6.40
  -1  -1   7   33.00    6.70
   1  -1  -7   31.00    5.50
  -1  -1   7   22.90    7.60
   1   1  -6 4333.37  153.58
  -1   1   6 4411.76  152.18
  -1   1   6 4304.67  150.88
  -1   1   6 4218.08  154.18
  -1   1   6 4479.25  151.58
  -1   1   6 4363.46  152.48
   1   1  -6 4576.14  153.98
   1   1  -6 4377.06  145.39
  -1   1   6 4525.95  153.88
  -1   1   6 4323.97  154.58
   1   1  -6 4426.46  144.99
  -1   1   6 4501.75  146.79
   1   1  -6 4468.55  161.78
   1   1  -6 4397.76  152.28
  -1   1   6 3978.30  146.09
   1   1  -6 4053.89  150.08
   1   1  -6 4308.87  144.39
   1   1  -6 4415.76  153.38
   1   1  -6 4144.49  143.79
  -1   1   6 4475.45  152.38
   1   1  -6 4257.67  155.28
   1   1  -6 4342.97  151.88
   1   1  -6 4457.25  153.68
  -1   1   6 4377.06  152.18
   1   1  -6 4435.56  152.78
  -1   1   6 4320.47  146.09
  -1   1   6 4338.77  154.58
   1   1  -6 3903.31  152.38
  -1  -1   6 4565.64  150.68
   1  -1  -6 4413.16  150.58
  -1  -1   6 4432.66  153.38
  -1  -1   6 4478.75  152.98
  -1  -1   6 4599.34  153.68
   1  -1  -6 4504.95  152.28
  -1  -1   6 4268.37  154.48
   1  -1  -6 4398.36  152.78
  -1  -1   6 4254.07  154.48
   1  -1  -6 4519.05  161.68
  -1  -1   6 4272.47  154.98
   1  -1  -6 4443.06  149.79
   1  -1  -6 4428.36  152.48
  -1  -1   6 4187.78  149.19
  -1  -1   6 4385.16  152.58
  -1  -1   6 4377.96  150.08
   1  -1  -6 4465.65  152.78
  -1  -1   6 4565.04  149.49
   1  -1  -6 4448.46  154.68
   1  -1  -6 4282.17  154.58
   1  -1  -6 4301.67  146.59
   1  -1  -6 4256.47  149.19
  -1  -1   6 4350.16  150.18
   1  -1  -6 4382.16  152.68
   1  -1  -6 4400.36  151.08
  -1  -1   6 4512.25  153.68
   1   1  -5  146.29   11.70
  -1   1   5  155.58   12.50
  -1   1   5  145.39    9.00
  -1   1   5  159.88   13.10
   1   1  -5  158.88   12.30
   1   1  -5  140.89    8.20
   1   1  -5  144.99    8.80
   1   1  -5  153.28   12.50
   1   1  -5  143.89   14.00
   1   1  -5  168.68   13.00
   1   1  -5  132.49    8.00
   1   1  -5  138.09   11.50
   1   1  -5  149.69   13.10
  -1   1   5  155.58   12.90
   1   1  -5  153.68   10.70
  -1   1   5  149.09    9.20
  -1   1   5  156.48   13.10
   1   1  -5  158.48   12.90
   1   1  -5  150.28   11.90
  -1   1   5  155.58   12.60
  -1   1   5  151.78   10.20
  -1   1   5  152.78   12.00
   1   1  -5  153.58   11.40
  -1   1   5  120.09   12.10
   1   1  -5  142.09    7.60
  -1   1   5  163.78   11.70
  -1   1   5  135.59   13.80
  -1   1   5  143.99   11.30
   1   1  -5  150.08   12.80
   1   1  -5  167.38    8.90
  -1   1   5  154.38   11.90
  -1   1   5  140.99    8.50
  -1  -1   5  174.98   11.40
  -1  -1   5  145.19   10.80
   1  -1  -5  147.89   10.50
   1  -1  -5  135.99   11.60
   1  -1  -5  158.38   15.70
  -1  -1   5  170.48   12.90
  -1  -1   5  135.29   13.70
   1  -1  -5  151.08   11.40
  -1  -1   5  156.78   11.30
  -1  -1   5  170.58   12.50
  -1  -1   5  154.98   10.90
   1  -1  -5  154.38    7.80
   1  -1  -5  162.18   13.20
  -1  -1   5  162.08   13.00
   1  -1  -5  167.28    9.50
   1  -1  -5  136.59    9.80
  -1  -1   5  156.78   12.40
   1  -1  -5  141.69   12.50
  -1  -1   5  161.38   11.40
  -1  -1   5  150.88   13.00
   1  -1  -5  162.78   12.20
  -1  -1   5  139.39   12.50
   1  -1  -5  155.98    8.80
  -1  -1   5  165.28   13.10
   1  -1  -5  143.29   11.70
   1  -1  -5  147.59   12.10
   1  -1  -5  162.58   12.30
   1  -1  -5  154.98    9.40
   1  -1  -5  168.88   10.20
   1   1  -4  339.27   19.00
   1   1  -4  379.16   18.20
  -1   1   4  340.77   16.70
   1   1  -4  339.07   18.30
   1   1  -4  326.17   16.10
  -1   1   4  320.17   14.60
  -1   1   4  323.57   13.70
  -1   1   4  326.17   17.00
  -1   1   4  318.97   15.20
   1   1  -4  328.07   13.30
   1   1  -4  353.56   18.10
   1   1  -4  331.97   14.50
   1   1  -4  319.37   18.00
   1   1  -4  330.97   17.60
   1   1  -4  340.17   18.90
   1   1  -4  303.77   14.10
  -1   1   4  369.26   17.70
   1   1  -4  335.77   18.00
   1   1  -4  312.97   14.60
  -1   1   4  330.57   14.40
  -1   1   4  356.96   19.10
  -1   1   4  354.86   18.40
  -1   1   4  303.57   15.40
   1   1  -4  340.27   18.30
   1   1  -4  320.07   17.10
  -1   1   4  354.76   17.50
  -1   1   4  334.17   17.00
  -1   1   4  329.07   18.20
   1   1  -4  305.37   15.60
   1   1  -4  336.87   17.20
   1   1  -4  329.47   18.70
  -1   1   4  356.56   18.30
   1   1  -4  331.47   14.20
   1   1  -4  324.07   16.60
  -1   1   4  387.96   19.40
  -1   1   4  351.36   17.80
  -1  -1   4  338.87   18.50
   1  -1  -4  288.27   17.10
  -1  -1   4  333.27   16.40
   1  -1  -4  351.26   19.00
   1  -1  -4  334.47   14.70
   1  -1  -4  346.67   14.50
   1  -1  -4  334.67   13.80
   1  -1  -4  330.37   13.30
   1  -1  -4  322.57   17.00
   1  -1  -4  350.16   16.20
   1  -1  -4  339.27   15.50
  -1  -1   4  301.57   17.70
   1  -1  -4  310.37   14.20
  -1  -1   4  317.07   17.00
  -1  -1   4  349.47   17.90
   1  -1  -4  333.07   15.10
  -1  -1   4  334.57   16.40
  -1  -1   4  334.67   16.20
   1  -1  -4  342.17   17.30
  -1  -1   4  308.97   14.30
  -1  -1   4  372.86   18.70
   1  -1  -4  317.87   18.10
   1  -1  -4  350.76   17.80
   1  -1  -4  357.76   16.60
  -1  -1   4  339.27   18.70
  -1  -1   4  322.87   16.60
  -1  -1   4  330.17   18.70
  -1  -1   4  323.37   16.10
   1  -1  -4  351.16   21.30
  -1  -1   4  367.66   18.60
  -1  -1   4  331.87   15.60
   1  -1  -4  326.67   17.50
   1  -1  -4  346.67   16.80
   1  -1  -4  345.97   18.00
  -1  -1   4  339.67   17.70
  -1   1   3  801.62   29.90
  -1   1   3  777.82   29.90
  -1   1   3  777.32   30.50
  -1   1   3  757.42   31.10
  -1   1   3  798.92   29.60
  -1   1   3  795.72   30.70
  -1   1   3  778.52   27.60
  -1   1   3  767.02   30.90
  -1   1   3  788.52   26.70
   1   1  -3  767.72   26.90
  -1   1   3  817.62   31.30
  -1   1   3  746.83   28.70
  -1   1   3  751.52   28.10
   1   1  -3  728.73   28.60
  -1   1   3  773.92   28.00
   1   1  -3  745.73   30.90
  -1   1   3  766.42   29.70
   1   1  -3  784.82   30.90
   1   1  -3  737.33   30.10
   1   1  -3  785.42   28.20
   1   1  -3  794.52   31.80
   1   1  -3  690.83   30.10
   1   1  -3  755.12   30.60
   1   1  -3  763.22   29.30
  -1   1   3  814.22   31.80
   1   1  -3  774.82   30.70
  -1   1   3  800.02   33.90
   1   1  -3  801.62   31.90
   1   1  -3  834.82   31.50
   1   1  -3  808.42   29.70
   1   1  -3  791.62   28.50
   1   1  -3  734.43   29.40
  -1   1   3  783.12   29.80
   1   1  -3  796.12   30.40
  -1   1   3  793.42   30.50
  -1   1   3  735.63   32.60
   1   1  -3  771.82   29.90
   1   1  -3  751.82   31.10
   1   1  -3  809.02   30.80
  -1   1   3  765.12   34.60
   1   1  -3  819.42   32.10
   1   1  -3  735.23   28.20
  -1   1   3  766.92   30.20
   1   1  -3  772.12   29.90
   1   1  -3  772.22   31.20
  -1   1   3  794.52   31.10
   1   1  -3  795.42   31.30
  -1  -1   3  757.82   30.20
   1  -1  -3  772.42   33.10
   1  -1  -3  777.42   29.90
  -1  -1   3  709.53   28.20
   1  -1  -3  778.62   31.30
  -1  -1   3  828.52   29.70
  -1  -1   3  761.92   28.60
  -1  -1   3  817.42   29.30
  -1  -1   3  777.22   31.50
   1  -1  -3  792.12   29.90
   1  -1  -3  785.12   29.10
  -1  -1   3  770.32   30.80
   1  -1  -3  789.92   26.70
  -1  -1   3  795.22   30.00
   1  -1  -3  802.82   30.70
   1  -1  -3  786.72   30.40
  -1  -1   3  761.42   31.10
  -1  -1   3  799.02   31.40
   1  -1  -3  772.22   28.20
  -1  -1   3  778.52   29.20
   1  -1  -3  721.23   30.50
  -1  -1   3  789.12   31.80
   1  -1  -3  790.82   28.20
  -1  -1   3  757.92   30.50
   1  -1  -3  776.82   31.00
  -1  -1   3  803.92   30.80
  -1  -1   3  754.62   32.90
   1  -1  -3  755.52   29.20
  -1  -1   3  785.12   31.10
   1  -1  -3  763.82   28.80
   1  -1  -3  719.13   27.10
  -1  -1   3  811.42   31.40
  -1  -1   3  780.12   31.10
  -1  -1   3  772.42   30.70
   1  -1  -3  737.03   33.00
   1  -1  -3  767.82   31.50
   1  -1  -3  782.52   28.00
   1  -1  -3  794.72   30.50
   1  -1  -3  733.53   28.00
  -1  -1   3  733.03   29.50
  -1  -1   3  813.62   31.60
   1  -1  -3  754.02   26.90
  -1  -1   3  740.83   29.50
  -1   1   2 2025.40   67.99
   1   1  -2 1865.51   67.89
  -1   1   2 2082.29   69.49
   1   1  -2 2043.80   66.79
   1   1  -2 2071.09   69.29
   1   1  -2 1999.80   69.09
  -1   1   2 2055.39   67.09
  -1   1   2 2035.10   69.39
   1   1  -2 1963.80   69.49
   1   1  -2 2018.20   69.99
  -1   1   2 2019.50   66.79
   1   1  -2 1944.91   69.29
  -1   1   2 2075.69   70.19
   1   1  -2 2065.49   68.39
  -1   1   2 2087.99   67.89
   1   1  -2 2110.69   69.99
  -1   1   2 2107.19   68.19
  -1   1   2 1999.20   68.59
   1   1  -2 1986.30   69.49
  -1   1   2 1869.81   66.49
  -1   1   2 2027.50   66.19
  -1   1   2 2044.60   69.59
  -1   1   2 2046.40   68.89
   1   1  -2 1982.10   67.79
   1   1  -2 1978.50   67.29
  -1   1   2 1950.50   70.39
   1   1  -2 2120.89   69.49
  -1   1   2 2022.80   67.59
   1   1  -2 2036.60   69.39
   1   1  -2 2072.19   69.39
  -1   1   2 2043.90   69.39
   1   1  -2 2050.69   68.79
  -1   1   2 1989.30   67.99
  -1   1   2 2023.20   67.49
   1   1  -2 2050.69   68.39
   1   1  -2 2066.49   68.59
  -1   1   2 2037.20   69.19
   1   1  -2 2023.10   68.69
  -1   1   2 2104.49   69.59
  -1   1   2 2123.69   69.29
  -1   1   2 1994.60   66.69
  -1   1   2 2042.50   66.19
   1   1  -2 1933.31   69.79
   1   1  -2 1997.90   68.79
   1   1  -2 2062.79   69.89
   1   1  -2 1991.50   67.79
   1   1  -2 1997.00   69.69
  -1   1   2 1941.61   66.59
   1   1  -2 1913.11   69.79
   1  -1  -2 2110.99   67.99
  -1  -1   2 2012.50   68.79
  -1  -1   2 1925.61   68.59
  -1  -1   2 1923.51   69.69
   1  -1  -2 1998.20   66.79
  -1  -1   2 1979.10   68.49
   1  -1  -2 2061.59   67.89
   1  -1  -2 2048.59   69.09
   1  -1  -2 1962.80   66.49
   1  -1  -2 2009.60   70.49
  -1  -1   2 2025.40   69.49
   1  -1  -2 2028.20   69.29
   1  -1  -2 2054.29   67.69
   1  -1  -2 2046.40   66.99
  -1  -1   2 1996.70   68.19
  -1  -1   2 2013.30   69.69
  -1  -1   2 1992.50   69.19
   1  -1  -2 2044.90   69.69
   1  -1  -2 2030.60   69.29
   1  -1  -2 2060.49   68.19
  -1  -1   2 1943.81   69.09
  -1  -1   2 1996.20   69.89
  -1  -1   2 1996.80   68.69
   1  -1  -2 2079.89   67.99
   1  -1  -2 2006.60   66.79
   1  -1  -2 2015.70   68.09
  -1  -1   2 2016.90   69.69
  -1  -1   2 1982.50   69.49
  -1  -1   2 2077.69   67.39
   1  -1  -2 2036.80   69.49
  -1  -1   2 2000.50   69.39
   1  -1  -2 2031.10   69.39
   1  -1  -2 2016.10   67.59
  -1  -1   2 1812.62   67.99
   1  -1  -2 2060.59   67.59
  -1  -1   2 2093.49   70.09
  -1  -1   2 2001.70   68.39
  -1  -1   2 2145.39   69.29
  -1  -1   2 2044.10   69.39
  -1  -1   2 2013.90   69.39
   1  -1  -2 1949.41   65.89
  -1  -1   2 2044.10   66.79
  -1  -1   2 2061.39   67.89
   1  -1  -2 1939.21   68.59
  -1  -1   2 2089.89   69.49
   1  -1  -2 2054.19   66.29
  -1   1   1  108.59    6.60
  -1   1   1  108.79    5.20
   1   1  -1  108.29    5.10
  -1   1   1  108.79    5.30
  -1   1   1   95.49    5.70
   1   1  -1   99.09    5.70
   1   1  -1  101.69    5.80
   1   1  -1  107.79    4.90
  -1   1   1  105.49    5.20
   1   1  -1  104.29    5.60
   1   1  -1  118.19    5.00
   1   1  -1  114.89    6.00
  -1   1   1  108.89    5.50
   1   1  -1  106.79    5.50
  -1   1   1  111.89    5.50
   1   1  -1  100.59    5.40
   1   1  -1  109.49    6.00
  -1   1   1  110.39    6.40
   1   1  -1   91.49    6.10
  -1   1   1  102.39    4.60
   1   1  -1   89.99    5.90
   1   1  -1  112.09    6.20
  -1   1   1  119.29    5.90
   1   1  -1  102.89    5.80
   1   1  -1  109.79    6.20
  -1   1   1  109.79    6.00
   1   1  -1  105.89    5.90
   1   1  -1  114.29    6.00
   1   1  -1  109.19    5.00
   1   1  -1  106.79    5.80
  -1   1   1  106.99    4.30
  -1   1   1  118.69    5.90
  -1   1   1   97.99    6.00
  -1   1   1  107.49    4.20
  -1   1   1  106.09    5.30
   1   1  -1  112.39    6.00
   1   1  -1  104.19    6.60
   1   1  -1  106.19    5.90
   1   1  -1   74.29    5.20
  -1   1   1  114.49    5.30
  -1   1   1  117.39    5.50
  -1   1   1  104.79    6.10
   1  -1  -1   88.29    5.40
  -1  -1   1  101.99    5.80
   1  -1  -1  101.49    5.50
  -1  -1   1   86.99    5.90
  -1  -1   1   96.19    5.90
  -1  -1   1  108.09    6.20
  -1  -1   1  105.29    5.70
  -1  -1   1   97.89    5.70
  -1  -1   1   94.99    5.70
  -1  -1   1  106.79    6.40
  -1  -1   1  106.99    5.80
  -1  -1   1  106.69    5.70
   1  -1  -1  102.39    6.10
  -1  -1   1   86.79    5.50
  -1  -1   1  111.39    6.30
  -1  -1   1   94.79    5.60
  -1  -1   1  111.19    5.30
   1  -1  -1   98.99    5.90
  -1  -1   1  100.89    5.90
   1  -1   0 2425.66   80.19
   1  -1   0 2465.05   79.09
  -1  -1   0 2270.37   79.49
  -1   1  -1  178.88    8.80
   1   1   1  182.68    9.20
   1   1   1  177.78    8.50
   1   1   1  183.58    9.60
  -1   1  -1  182.08    8.90
  -1   1  -1  185.28    9.00
   1   1   1  181.78    8.30
   1   1   1  170.38    8.20
   1   1   1  187.08   11.10
  -1   1  -1  169.38    9.50
   1   1   1  184.68    8.80
  -1   1  -1  179.18    7.60
   1   1   1  184.18    7.10
   1   1   1  181.18    9.10
  -1   1  -1  175.98    7.70
   1   1   1  185.88    9.70
  -1   1  -1  186.58    9.00
  -1   1  -1  194.78    9.20
  -1   1  -1  183.88    7.90
   1   1   1  178.38    8.30
   1   1   1  196.98    8.40
  -1   1  -1  167.58    8.10
  -1   1  -1  183.38    8.80
  -1   1  -1  180.28    8.80
   1   1   1  166.98    9.50
   1   1   1  173.98    8.70
   1   1   1  189.98    9.10
   1   1   1  176.88    9.20
   1   1   1  165.68    8.20
  -1   1  -1  185.18    8.80
  -1   1  -1  167.68    8.80
   1   1   1  172.88    8.40
  -1   1  -1  192.28    9.10
  -1   1  -1  165.98    8.60
  -1   1  -1  167.28    8.80
   1   1   1  178.28    6.80
  -1   1  -1  175.38    8.10
   1   1   1  186.28    9.20
  -1   1  -1  174.88    9.00
   1   1   1  183.28    8.20
   1   1   1  179.08    7.60
  -1   1  -1  178.98    8.80
   1   1   1  184.28    7.80
   1   1   1  194.38    8.40
   1  -1   1  186.18    8.50
   1  -1   1  201.18    9.20
  -1  -1  -1  185.18    8.50
  -1  -1  -1  187.48    9.70
   1  -1   1  190.88    8.80
   1  -1   1  136.69    8.10
   1  -1   1  169.08    9.00
   1  -1   1  180.38    8.70
  -1  -1  -1  186.48    8.50
   1  -1   1  190.78    9.20
   1  -1   1  180.28    9.00
  -1  -1  -1  171.08    9.10
   1  -1   1  173.88    9.60
   1  -1   1  179.38    8.90
   1  -1   1  192.58    9.00
   1  -1   1  156.48    7.80
  -1  -1  -1  180.98    8.60
  -1  -1  -1  187.78   11.20
  -1  -1  -1  185.58    8.70
   1  -1   1  160.38    8.50
  -1  -1  -1  175.48    6.90
  -1  -1  -1  190.18    8.70
  -1  -1  -1  185.08    9.90
  -1  -1  -1  182.48    8.20
  -1  -1  -1  166.78    8.10
  -1  -1  -1  184.68    7.00
  -1  -1  -1  155.18    7.70
  -1  -1  -1  182.38    8.40
   1  -1   1  176.78    8.40
  -1  -1  -1  190.18    8.40
  -1  -1  -1  147.89    7.40
   1  -1   1  177.08    8.10
   1  -1   1  172.38    8.70
  -1  -1  -1  183.68    8.90
   1  -1   1  185.38    8.80
  -1  -1  -1  191.18    9.00
  -1  -1  -1  183.28    9.80
   1  -1   1  162.28    8.70
   1  -1   1  175.78    8.70
  -1  -1  -1  180.98    9.10
   1  -1   1  187.58    8.00
   1  -1   1  153.08    8.50
  -1  -1  -1  169.08    8.50
   1   1   2  194.58   10.10
   1   1   2  192.88   10.00
  -1   1  -2  188.78   10.30
   1   1   2  160.08   10.00
   1   1   2  189.98   10.60
  -1   1  -2  187.98   10.10
  -1   1  -2  195.98    9.50
  -1   1  -2  191.38   10.60
  -1   1  -2  198.68   11.20
   1   1   2  216.08    9.50
   1   1   2  200.68   10.20
   1   1   2  195.78   11.40
   1   1   2  202.88   11.20
   1   1   2  182.88   10.00
   1   1   2  196.18    8.20
  -1   1  -2  190.18   10.60
   1   1   2  213.78   14.00
  -1   1  -2  197.38    9.90
   1   1   2  236.88   11.80
  -1   1  -2  190.48   10.90
   1   1   2  195.78   10.10
   1   1   2  200.48    8.20
  -1   1  -2  195.58    9.80
  -1   1  -2  202.28   11.00
   1   1   2  186.58   10.20
  -1   1  -2  205.28    9.80
  -1   1  -2  182.98   10.60
  -1   1  -2  190.78   10.50
  -1   1  -2  192.98    9.40
   1   1   2  168.28   10.30
   1   1   2  210.88    9.30
  -1   1  -2  189.08   10.50
   1   1   2  194.08   10.30
   1   1   2  190.38    9.70
  -1   1  -2  199.08   10.50
  -1   1  -2  186.08   10.20
   1   1   2  189.68   10.30
   1   1   2  196.78   10.80
   1   1   2  206.68   10.10
  -1   1  -2  205.98   11.10
   1   1   2  205.18   11.70
  -1   1  -2  205.38   10.20
  -1   1  -2  189.88   10.70
  -1   1  -2  185.48   10.00
   1  -1   2  215.98   11.10
   1  -1   2  200.78   11.30
   1  -1   2  201.28    9.90
  -1  -1  -2  201.48   14.00
  -1  -1  -2  216.28   10.70
  -1  -1  -2  186.78    8.80
  -1  -1  -2  143.59    9.90
   1  -1   2  194.98    9.40
   1  -1   2  218.18   11.10
   1  -1   2  183.58    9.70
   1  -1   2  226.18   11.30
  -1  -1  -2  188.18   11.50
  -1  -1  -2  184.68    9.70
   1  -1   2  184.08   10.50
   1  -1   2  192.68   10.60
   1  -1   2  191.08   10.30
  -1  -1  -2  194.48    9.10
  -1  -1  -2  191.68   10.40
   1  -1   2  193.58   10.50
   1  -1   2  164.08    9.30
  -1  -1  -2  208.08   11.30
   1  -1   2  196.68   10.00
   1  -1   2  204.98   11.20
   1  -1   2  171.28    9.60
  -1  -1  -2  194.38    9.70
   1  -1   2  188.48    9.70
   1  -1   2  213.08   10.90
  -1  -1  -2  182.48    9.90
   1  -1   2  206.18    9.90
   1  -1   2  194.68    9.70
  -1  -1  -2  196.48    9.30
  -1  -1  -2  195.98   10.10
   1  -1   2  203.78   11.10
  -1  -1  -2  200.88    8.40
  -1  -1  -2  195.68    8.50
  -1  -1  -2  199.78   10.40
  -1  -1  -2  197.28   10.10
   1  -1   2  179.38    9.80
  -1  -1  -2  200.08   10.00
   1  -1   2  201.48   10.70
  -1  -1  -2  201.28   10.60
   1  -1   2  186.38   10.70
  -1  -1  -2  186.38    9.10
  -1   1  -3   90.99    7.70
  -1   1  -3  105.69    7.10
   1   1   3   77.49    8.60
  -1   1  -3   92.69    9.20
  -1   1  -3  104.19    8.00
   1   1   3  105.09    7.20
  -1   1  -3   87.89    7.70
   1   1   3  104.69    8.10
  -1   1  -3   96.29    6.90
  -1   1  -3  106.09    8.90
  -1   1  -3  105.79    8.90
   1   1   3   95.99    7.70
   1   1   3  103.29    8.10
  -1   1  -3   89.19    9.50
  -1   1  -3  104.59    7.20
   1   1   3  103.69    8.30
   1   1   3  101.29    6.20
  -1   1  -3  103.39    7.30
   1   1   3   94.89    5.90
  -1   1  -3  101.79    8.30
  -1   1  -3  109.09    8.30
   1   1   3   87.19    6.30
  -1   1  -3   92.49    7.20
  -1   1  -3   79.29    8.50
  -1   1  -3  100.59   11.70
   1   1   3  106.59    8.10
   1   1   3   86.89   10.10
   1   1   3   91.79    8.70
  -1   1  -3  100.69    7.70
   1   1   3  107.19    6.50
  -1   1  -3   91.39    8.50
   1   1   3   94.39    6.30
  -1   1  -3   96.49    8.10
   1   1   3   98.99    8.40
   1   1   3  103.19    6.50
  -1   1  -3   88.79    9.30
   1   1   3  103.19    8.40
   1  -1   3   84.69    7.50
  -1  -1  -3   87.79   11.90
   1  -1   3  106.99   10.80
   1  -1   3   83.99    9.50
   1  -1   3   94.69   10.00
   1  -1   3   95.39    7.00
  -1  -1  -3   80.49    8.70
  -1  -1  -3   99.89    7.70
  -1  -1  -3  100.49    8.20
   1  -1   3  101.69    8.90
   1  -1   3   91.29    7.40
   1  -1   3  102.69    7.50
  -1  -1  -3  101.29    6.80
   1  -1   3   90.79    6.80
   1  -1   3   99.79    7.60
  -1  -1  -3   99.69    9.80
   1  -1   3  100.19    8.10
  -1  -1  -3  108.99    6.20
  -1  -1  -3   93.19    6.10
  -1  -1  -3   82.29    6.10
   1  -1   3   99.29    7.00
  -1  -1  -3   98.99    6.60
   1  -1   3  102.79    7.20
  -1  -1  -3  105.59    8.30
  -1  -1  -3   94.49    7.70
  -1  -1  -3   87.79    9.30
   1  -1   3   95.39    8.10
   1  -1   3   94.09    7.10
   1  -1   3   97.29    8.70
   1  -1   3   96.79    7.20
  -1  -1  -3  103.29    9.00
  -1  -1  -3  103.69    8.20
  -1  -1  -3  105.19    8.40
   1  -1   3   99.49    8.20
   1  -1   3  100.39    8.60
  -1  -1  -3  103.49    6.00
  -1  -1  -3   98.79    9.10
  -1  -1  -3   88.19    5.00
   1  -1   3   86.29    9.00
  -1  -1  -3  103.99    7.30
  -1  -1  -3   90.59    8.80
   1   1   4 3465.45  119.79
   1   1   4 3153.58  116.89
   1   1   4 3442.66  120.29
   1   1   4 3453.25  119.79
   1   1   4 3416.66  116.99
  -1   1  -4 3611.24  120.39
   1   1   4 3583.64  116.09
  -1   1  -4 3459.15  128.29
  -1   1  -4 3306.87  117.09
  -1   1  -4 3637.34  118.99
  -1   1  -4 3523.55  117.89
   1   1   4 3337.17  122.39
   1   1   4 3594.64  115.29
   1   1   4 3502.25  120.19
   1   1   4 3512.65  117.79
  -1   1  -4 3529.85  117.09
  -1   1  -4 3377.86  119.99
  -1   1  -4 3300.77  119.69
   1   1   4 3420.06  120.69
   1   1   4 3519.85  114.99
  -1   1  -4 3486.95  122.29
   1   1   4 3521.55  115.79
  -1   1  -4 3230.28  119.69
   1   1   4 3482.55  119.49
  -1   1  -4 3345.47  119.29
  -1   1  -4 3474.85  121.09
  -1   1  -4 3385.16  121.19
   1   1   4 3557.54  115.39
   1   1   4 3596.34  120.89
  -1   1  -4 3649.44  117.59
  -1   1  -4 3553.04  122.19
   1  -1   4 3549.64  118.49
   1  -1   4 3571.44  117.29
  -1  -1  -4 3559.84  120.09
  -1  -1  -4 3406.86  115.79
  -1  -1  -4 3404.86  121.19
  -1  -1  -4 3609.74  121.19
  -1  -1  -4 3571.34  117.89
   1  -1   4 3519.85  118.29
  -1  -1  -4 3474.15  115.39
  -1  -1  -4 3438.66  128.49
   1  -1   4 3136.19  119.69
   1  -1   4 3491.75  120.89
   1  -1   4 3505.75  117.79
  -1  -1  -4 3575.54  120.79
  -1  -1  -4 3496.35  115.49
   1  -1   4 3536.65  122.09
   1  -1   4 3563.24  117.09
  -1  -1  -4 3414.06  121.69
   1  -1   4 3501.45  120.89
  -1  -1  -4 3607.14  119.99
  -1  -1  -4 3275.17  114.49
   1  -1   4 3546.55  121.99
  -1  -1  -4 3463.75  120.89
   1  -1   4 3420.86  122.09
   1  -1   4 3535.55  118.09
  -1  -1  -4 3505.75  121.79
  -1  -1  -4 3416.66  117.39
   1  -1   4 3585.24  120.09
   1  -1   4 3425.96  120.79
  -1  -1  -4 3521.05  115.19
   1  -1   4 3446.46  121.99
  -1  -1  -4 3390.96  119.99
   1   1   5   58.29    7.10
  -1   1  -5   47.20    6.20
   1   1   5   50.79    8.50
  -1   1  -5   50.79    8.10
   1   1   5   59.29    6.20
   1   1   5   53.29    4.60
  -1   1  -5   52.99    6.90
   1   1   5   55.19    8.00
  -1   1  -5   62.89    9.30
  -1   1  -5   35.50    7.20
   1   1   5   43.00    6.20
   1   1   5   49.90    8.40
   1   1   5   50.89    8.20
   1   1   5   58.59    8.30
  -1   1  -5   36.00    7.30
  -1   1  -5   59.89    9.20
  -1   1  -5   70.79    9.00
  -1   1  -5   49.80    8.90
  -1   1  -5   55.89    6.40
  -1   1  -5   68.09    7.00
   1   1   5   44.70    8.30
   1   1   5   45.20    9.00
   1   1   5   57.59    6.50
  -1   1  -5   59.29    7.90
   1   1   5   55.59    8.80
  -1   1  -5   60.49   12.80
  -1   1  -5   60.09    9.50
  -1   1  -5   66.79    9.40
   1  -1   5   53.69    8.60
  -1  -1  -5   50.39    7.50
  -1  -1  -5   56.49    9.50
   1  -1   5   45.70    6.70
   1  -1   5   44.80    7.70
   1  -1   5   55.39    9.20
  -1  -1  -5   62.09    9.80
   1  -1   5   56.09    8.20
   1  -1   5   61.89    9.40
   1  -1   5   58.29    9.50
   1  -1   5   53.89    6.20
  -1  -1  -5   69.29    9.60
  -1  -1  -5   64.29    7.70
  -1  -1  -5   44.30    7.40
  -1  -1  -5   50.99    8.60
   1  -1   5   57.69    9.90
   1  -1   5   49.99    7.50
  -1  -1  -5   54.89    5.20
  -1  -1  -5   56.09    4.70
   1  -1   5   64.19    6.70
   1  -1   5   58.89    7.30
  -1  -1  -5   57.19    5.00
  -1  -1  -5   68.29   14.00
   1  -1   5   62.59    9.90
  -1  -1  -5   46.60    8.10
  -1  -1  -5   44.90    8.30
   1  -1   5   55.19    8.90
  -1  -1  -5   61.59    9.60
  -1  -1  -5   58.49    8.70
  -1   1  -6  432.86   23.40
   1   1   6  440.36   25.90
  -1   1  -6  397.96   34.10
  -1   1  -6  450.65   25.50
  -1   1  -6  464.25   27.40
   1   1   6  483.05   22.90
  -1   1  -6  486.45   26.20
  -1   1  -6  425.86   20.30
   1   1   6  477.95   21.40
  -1   1  -6  473.15   21.20
  -1   1  -6  463.35   21.80
   1   1   6  417.56   24.70
  -1   1  -6  476.35   26.70
   1   1   6  485.55   24.80
  -1   1  -6  469.45   25.50
   1   1   6  451.95   25.60
  -1   1  -6  447.16   21.10
   1   1   6  465.15   20.90
   1   1   6  478.25   25.70
   1   1   6  447.36   26.00
   1   1   6  485.55   28.50
  -1   1  -6  499.05   34.10
   1   1   6  470.55   22.80
  -1   1  -6  487.15   26.80
  -1   1  -6  476.15   26.00
  -1  -1  -6  423.56   25.90
   1  -1   6  472.75   23.80
   1  -1   6  451.85   26.70
  -1  -1  -6  478.85   25.90
  -1  -1  -6  496.55   34.50
   1  -1   6  464.35   26.50
   1  -1   6  490.05   20.80
  -1  -1  -6  445.66   26.40
  -1  -1  -6  476.25   27.50
  -1  -1  -6  498.75   26.60
  -1  -1  -6  528.75   27.20
  -1  -1  -6  437.06   23.20
  -1  -1  -6  490.45   27.70
   1  -1   6  505.35   27.00
   1  -1   6  444.96   26.80
   1  -1   6  477.05   23.20
  -1  -1  -6  459.55   25.10
  -1  -1  -6  441.66   25.10
   1  -1   6  449.46   27.40
   1  -1   6  449.06   22.50
   1  -1   6  454.85   23.60
   1  -1   6  503.25   25.10
  -1  -1  -6  484.25   19.50
   1  -1   6  462.65   26.10
   1   1   7  566.94   25.50
  -1   1  -7  552.24   25.30
   1   1   7  572.54   31.20
   1   1   7  560.44   30.70
  -1   1  -7  586.34   31.70
  -1   1  -7  561.44   31.00
  -1   1  -7  590.04   31.20
   1   1   7  569.64   31.50
  -1   1  -7  577.14   30.50
   1   1   7  556.54   25.00
   1   1   7  553.84   30.20
   1   1   7  530.25   30.80
  -1   1  -7  533.85   24.50
  -1   1  -7  548.55   32.50
   1   1   7  619.34   30.00
   1   1   7  596.14   34.40
  -1   1  -7  584.14   31.90
  -1   1  -7  604.44   41.00
  -1   1  -7  570.64   31.60
  -1   1  -7  556.74   27.80
   1   1   7  516.05   26.60
   1   1   7  579.24   31.60
   1   1   7  548.55   26.60
  -1  -1  -7  537.75   31.60
   1  -1   7  555.14   32.10
  -1  -1  -7  555.04   30.90
  -1  -1  -7  567.04   32.70
  -1  -1  -7  564.04   30.10
   1  -1   7  511.75   30.90
  -1  -1  -7  499.15   31.60
   1  -1   7  579.34   27.30
   1  -1   7  562.44   23.60
   1  -1   7  526.25   28.20
  -1  -1  -7  520.65   28.10
   1  -1   7  552.24   31.20
  -1  -1  -7  599.94   31.30
  -1  -1  -7  537.15   27.70
   1  -1   7  510.35   32.30
   1  -1   7  618.44   32.40
   1  -1   7  566.54   27.20
  -1  -1  -7  521.25   38.90
   1  -1   7  586.44   28.80
   1  -1   7  554.24   28.90
  -1  -1  -7  562.44   22.90
  -1  -1  -7  586.44   31.90
   1  -1   7  563.24   31.60
   1   1   8  223.08   23.30
  -1   1  -8  257.47   21.20
   1   1   8  210.38   24.60
   1   1   8  258.87   20.50
  -1   1  -8  213.28   18.60
  -1   1  -8  251.97   25.80
   1   1   8  204.58   14.90
   1   1   8  221.88   19.90
   1   1   8  223.38   14.80
   1   1   8  246.88   20.80
  -1   1  -8  181.98   20.70
  -1   1  -8  257.67   22.90
  -1   1  -8  184.48   15.60
  -1   1  -8  209.88   22.40
  -1   1  -8  239.18   31.20
   1   1   8  223.08   18.30
  -1   1  -8  245.98   24.40
   1   1   8  230.18   16.20
   1   1   8  251.87   19.80
   1   1   8  250.87   21.10
  -1   1  -8  220.48   20.10
   1   1   8  246.08   20.10
   1  -1   8  235.28   24.10
   1  -1   8  217.28   23.40
   1  -1   8  256.37   17.20
   1  -1   8  211.28   17.40
   1  -1   8  264.67   19.00
  -1  -1  -8  231.98   30.50
   1  -1   8  217.38   23.00
  -1  -1  -8  217.28   22.40
  -1  -1  -8  270.47   18.50
   1  -1   8  214.18   23.30
   1  -1   8  218.88   17.90
  -1  -1  -8  203.58   17.20
  -1  -1  -8  241.18   25.30
  -1  -1  -8  246.58   20.60
  -1  -1  -8  231.78   19.30
  -1  -1  -8  268.77   22.10
  -1  -1  -8  281.77   21.40
  -1  -1  -8  225.48   23.90
   1  -1   8  192.38   21.40
   1  -1   8  231.48   25.60
   1  -1   8  227.08   16.80
   1   1   9   65.79   16.20
   1   1   9   37.60   10.30
  -1   1  -9   25.00    9.70
   1   1   9   30.50    9.10
   1   1   9   42.10   11.00
  -1   1  -9   40.00   10.90
  -1   1  -9   39.50   15.20
  -1   1  -9   34.60   10.40
   1   1   9   24.60   10.00
   1   1   9   45.70   11.50
  -1   1  -9   33.90   11.50
  -1   1  -9   21.30   10.30
  -1   1  -9   39.00   12.90
   1   1   9   29.40   10.60
  -1   1  -9   35.00   11.70
  -1   1  -9   55.29   12.50
   1   1   9   29.00   10.90
   1  -1   9   44.10    9.90
   1  -1   9   30.40    8.10
  -1  -1  -9   37.00   10.30
   1  -1   9   28.50    8.40
  -1  -1  -9   35.60   12.30
  -1  -1  -9   32.00    9.50
   1  -1   9   38.20   11.50
  -1  -1  -9   42.20   12.90
   1  -1   9   35.80   10.50
   1  -1   9   46.70   12.80
  -1  -1  -9   32.30   14.00
  -1  -1  -9   50.79   12.70
   1  -1   9   41.50   12.00
   1  -1   9   32.50   10.60
  -1  -1  -9   49.99   11.80
  -1  -1  -9   43.30   10.00
   1  -1   9   38.90    8.90
   1  -1   9   39.50   12.50
  -1  -1  -9   38.00   11.60
   1   1  10  742.83   43.20
  -1   1 -10  679.13   43.90
   1   1  10  734.83   43.40
  -1   1 -10  656.53   39.90
  -1   1 -10  659.03   41.90
  -1   1 -10  753.62   43.50
  -1   1 -10  759.32   44.10
  -1   1 -10  720.23   42.60
  -1   1 -10  754.72   43.50
   1   1  10  734.23   43.50
   1   1  10  691.63   42.20
  -1   1 -10  786.52   44.60
  -1   1 -10  710.33   45.80
  -1   1 -10  679.53   53.89
   1   1  10  668.93   45.70
   1  -1  10  680.23   38.40
  -1  -1 -10  693.53   43.90
   1  -1  10  716.23   45.70
  -1  -1 -10  747.53   43.70
  -1  -1 -10  693.93   41.90
   1  -1  10  736.03   43.80
   1  -1  10  723.13   50.19
   1  -1  10  724.53   43.60
  -1  -1 -10  685.73   44.90
  -1  -1 -10  803.92   42.10
   1  -1  10  727.43   43.80
  -1  -1 -10  835.62   58.59
   1   2 -11    3.50    9.20
   1   2 -11    4.00    9.10
   1   2 -11   13.10   15.90
  -1   2  11    7.00    8.70
   1   2 -11  -13.50    7.20
   1   2 -11    2.80    9.30
   1   2 -11    2.60    8.20
   1   2 -11   -3.00    7.20
  -1   2  11    0.80    8.90
   1   2 -11   -2.70    8.30
   1   2 -11   12.90    8.60
  -1   2  11   -5.10    8.40
  -1   2  11   -3.20    6.70
  -1   2  11   -2.50    9.50
   1  -2 -11   -1.60   12.90
   1  -2 -11    0.00    7.90
   1  -2 -11   14.00   11.20
  -1  -2  11   -2.10    8.30
  -1  -2  11    3.30    9.50
  -1  -2  11    0.30    9.80
   1  -2 -11    8.40   10.30
   1  -2 -11    2.10    8.90
  -1  -2  11   -2.30    9.10
  -1  -2  11    1.20    8.00
  -1  -2  11   -0.90    8.00
  -1   2  10  395.96   30.00
   1   2 -10  385.76   28.40
   1   2 -10  308.87   31.60
   1   2 -10  335.67   27.90
  -1   2  10  348.37   34.50
   1   2 -10  354.76   27.90
   1   2 -10  319.07   41.50
   1   2 -10  358.56   29.70
   1   2 -10  335.07   28.50
  -1   2  10  376.86   27.70
   1   2 -10  367.16   29.00
  -1   2  10  382.36   27.60
   1   2 -10  337.17   28.10
  -1   2  10  348.27   28.00
  -1   2  10  381.66   28.30
   1  -2 -10  386.06   27.60
   1  -2 -10  382.56   30.80
   1  -2 -10  319.87   24.10
  -1  -2  10  306.77   32.50
  -1  -2  10  399.26   30.50
   1  -2 -10  363.86   29.30
  -1  -2  10  375.06   29.10
   1  -2 -10  374.56   29.90
  -1  -2  10  374.96   25.40
  -1  -2  10  352.06   24.20
  -1  -2  10  384.46   26.30
   1  -2 -10  353.36   36.20
  -1  -2  10  421.66   31.40
  -1  -2  10  358.16   28.30
   1  -2 -10  359.26   28.40
  -1   2   9   43.30   11.10
   1   2  -9   42.20   11.90
   1   2  -9   54.49   13.30
  -1   2   9   46.50   11.00
  -1   2   9   42.20   10.10
  -1   2   9   40.80   12.20
   1   2  -9   20.00   13.30
   1   2  -9   38.10   10.40
   1   2  -9   29.60    9.80
   1   2  -9   33.80   10.70
  -1   2   9   49.00   11.80
  -1   2   9   34.50   10.10
   1   2  -9   50.39   12.50
  -1   2   9   66.39   11.80
   1   2  -9   51.09   12.00
  -1   2   9   42.60    8.70
  -1   2   9   34.30   10.90
   1   2  -9   44.50   10.20
   1   2  -9   49.90   12.30
  -1   2   9   60.69   13.50
  -1  -2   9   35.40   10.30
   1  -2  -9   40.80   11.70
   1  -2  -9   44.40    9.20
  -1  -2   9   43.30    9.80
   1  -2  -9   31.70    9.70
   1  -2  -9   49.90   10.20
  -1  -2   9   47.80    9.50
  -1  -2   9   39.90    9.10
  -1  -2   9   37.00   11.40
   1  -2  -9   50.59   12.60
   1  -2  -9   36.90   14.90
  -1  -2   9   41.20   10.00
  -1  -2   9   25.20    9.80
   1  -2  -9   42.00   11.70
   1  -2  -9   48.40   12.40
  -1  -2   9   42.70    9.90
  -1  -2   9   50.19   12.70
  -1  -2   9   48.70   12.30
   1  -2  -9   25.00    7.20
   1   2  -8 1743.83   70.49
   1   2  -8 1823.72   73.09
  -1   2   8 1736.93   70.29
   1   2  -8 1587.04   71.49
  -1   2   8 1700.33   69.09
  -1   2   8 1769.52   72.59
   1   2  -8 1689.53   82.29
   1   2  -8 1623.94   71.89
   1   2  -8 1747.53   70.99
  -1   2   8 1664.23   72.49
  -1   2   8 1675.53   65.29
   1   2  -8 1833.72   72.09
  -1   2   8 1700.73   61.59
   1   2  -8 1660.83   68.59
  -1   2   8 1763.62   71.39
   1   2  -8 1684.53   71.79
   1   2  -8 1749.72   72.59
  -1   2   8 1699.03   73.89
  -1   2   8 1623.54   67.29
  -1   2   8 1709.23   69.99
  -1   2   8 1686.13   71.09
   1  -2  -8 1715.43   71.59
  -1  -2   8 1752.12   67.29
  -1  -2   8 1699.63   71.89
  -1  -2   8 1648.34   73.39
  -1  -2   8 1739.03   72.49
   1  -2  -8 1578.24   63.89
  -1  -2   8 1671.33   71.09
  -1  -2   8 1652.93   73.29
  -1  -2   8 1656.83   66.39
   1  -2  -8 1739.53   71.39
   1  -2  -8 1691.53   70.29
  -1  -2   8 1766.92   72.29
  -1  -2   8 1651.23   67.69
  -1  -2   8 1774.92   66.89
   1  -2  -8 1668.73   66.79
  -1  -2   8 1697.13   71.29
  -1  -2   8 1704.93   67.99
   1  -2  -8 1678.33   71.09
   1  -2  -8 1741.63   65.79
   1  -2  -8 1671.53   80.89
   1  -2  -8 1799.52   69.79
   1  -2  -8 1602.74   72.79
   1   2  -7  303.57   16.60
   1   2  -7  317.97   21.00
   1   2  -7  296.87   21.60
  -1   2   7  278.77   21.40
  -1   2   7  302.27   20.50
   1   2  -7  314.27   22.20
  -1   2   7  338.97   21.20
  -1   2   7  303.67   19.30
   1   2  -7  296.97   21.00
  -1   2   7  301.87   20.00
  -1   2   7  263.07   21.80
   1   2  -7  321.27   28.00
   1   2  -7  330.17   22.70
  -1   2   7  327.87   21.80
   1   2  -7  318.97   22.90
  -1   2   7  304.87   15.30
   1   2  -7  347.57   23.20
   1   2  -7  317.07   21.20
  -1   2   7  295.87   17.80
  -1   2   7  304.57   14.50
  -1   2   7  306.67   21.50
   1   2  -7  291.17   22.60
  -1   2   7  318.97   22.00
   1   2  -7  315.67   20.70
   1   2  -7  294.67   15.90
  -1  -2   7  310.67   22.80
   1  -2  -7  290.27   19.80
  -1  -2   7  295.17   19.40
   1  -2  -7  316.77   22.80
  -1  -2   7  321.27   23.20
   1  -2  -7  316.27   21.60
  -1  -2   7  324.27   22.10
  -1  -2   7  277.87   20.70
   1  -2  -7  329.57   19.50
   1  -2  -7  342.67   18.60
  -1  -2   7  312.17   20.00
  -1  -2   7  313.77   19.30
   1  -2  -7  298.47   20.90
  -1  -2   7  343.77   22.70
   1  -2  -7  294.67   20.80
   1  -2  -7  319.57   17.20
   1  -2  -7  305.47   21.10
   1  -2  -7  313.17   27.00
  -1  -2   7  295.97   21.70
  -1  -2   7  303.47   21.60
  -1  -2   7  314.97   18.70
  -1  -2   7  336.07   19.10
  -1   2   6   -1.20    3.60
  -1   2   6    5.40    4.40
   1   2  -6    3.60    4.60
   1   2  -6    4.10    5.20
  -1   2   6    4.70    4.60
  -1   2   6    3.50    4.50
   1   2  -6   -2.30    4.10
   1   2  -6    5.30    3.30
  -1   2   6    0.50    3.90
   1   2  -6    6.00    3.30
   1   2  -6   -1.50    4.10
  -1   2   6    4.00    5.30
   1   2  -6    2.80    2.40
   1   2  -6    4.10    4.60
   1   2  -6   10.10    5.40
   1   2  -6   -0.90    3.90
   1   2  -6    6.70    4.60
  -1   2   6    4.30    5.00
  -1   2   6    2.70    4.00
  -1   2   6    3.50    2.30
   1   2  -6   -0.70    2.90
   1   2  -6    4.20    4.70
  -1   2   6    3.50    4.20
   1   2  -6   -0.90    4.20
  -1   2   6    0.60    3.40
  -1   2   6    0.10    2.50
   1   2  -6   -1.40    2.80
  -1   2   6    7.10    2.50
  -1   2   6    0.10    3.20
   1  -2  -6    2.00    3.40
  -1  -2   6    2.60    4.80
   1  -2  -6   27.30    8.00
   1  -2  -6    3.20    3.00
  -1  -2   6   -1.10    4.00
  -1  -2   6    2.30    4.20
  -1  -2   6    3.40    4.70
  -1  -2   6    5.70    4.10
  -1  -2   6    5.30    4.40
   1  -2  -6   -4.20    3.50
  -1  -2   6    4.40    4.20
   1  -2  -6    4.30    3.50
   1  -2  -6    0.50    2.70
   1  -2  -6   -2.30    4.10
   1  -2  -6    4.20    5.00
  -1  -2   6    8.60    5.50
   1  -2  -6    5.10    4.50
   1  -2  -6    6.80    6.50
  -1  -2   6    1.70    4.80
   1  -2  -6    0.70    3.80
   1  -2  -6   -2.10    4.00
   1  -2  -6    4.20    2.60
   1  -2  -6    1.90    2.70
  -1  -2   6    1.90    4.30
   1  -2  -6    1.20    3.90
  -1  -2   6   -0.40    3.20
  -1  -2   6    9.10    5.10
   1   2  -5    0.60    3.50
   1   2  -5   -0.60    3.30
  -1   2   5   -1.80    2.70
  -1   2   5    2.40    3.40
   1   2  -5    1.30    2.10
  -1   2   5   -1.10    2.80
   1   2  -5    0.30    2.60
   1   2  -5    4.00    3.50
   1   2  -5    2.30    3.30
   1   2  -5    1.10    2.50
   1   2  -5   -0.90    3.30
  -1   2   5    0.90    1.50
  -1   2   5    2.20    1.70
   1   2  -5   -1.10    3.00
  -1   2   5    0.70    2.70
  -1   2   5    4.50    4.10
   1   2  -5    5.60    2.70
   1   2  -5    1.10    3.40
   1   2  -5   -0.60    2.40
  -1   2   5   -1.50    3.10
  -1   2   5   -2.80    2.80
  -1   2   5    3.90    2.50
  -1   2   5    1.90    3.50
  -1   2   5   -0.30    2.10
  -1   2   5    3.00    2.10
   1   2  -5    2.90    3.60
   1   2  -5    1.70    2.50
   1   2  -5    1.10    3.70
   1   2  -5    4.40    4.30
   1   2  -5    1.70    3.80
  -1   2   5    7.60    4.70
  -1   2   5    5.80    4.00
  -1  -2   5   -1.40    2.40
   1  -2  -5    0.50    3.70
  -1  -2   5    1.80    3.60
   1  -2  -5   -5.10    2.70
   1  -2  -5    4.20    4.00
   1  -2  -5   -2.50    2.20
  -1  -2   5   -2.30    2.90
  -1  -2   5    5.60    3.10
   1  -2  -5   -0.40    2.60
  -1  -2   5   -0.10    3.50
   1  -2  -5    2.40    2.20
   1  -2  -5    0.90    3.60
  -1  -2   5    1.80    3.60
   1  -2  -5    1.10    2.90
  -1  -2   5    0.80    3.20
  -1  -2   5   -0.80    3.60
  -1  -2   5   -1.70    3.20
  -1  -2   5    7.20    4.30
   1  -2  -5    0.80    2.80
  -1  -2   5   -1.70    2.60
   1  -2  -5    3.30    5.60
   1  -2  -5    0.60    3.40
  -1  -2   5   -3.20    2.80
   1  -2  -5    5.40    4.10
   1  -2  -5    0.90    3.40
   1  -2  -5    0.30    2.00
  -1  -2   5    7.70    3.00
   1  -2  -5    1.30    2.90
  -1  -2   5    1.90    3.70
   1   2  -4 3431.66  121.49
  -1   2   4 3703.13  124.79
   1   2  -4 3661.63  126.49
   1   2  -4 3532.25  126.39
  -1   2   4 3771.52  123.99
   1   2  -4 3642.54  127.19
   1   2  -4 3642.44  124.19
   1   2  -4 3632.84  127.59
   1   2  -4 3710.73  126.99
   1   2  -4 3834.22  123.59
   1   2  -4 3699.63  126.89
   1   2  -4 3306.07  126.09
   1   2  -4 3684.53  128.09
   1   2  -4 3591.24  126.59
   1   2  -4 3590.54  122.99
  -1   2   4 3660.13  127.09
  -1   2   4 3630.94  126.89
   1   2  -4 3749.92  126.59
  -1   2   4 3680.13  120.09
  -1   2   4 3756.82  126.09
  -1   2   4 3619.34  123.39
  -1   2   4 3655.73  122.09
  -1   2   4 3782.32  124.29
   1   2  -4 3649.73  121.39
  -1   2   4 3646.94  123.79
  -1   2   4 3758.82  126.99
  -1   2   4 3728.93  126.59
  -1   2   4 3480.55  120.29
   1   2  -4 3636.34  125.19
   1   2  -4 3373.46  123.09
  -1   2   4 3425.46  121.69
   1  -2  -4 3635.74  121.49
  -1  -2   4 3786.52  128.09
   1  -2  -4 3732.23  122.49
  -1  -2   4 3667.03  126.49
  -1  -2   4 3777.42  126.79
  -1  -2   4 3830.52  127.59
   1  -2  -4 3637.24  123.59
  -1  -2   4 3637.24  127.19
  -1  -2   4 3680.83  127.29
  -1  -2   4 3612.44  121.49
   1  -2  -4 3432.06  125.49
   1  -2  -4 3619.84  130.39
   1  -2  -4 3612.14  125.39
  -1  -2   4 3806.72  123.39
   1  -2  -4 3757.52  126.59
  -1  -2   4 3751.92  122.49
   1  -2  -4 3703.33  122.49
   1  -2  -4 3733.93  125.39
  -1  -2   4 3703.63  125.39
   1  -2  -4 3731.03  122.09
  -1  -2   4 3581.04  125.19
   1  -2  -4 3597.94  122.69
   1  -2  -4 3641.34  122.39
   1  -2  -4 3377.16  126.49
   1  -2  -4 3551.94  120.29
  -1  -2   4 3700.13  122.79
   1  -2  -4 3817.52  126.89
  -1  -2   4 3654.73  124.89
  -1  -2   4 3688.33  126.39
  -1  -2   4 3431.06  123.29
   1  -2  -4 3716.13  124.59
  -1  -2   4 3637.14  124.39
   1  -2  -4 3745.83  127.19
   1   2  -3  602.54   26.60
  -1   2   3  592.14   22.20
   1   2  -3  589.64   22.70
   1   2  -3  621.84   24.70
   1   2  -3  587.14   26.20
   1   2  -3  592.04   25.90
  -1   2   3  590.74   23.30
   1   2  -3  596.14   25.80
  -1   2   3  559.34   27.80
  -1   2   3  607.14   26.10
  -1   2   3  601.44   21.60
  -1   2   3  632.14   23.00
   1   2  -3  571.74   24.30
  -1   2   3  579.34   23.90
  -1   2   3  610.14   23.30
   1   2  -3  565.74   26.20
  -1   2   3  587.44   21.40
   1   2  -3  594.14   25.80
  -1   2   3  555.04   22.00
   1   2  -3  561.54   25.50
   1   2  -3  559.54   25.30
  -1   2   3  618.24   26.10
   1   2  -3  581.74   21.80
  -1   2   3  610.44   26.10
  -1   2   3  622.64   30.70
   1   2  -3  596.34   25.70
   1   2  -3  602.64   24.70
   1   2  -3  553.54   26.10
   1   2  -3  611.44   24.20
   1   2  -3  563.14   24.80
  -1   2   3  582.44   25.50
  -1   2   3  623.74   25.20
  -1   2   3  596.94   23.30
  -1   2   3  611.34   21.30
  -1   2   3  588.84   22.00
  -1   2   3  585.44   22.30
  -1   2   3  634.84   23.70
  -1   2   3  597.54   24.70
   1   2  -3  612.84   25.90
   1   2  -3  626.24   24.70
   1   2  -3  623.34   24.00
   1   2  -3  558.74   27.90
   1   2  -3  581.14   22.60
  -1   2   3  635.44   23.60
  -1  -2   3  580.74   24.50
  -1  -2   3  568.34   23.40
  -1  -2   3  570.84   25.20
   1  -2  -3  610.34   25.40
  -1  -2   3  597.34   25.80
  -1  -2   3  592.44   25.40
   1  -2  -3  598.74   25.80
   1  -2  -3  593.24   22.30
   1  -2  -3  602.84   24.60
   1  -2  -3  598.44   22.80
   1  -2  -3  580.74   22.80
  -1  -2   3  574.14   25.90
  -1  -2   3  609.04   26.30
   1  -2  -3  576.44   22.40
  -1  -2   3  589.84   25.80
   1  -2  -3  602.84   26.30
  -1  -2   3  595.04   25.90
  -1  -2   3  561.54   24.70
  -1  -2   3  590.14   25.60
   1  -2  -3  589.34   23.20
  -1  -2   3  620.04   26.40
  -1  -2   3  582.84   24.50
   1  -2  -3  601.14   28.10
   1  -2  -3  614.04   23.10
  -1  -2   3  597.44   22.70
  -1  -2   3  608.74   22.40
  -1  -2   3  608.04   27.40
  -1  -2   3  583.94   21.70
  -1  -2   3  568.74   26.20
   1  -2  -3  667.13   26.60
   1  -2  -3  587.34   25.90
   1  -2  -3  588.34   23.70
  -1  -2   3  624.64   26.70
   1  -2  -3  590.64   23.10
  -1  -2   3  616.04   24.30
  -1  -2   3  538.25   24.30
   1  -2  -3  626.04   25.30
   1  -2  -3  612.34   26.20
   1   2  -2 3304.37  110.99
   1   2  -2 3399.96  111.89
  -1   2   2 3226.38  108.59
  -1   2   2 3207.18  111.39
  -1   2   2 3292.77  107.89
  -1   2   2 3188.68  108.29
  -1   2   2 3282.07  109.29
   1   2  -2 3220.28  111.29
  -1   2   2 3199.18  110.19
  -1   2   2 3273.17  108.49
  -1   2   2 3276.87  111.39
   1   2  -2 3237.68  111.49
   1   2  -2 3215.98  108.09
   1   2  -2 3293.57  108.69
  -1   2   2 3318.87  111.59
   1   2  -2 3236.18  109.09
   1   2  -2 3262.77  110.89
   1   2  -2 3321.67  111.29
  -1   2   2 3263.17  111.49
   1   2  -2 3338.67  110.49
  -1   2   2 3236.98  112.29
  -1   2   2 3414.06  111.49
  -1   2   2 3310.17  113.09
  -1   2   2 3243.58  108.69
  -1   2   2 3354.36  111.19
   1   2  -2 3177.38  109.39
   1   2  -2 3410.86  111.99
   1   2  -2 3245.68  111.09
   1   2  -2 3314.57  110.59
  -1   2   2 3360.86  111.19
   1   2  -2 3342.17  110.49
   1   2  -2 3255.87  110.59
  -1   2   2 3332.27  110.89
   1   2  -2 3209.48  107.09
   1   2  -2 3367.56  111.19
   1   2  -2 3329.67  111.59
   1   2  -2 3270.47  110.99
  -1   2   2 3439.46  109.29
  -1   2   2 3299.67  111.29
   1   2  -2 3148.59  110.69
  -1   2   2 3180.68  109.29
  -1   2   2 3184.18  107.99
   1   2  -2 3502.45  112.89
   1   2  -2 3201.38  109.79
   1   2  -2 3457.05  109.49
   1   2  -2 3193.48  110.89
   1   2  -2 3252.47  112.19
  -1   2   2 3250.17  109.79
  -1   2   2 3284.47  111.29
  -1   2   2 3247.07  108.69
   1   2  -2 3290.87  110.99
  -1   2   2 3328.27  109.19
   1  -2  -2 3130.69  111.09
  -1  -2   2 3334.77  111.69
  -1  -2   2 3290.07  110.69
   1  -2  -2 3286.37  107.59
   1  -2  -2 3261.97  111.49
  -1  -2   2 3273.17  108.19
   1  -2  -2 3219.48  111.29
  -1  -2   2 3288.07  109.49
  -1  -2   2 3379.46  111.69
   1  -2  -2 3429.26  108.89
   1  -2  -2 3270.67  111.39
  -1  -2   2 3307.07  111.09
  -1  -2   2 3269.77  110.39
  -1  -2   2 3374.26  112.49
   1  -2  -2 3292.17  108.79
   1  -2  -2 3388.26  110.19
  -1  -2   2 3272.97  109.19
   1  -2  -2 3244.98  108.49
  -1  -2   2 3140.19  111.79
  -1  -2   2 3243.98  110.49
  -1  -2   2 3195.38  110.69
  -1  -2   2 3316.97  111.49
  -1  -2   2 3253.67  110.49
  -1  -2   2 3158.88  110.89
   1  -2  -2 3245.48  111.09
  -1  -2   2 3301.07  111.29
  -1  -2   2 3160.28  108.39
   1  -2  -2 3314.87  112.69
  -1  -2   2 3380.06  107.29
  -1  -2   2 3057.89  110.89
   1  -2  -2 3330.57  111.59
  -1  -2   2 3399.86  112.09
  -1  -2   2 3233.38  110.49
  -1  -2   2 3241.58  109.29
  -1  -2   2 3306.07  111.69
  -1  -2   2 3338.37  111.09
   1  -2  -2 3340.27  109.49
   1  -2  -2 3260.47  109.29
   1  -2  -2 3296.77  111.49
  -1  -2   2 3286.97  110.09
   1  -2  -2 3286.27  109.29
  -1  -2   2 3438.26  111.29
  -1   2   1    1.00    1.90
   1   2  -1    2.80    1.30
   1   2  -1    2.20    2.00
  -1   2   1    5.70    1.70
  -1   2   1    2.10    1.30
   1   2  -1    1.70    2.00
  -1   2   1    0.30    1.70
   1   2  -1    5.50    1.90
   1   2  -1    6.80    2.90
   1   2  -1    2.40    1.80
  -1   2   1    2.70    2.00
  -1   2   1    6.20    2.20
  -1   2   1    4.30    1.40
  -1   2   1    3.40    2.00
  -1   2   1    1.90    1.80
   1   2  -1    6.90    3.40
  -1   2   1    6.10    1.70
   1   2  -1    1.10    1.80
  -1   2   1    2.80    2.00
   1   2  -1    3.90    2.80
  -1   2   1    2.90    1.40
   1   2  -1    0.90    1.80
   1   2  -1    1.80    2.20
  -1   2   1    3.10    2.20
   1   2  -1    2.10    1.70
  -1   2   1    5.40    2.40
   1   2  -1    2.70    1.80
  -1   2   1    1.10    1.40
   1   2  -1    2.70    2.30
   1   2  -1    5.60    2.70
  -1   2   1    1.20    1.90
  -1   2   1    1.60    1.80
   1   2  -1    3.80    2.10
   1   2  -1    3.60    2.30
  -1   2   1    5.30    2.80
   1   2  -1    2.40    2.10
   1   2  -1    9.60    3.80
   1   2  -1    3.20    2.00
   1   2  -1   -1.50    1.30
  -1   2   1    1.50    1.70
   1   2  -1    1.50    1.70
  -1   2   1    6.50    1.60
  -1   2   1    3.50    1.80
   1   2  -1    3.10    2.10
   1   2  -1   -0.30    1.50
   1   2  -1    1.10    2.10
  -1   2   1    4.30    2.50
   1   2  -1    2.80    1.90
   1   2  -1   -1.00    1.60
   1   2  -1    3.70    2.20
  -1   2   1    2.90    2.10
  -1   2   1    1.60    1.40
  -1  -2   1    4.30    1.90
   1  -2  -1    5.40    1.90
   1  -2  -1    3.90    2.40
   1  -2  -1    2.60    2.10
  -1  -2   1    2.10    2.00
   1  -2  -1    3.00    1.20
  -1  -2   1    2.50    2.00
  -1  -2   1    1.20    1.80
  -1  -2   1   -0.70    1.90
   1  -2  -1    1.10    2.00
  -1  -2   1    1.20    2.00
  -1  -2   1    5.30    2.00
  -1  -2   1   -0.70    1.70
  -1  -2   1   -0.10    1.90
  -1  -2   1    2.70    3.30
   1  -2  -1    6.90    1.70
   1  -2  -1    0.20    2.10
  -1  -2   1    0.30    1.60
  -1  -2   1    2.70    1.50
   1  -2  -1    3.40    1.50
  -1  -2   1    5.30    2.60
   1  -2  -1    0.60    2.10
  -1  -2   1    2.80    2.00
   1  -2  -1    2.50    1.50
   1  -2  -1    1.50    2.00
  -1  -2   1    3.30    2.10
  -1  -2   1    0.70    1.70
  -1  -2   1    4.30    2.20
   1  -2  -1    4.10    2.30
  -1  -2   1    3.30    1.90
   1  -2  -1    5.20    1.90
  -1  -2   1    3.80    1.70
   1  -2  -1    5.30    2.20
  -1  -2   1    1.50    2.50
  -1  -2   1    4.10    2.20
  -1  -2   1    4.30    2.80
  -1  -2   1    0.00    2.20
  -1  -2   1    1.30    1.80
   1  -2  -1    1.00    1.50
   1  -2  -1    5.40    2.80
   1  -2  -1    3.80    2.20
   1  -2  -1    3.00    2.10
  -1  -2   1    7.20    2.90
  -1   2   0  224.18   11.10
   1   2   0  237.48   10.20
   1   2   0  231.68    9.60
  -1   2   0  244.88   11.50
   1   2   0  235.68    9.40
  -1   2   0  235.78   10.50
  -1   2   0  219.78   10.70
   1   2   0  251.87   11.30
  -1   2   0  249.58   11.10
   1   2   0  236.78   10.50
  -1   2   0  227.88   12.10
   1   2   0  223.78    9.70
  -1   2   0  224.88   11.50
   1   2   0  239.18   11.70
  -1   2   0  223.28   10.90
  -1   2   0  243.98   10.30
   1   2   0  253.37   11.20
   1   2   0  219.98    9.60
  -1   2   0  229.68   11.80
  -1   2   0  228.48   10.60
   1   2   0  224.58   11.20
  -1   2   0  224.28   10.30
  -1   2   0  234.88   10.10
  -1   2   0  226.88    9.40
  -1   2   0  240.78   10.40
   1   2   0  236.78   10.30
   1   2   0  232.48   11.10
  -1   2   0  247.38   12.10
   1   2   0  241.98   11.00
  -1   2   0  239.88   10.60
  -1   2   0  228.98    9.80
  -1   2   0  220.28   10.70
  -1   2   0  218.28   11.10
   1   2   0  217.38   11.70
   1   2   0  230.28   10.90
   1   2   0  226.08   11.00
   1   2   0  262.97   13.70
   1   2   0  225.08   10.90
   1   2   0  221.98    9.90
   1   2   0  194.08   14.00
  -1   2   0  239.68   10.70
   1   2   0  241.08   11.40
   1   2   0  232.08    9.60
  -1   2   0  191.28   11.10
   1   2   0  226.58   13.00
  -1   2   0  245.08   10.40
   1   2   0  243.68   10.70
  -1   2   0  219.48    9.00
  -1  -2   0  218.38   10.00
  -1  -2   0  225.18   10.70
   1  -2   0  224.08   11.20
   1  -2   0  248.48   12.20
  -1  -2   0  228.18   11.90
   1  -2   0  237.18    9.20
   1  -2   0  241.98   10.30
   1  -2   0  222.88   10.40
   1  -2   0  239.68   10.50
  -1  -2   0  228.48    9.30
  -1  -2   0  224.48   11.90
   1  -2   0  231.18   10.80
  -1  -2   0  246.78   13.90
  -1  -2   0  245.28   11.30
  -1  -2   0  230.58   10.20
   1  -2   0  222.48   10.70
  -1  -2   0  232.88   11.30
   1  -2   0  228.78   10.10
  -1  -2   0  225.78   13.20
   1  -2   0  231.38   11.30
  -1  -2   0  223.68   11.10
  -1  -2   0  245.88   11.10
  -1  -2   0  181.18    9.20
  -1  -2   0  225.18    9.60
   1  -2   0  251.47   10.50
  -1  -2   0  223.38   10.20
  -1  -2   0  248.08   10.30
   1  -2   0  210.98   10.90
  -1  -2   0  254.67   13.30
  -1  -2   0  268.47   11.40
   1  -2   0  239.38   11.30
   1  -2   0  243.58   10.80
  -1  -2   0  236.48    9.60
  -1  -2   0  232.88   10.80
   1  -2   0  214.38   11.30
   1   2   1   92.49    5.60
  -1   2  -1   79.89    6.60
   1   2   1   91.19    6.40
   1   2   1   80.09    5.50
  -1   2  -1   87.79    6.90
   1   2   1   92.29    7.60
  -1   2  -1   80.59    5.90
  -1   2  -1   94.49    7.80
  -1   2  -1   84.19    6.70
  -1   2  -1   81.79    5.10
   1   2   1   90.19    7.30
   1   2   1   82.29    5.20
   1   2   1   84.19    8.60
   1   2   1   85.49    6.10
   1   2   1   94.29    6.60
   1   2   1   80.79    5.50
  -1   2  -1   92.29    6.70
  -1   2  -1   91.29    6.90
   1   2   1   99.79    8.40
  -1   2  -1   85.89    6.20
  -1   2  -1   83.49    5.00
  -1   2  -1  119.89    5.90
   1   2   1   92.19    5.70
  -1   2  -1   81.49    6.00
  -1   2  -1   80.89    6.10
  -1   2  -1  108.39    6.60
   1   2   1   79.69    6.30
   1   2   1   78.99    4.60
   1   2   1   85.49    6.60
   1   2   1   99.89    6.80
   1   2   1   88.49    5.60
  -1   2  -1   84.59    6.60
  -1   2  -1   97.39    6.60
  -1   2  -1   81.99    6.40
   1   2   1   91.59    5.20
  -1   2  -1   85.59    5.40
  -1   2  -1   92.79    6.20
   1   2   1   94.69    6.50
   1   2   1   94.99    7.60
  -1   2  -1  102.09    7.10
   1   2   1   91.69    5.10
   1   2   1   83.29    6.10
   1   2   1   77.99    5.30
   1   2   1  100.09    7.50
  -1   2  -1   97.39    7.20
  -1   2  -1   86.09    7.00
   1  -2   1   91.69    6.80
   1  -2   1   81.29    6.10
   1  -2   1   85.69    4.30
   1  -2   1   87.79    6.10
   1  -2   1   87.19    5.50
   1  -2   1   90.29    6.50
  -1  -2  -1   88.79    6.00
  -1  -2  -1   93.99    5.70
   1  -2   1   95.59    6.10
  -1  -2  -1   94.39    7.20
  -1  -2  -1   84.89    7.70
  -1  -2  -1   97.89    5.30
  -1  -2  -1   94.39    5.80
   1  -2   1   91.99    6.70
   1  -2   1   87.09    4.90
   1  -2   1   95.79    6.90
  -1  -2  -1   85.09    5.70
  -1  -2  -1   98.39    7.70
   1  -2   1   93.79    5.90
  -1  -2  -1   85.99    8.40
  -1  -2  -1   87.19    6.70
  -1  -2  -1   95.59    6.70
   1  -2   1   92.89    6.90
   1  -2   1   97.69    6.00
   1  -2   1   70.39    5.50
   1  -2   1   94.59    6.50
   1  -2   1   99.09    6.60
  -1  -2  -1   88.09    6.70
  -1  -2  -1   94.19    5.50
   1  -2   1   89.59    8.10
   1  -2   1   85.69    5.80
   1  -2   1   78.89    6.10
  -1  -2  -1   81.89    7.10
   1  -2   1   89.49    6.80
  -1  -2  -1   91.09    5.50
  -1  -2  -1   90.79    4.90
  -1  -2  -1   86.29    5.00
  -1  -2  -1   94.69    6.20
   1  -2   1  101.39    7.70
  -1  -2  -1   95.79    6.70
  -1   2  -2 6749.52  215.58
   1   2   2 6510.95  214.88
  -1   2  -2 6584.54  215.38
   1   2   2 6596.54  213.78
  -1   2  -2 6536.45  215.98
   1   2   2 6470.85  213.68
  -1   2  -2 6397.66  215.98
  -1   2  -2 6133.49  215.88
   1   2   2 6780.32  214.08
   1   2   2 6358.76  214.58
   1   2   2 6455.75  214.38
   1   2   2 6582.74  216.28
   1   2   2 6596.44  212.28
   1   2   2 6476.85  214.28
  -1   2  -2 6352.96  213.78
   1   2   2 6819.92  212.28
  -1   2  -2 6525.55  216.38
  -1   2  -2 6161.18  215.68
   1   2   2 6407.96  214.08
   1   2   2 6443.76  215.88
   1   2   2 6518.05  217.78
   1   2   2 6634.04  213.98
  -1   2  -2 6602.64  213.98
   1   2   2 6608.54  216.18
  -1   2  -2 6513.85  217.18
  -1   2  -2 5940.71  214.38
   1   2   2 6876.91  215.08
   1   2   2 6991.40  216.58
  -1   2  -2 6807.32  216.28
  -1   2  -2 6417.56  214.38
   1   2   2 6653.43  214.18
   1   2   2 5894.91  215.88
  -1   2  -2 6379.26  215.78
  -1   2  -2 6618.54  215.88
  -1   2  -2 6631.54  215.58
  -1   2  -2 6485.35  216.28
   1   2   2 6584.04  213.58
   1   2   2 6461.15  215.58
   1   2   2 6405.56  220.98
  -1   2  -2 6456.85  215.98
   1   2   2 6720.03  215.88
  -1   2  -2 6755.02  213.98
   1   2   2 6415.26  217.88
  -1   2  -2 6020.10  216.58
  -1   2  -2 6779.12  215.98
  -1   2  -2 6628.04  215.68
  -1   2  -2 6464.25  215.98
  -1   2  -2 6568.44  215.78
  -1  -2  -2 6358.06  214.08
  -1  -2  -2 6546.65  217.88
   1  -2   2 6621.04  214.88
   1  -2   2 6503.65  213.88
   1  -2   2 6557.34  215.58
  -1  -2  -2 6438.56  214.58
   1  -2   2 6647.33  215.98
   1  -2   2 6614.84  217.18
   1  -2   2 6376.06  215.28
  -1  -2  -2 6905.11  214.98
   1  -2   2 6464.65  214.68
  -1  -2  -2 6538.65  215.48
   1  -2   2 6392.66  215.78
   1  -2   2 6593.94  216.08
  -1  -2  -2 6422.26  214.78
  -1  -2  -2 6376.66  213.48
  -1  -2  -2 6474.65  218.08
   1  -2   2 6491.05  215.98
   1  -2   2 6632.24  216.38
   1  -2   2 6514.15  215.38
  -1  -2  -2 6434.66  221.08
  -1  -2  -2 6651.03  213.38
  -1  -2  -2 6449.15  216.68
  -1  -2  -2 6344.47  213.68
  -1  -2  -2 6593.44  216.28
  -1  -2  -2 6740.83  214.48
   1  -2   2 6500.75  215.38
   1  -2   2 6719.53  216.38
   1  -2   2 6750.82  216.68
  -1  -2  -2 6296.47  214.78
  -1  -2  -2 6352.16  213.58
  -1  -2  -2 6679.33  217.28
  -1  -2  -2 6653.63  214.98
   1  -2   2 6396.86  215.38
  -1  -2  -2 6240.78  214.38
   1  -2   2 6607.54  213.68
   1  -2   2 6597.24  215.48
   1  -2   2 6672.13  214.58
  -1   2  -3  913.81   37.10
  -1   2  -3  884.11   34.90
   1   2   3  948.01   38.60
  -1   2  -3  944.71   33.30
  -1   2  -3  903.11   34.90
  -1   2  -3  905.91   35.70
   1   2   3  900.11   34.70
  -1   2  -3  894.21   36.90
  -1   2  -3  896.31   35.50
   1   2   3  949.60   35.50
  -1   2  -3  913.01   37.60
  -1   2  -3  945.21   35.10
  -1   2  -3  902.41   37.20
   1   2   3  895.21   33.50
  -1   2  -3  923.51   35.10
   1   2   3  870.81   36.20
   1   2   3  878.11   34.50
  -1   2  -3  937.41   37.30
   1   2   3  844.52   36.60
   1   2   3  942.21   33.10
   1   2   3  913.71   36.20
   1   2   3  931.41   32.40
  -1   2  -3  961.00   35.50
   1   2   3  884.21   35.70
   1   2   3  954.30   33.40
   1   2   3  902.01   34.50
  -1   2  -3  951.00   36.90
  -1   2  -3  843.52   35.30
  -1   2  -3  853.11   36.20
   1   2   3  926.31   35.80
   1  -2   3  901.81   37.00
  -1  -2  -3  880.21   41.60
   1  -2   3  914.01   33.00
  -1  -2  -3  916.81   37.30
   1  -2   3  891.71   36.20
   1  -2   3  878.81   32.50
  -1  -2  -3  850.41   35.10
   1  -2   3  909.71   35.00
   1  -2   3  884.61   36.20
   1  -2   3  946.21   36.80
  -1  -2  -3  888.61   34.00
   1  -2   3  890.81   37.10
  -1  -2  -3  934.81   33.00
  -1  -2  -3  906.21   34.40
  -1  -2  -3  914.71   38.80
   1  -2   3  914.11   36.30
  -1  -2  -3  863.31   33.40
   1  -2   3  882.01   35.30
   1  -2   3  915.61   34.50
  -1  -2  -3 1012.90   37.80
  -1  -2  -3  862.51   33.30
  -1  -2  -3  928.21   32.00
   1  -2   3  867.71   34.80
  -1  -2  -3  873.41   35.30
  -1  -2  -3  867.81   34.40
  -1  -2  -3  923.71   31.70
  -1  -2  -3  867.01   36.60
  -1  -2  -3  861.11   34.00
   1  -2   3  860.71   34.90
  -1  -2  -3  878.81   34.40
  -1  -2  -3  891.31   35.60
  -1  -2  -3  876.21   34.40
   1  -2   3  933.71   35.30
   1  -2   3  901.11   36.80
  -1  -2  -3  932.31   35.80
  -1  -2  -3  902.71   35.70
   1   2   4   51.19    8.00
   1   2   4   50.69    6.00
  -1   2  -4   36.10    6.50
   1   2   4   48.10    8.30
   1   2   4   47.00    6.80
  -1   2  -4   42.30    7.60
   1   2   4   51.09    7.60
   1   2   4   49.70    6.80
  -1   2  -4   38.90    7.30
  -1   2  -4   43.40    7.50
   1   2   4   44.70    5.10
  -1   2  -4   42.00    6.50
   1   2   4   58.39    5.90
   1   2   4   66.89    5.40
  -1   2  -4   42.90    6.30
  -1   2  -4   44.40    7.00
   1   2   4   52.79    7.20
   1   2   4   42.00    7.00
  -1   2  -4   39.00    5.70
   1   2   4   41.10    8.00
  -1   2  -4   44.90    7.80
  -1   2  -4   55.89    8.30
  -1   2  -4   42.80    7.50
  -1   2  -4   57.79    8.70
  -1   2  -4   47.40    7.10
   1   2   4   66.59    7.90
   1   2   4   44.80    5.20
  -1   2  -4   45.80    6.20
   1   2   4   64.89    6.10
  -1   2  -4   47.20    5.90
   1  -2   4   46.00    8.10
  -1  -2  -4   57.29   11.40
   1  -2   4   58.29    8.60
  -1  -2  -4   42.00    7.80
  -1  -2  -4   32.40    6.20
   1  -2   4   50.39    7.00
  -1  -2  -4   48.20    7.80
  -1  -2  -4   41.90    5.00
  -1  -2  -4   48.90    6.90
  -1  -2  -4   41.30    6.30
   1  -2   4   47.20    5.50
  -1  -2  -4   49.10    8.00
  -1  -2  -4   47.60    7.50
   1  -2   4   50.59    8.10
   1  -2   4   60.89    8.00
  -1  -2  -4   58.09    6.10
   1  -2   4   56.19    6.90
   1  -2   4   51.79    6.00
   1  -2   4   38.50    7.20
   1  -2   4   50.19    6.60
   1  -2   4   48.50    6.20
  -1  -2  -4   44.00    6.30
  -1  -2  -4   36.60    5.40
  -1  -2  -4   50.59    6.70
   1  -2   4   50.09    8.90
   1  -2   4   40.60    6.90
  -1  -2  -4   46.00    5.30
  -1   2  -5   -0.30    2.50
   1   2   5   -3.00    3.00
   1   2   5    9.50    4.50
  -1   2  -5    3.10    4.10
  -1   2  -5   -0.70    3.20
  -1   2  -5    1.60    3.00
   1   2   5    1.40    4.00
   1   2   5    2.80    2.70
  -1   2  -5    3.50    3.70
   1   2   5   -0.20    1.90
   1   2   5    2.80    2.60
   1   2   5    2.00    2.40
   1   2   5    4.00    3.90
   1   2   5    2.80    4.60
  -1   2  -5    0.50    3.50
  -1   2  -5    5.30    4.00
  -1   2  -5    3.70    4.10
  -1   2  -5    5.40    2.90
   1   2   5    2.80    1.90
  -1   2  -5    5.10    4.70
   1   2   5    1.20    3.40
   1   2   5    2.70    2.30
   1   2   5   -1.50    2.30
  -1   2  -5    3.30    3.80
  -1   2  -5    0.50    4.20
   1   2   5   -1.40    2.90
  -1   2  -5    3.40    4.50
   1  -2   5   -0.30    2.50
   1  -2   5   -0.10    3.70
   1  -2   5    7.50    5.10
  -1  -2  -5   -0.70    3.50
  -1  -2  -5    5.10    3.50
  -1  -2  -5    3.10    4.00
   1  -2   5    5.70    3.80
   1  -2   5    4.30    3.80
  -1  -2  -5   -0.90    3.50
   1  -2   5   -1.00    3.70
   1  -2   5    6.50    4.00
  -1  -2  -5    2.70    2.30
   1  -2   5    3.40    3.80
  -1  -2  -5   -0.40    4.90
   1  -2   5    4.60    3.60
  -1  -2  -5    4.20    3.90
  -1  -2  -5   -1.80    2.30
   1  -2   5    0.90    3.00
  -1  -2  -5   -2.50    2.60
  -1  -2  -5   -2.20    2.60
  -1  -2  -5   -2.50    1.90
  -1  -2  -5    2.30    3.60
  -1  -2  -5    5.30    4.20
  -1  -2  -5    0.50    3.50
   1  -2   5    1.00    3.70
   1  -2   5    3.40    3.30
  -1  -2  -5    2.70    2.70
  -1  -2  -5    1.80    3.20
   1  -2   5    4.30    3.10
  -1   2  -6  669.03   41.30
  -1   2  -6  593.04   27.70
  -1   2  -6  646.84   33.30
  -1   2  -6  647.04   28.90
   1   2   6  605.94   30.90
  -1   2  -6  662.73   33.60
  -1   2  -6  666.23   31.80
   1   2   6  581.74   31.50
  -1   2  -6  608.74   32.20
  -1   2  -6  634.94   31.50
  -1   2  -6  573.64   30.80
   1   2   6  648.64   26.50
   1   2   6  593.04   27.30
  -1   2  -6  633.64   33.80
   1   2   6  616.84   30.90
   1   2   6  589.34   31.80
   1   2   6  613.24   29.90
  -1   2  -6  637.34   31.60
   1   2   6  663.13   25.50
   1   2   6  676.33   32.50
   1   2   6  655.73   35.20
   1   2   6  681.23   27.90
   1  -2   6  652.83   32.80
  -1  -2  -6  739.53   35.10
   1  -2   6  607.54   32.00
  -1  -2  -6  650.93   27.90
   1  -2   6  631.54   29.70
   1  -2   6  633.54   28.70
   1  -2   6  637.34   33.90
   1  -2   6  608.94   31.00
  -1  -2  -6  639.94   29.80
  -1  -2  -6  600.24   39.60
  -1  -2  -6  682.83   32.50
  -1  -2  -6  649.04   31.10
  -1  -2  -6  625.04   33.10
   1  -2   6  631.84   32.70
   1  -2   6  678.93   29.80
   1  -2   6  625.54   33.70
   1  -2   6  606.14   27.60
   1  -2   6  637.54   33.50
   1  -2   6  629.74   28.60
  -1  -2  -6  682.43   28.40
  -1  -2  -6  591.54   31.80
  -1  -2  -6  635.34   30.10
   1   2   7   -0.40    3.60
   1   2   7   -3.80    4.10
   1   2   7    1.30    3.40
   1   2   7    1.30    2.90
  -1   2  -7   -5.00    4.90
   1   2   7   -0.40    4.20
  -1   2  -7    5.00    5.30
  -1   2  -7    4.80    5.20
   1   2   7    4.20    3.80
   1   2   7    2.10    4.60
  -1   2  -7    0.70    4.60
   1   2   7    8.50    7.30
   1   2   7    4.90    4.80
  -1   2  -7   -3.40    3.40
   1   2   7   -0.80    5.00
  -1   2  -7   -0.90    3.90
  -1   2  -7   -7.00    4.80
  -1   2  -7    6.80    6.60
  -1   2  -7    0.30    8.50
  -1   2  -7    3.00    6.00
  -1   2  -7   -0.30    4.60
   1   2   7    1.20    4.40
   1  -2   7    2.20    4.80
   1  -2   7    4.20    3.80
   1  -2   7    1.30    4.60
   1  -2   7   -4.80    4.30
  -1  -2  -7   -2.30    7.00
  -1  -2  -7    0.30    3.60
  -1  -2  -7   -0.40    3.50
  -1  -2  -7    1.60    5.10
   1  -2   7   -2.20    4.50
   1  -2   7    1.00    5.30
  -1  -2  -7    1.60    5.10
  -1  -2  -7   -2.00    4.10
  -1  -2  -7    8.50    6.30
   1  -2   7   -3.60    3.80
   1  -2   7    0.20    4.10
  -1  -2  -7   -4.00    3.80
   1  -2   7   -2.40    4.60
   1  -2   7    1.30    3.90
  -1  -2  -7   -4.50    4.70
  -1  -2  -7    1.10    5.60
   1  -2   7   -3.20    5.10
   1  -2   7   -0.90    4.60
   1   2   8  764.52   38.80
   1   2   8  715.03   32.60
  -1   2  -8  824.62   40.70
  -1   2  -8  616.34   39.30
   1   2   8  672.83   38.00
  -1   2  -8  738.33   50.79
   1   2   8  777.82   39.30
   1   2   8  678.13   38.10
  -1   2  -8  770.02   40.80
  -1   2  -8  669.23   35.70
  -1   2  -8  764.32   39.60
  -1   2  -8  733.43   38.90
  -1   2  -8  756.92   39.00
   1   2   8  723.73   39.60
  -1   2  -8  757.52   40.50
   1   2   8  739.03   38.70
   1   2   8  694.83   41.90
   1   2   8  648.14   35.10
   1   2   8  702.03   38.30
   1   2   8  705.33   36.00
  -1  -2  -8  782.62   40.60
  -1  -2  -8  675.53   33.10
   1  -2   8  785.02   40.70
  -1  -2  -8  667.13   47.70
  -1  -2  -8  774.42   37.30
   1  -2   8  634.64   38.00
  -1  -2  -8  664.83   38.10
  -1  -2  -8  789.02   38.50
   1  -2   8  829.82   36.30
   1  -2   8  693.63   41.10
   1  -2   8  676.03   34.30
  -1  -2  -8  682.63   35.30
   1  -2   8  751.62   37.80
   1  -2   8  757.32   35.30
   1  -2   8  731.03   39.70
   1  -2   8  753.02   41.20
   1  -2   8  707.23   40.00
  -1  -2  -8  773.02   41.80
  -1  -2  -8  779.22   41.60
   1  -2   8  782.62   35.70
  -1   2  -9  225.28   26.30
  -1   2  -9  243.18   26.50
  -1   2  -9  214.48   23.20
  -1   2  -9  202.98   32.90
  -1   2  -9  215.48   24.20
  -1   2  -9  226.18   23.80
   1   2   9  223.28   24.10
  -1   2  -9  153.08   20.40
   1   2   9  210.48   22.70
  -1   2  -9  241.68   24.40
   1   2   9  222.98   21.50
   1   2   9  217.48   24.30
   1   2   9  178.68   25.00
   1   2   9  195.98   22.60
   1   2   9  182.58   22.40
  -1   2  -9  203.58   24.40
   1   2   9  221.28   24.40
  -1  -2  -9  223.08   24.30
  -1  -2  -9  226.68   19.70
   1  -2   9  209.88   25.10
   1  -2   9  215.78   25.10
   1  -2   9  217.08   24.40
   1  -2   9  219.68   26.70
   1  -2   9  217.58   20.10
   1  -2   9  202.88   24.10
   1  -2   9  207.58   19.90
   1  -2   9  202.08   19.50
  -1  -2  -9  242.68   26.40
   1  -2   9  250.47   20.60
  -1  -2  -9  233.68   26.00
  -1  -2  -9  215.08   18.70
  -1  -2  -9  241.18   25.30
  -1  -2  -9  185.88   29.00
   1   2  10  135.39   19.40
  -1   2 -10  173.48   24.70
   1   2  10  156.58   21.10
  -1   2 -10  129.19   21.60
   1   2  10  163.08   25.50
  -1   2 -10  154.08   21.70
  -1   2 -10  158.78   22.70
  -1   2 -10  162.88   22.10
  -1   2 -10  151.48   29.60
   1   2  10  171.88   22.60
  -1   2 -10  144.69   21.10
   1   2  10  136.99   21.10
  -1   2 -10  141.49   21.90
  -1   2 -10  142.69   20.70
   1   2  10  142.69   21.00
  -1   2 -10  139.89   20.90
   1  -2  10  164.48   18.40
  -1  -2 -10  128.59   20.90
  -1  -2 -10  175.98   24.60
   1  -2  10  144.29   22.10
  -1  -2 -10  145.19   30.10
   1  -2  10  210.98   27.70
  -1  -2 -10  138.59   20.40
  -1  -2 -10  164.88   22.00
   1  -2  10  130.99   21.00
  -1  -2 -10  121.29   19.40
   1  -2  10  148.59   21.60
   1   3 -10  430.26   33.80
   1   3 -10  517.85   36.40
   1   3 -10  444.66   32.60
  -1   3  10  487.85   36.90
  -1   3  10  558.94   34.40
   1   3 -10  523.65   46.00
  -1   3  10  510.75   32.50
  -1   3  10  582.64   36.30
  -1   3  10  502.65   32.30
   1   3 -10  419.36   34.00
   1   3 -10  594.64   35.80
  -1   3  10  504.85   34.90
   1   3 -10  468.95   32.90
   1   3 -10  503.75   34.70
   1   3 -10  479.45   34.50
   1  -3 -10  517.85   32.80
  -1  -3  10  479.65   34.20
   1  -3 -10  506.25   34.70
  -1  -3  10  510.85   35.30
  -1  -3  10  465.25   36.80
  -1  -3  10  504.45   31.30
  -1  -3  10  485.05   35.10
   1  -3 -10  511.65   43.00
   1  -3 -10  502.05   33.70
  -1  -3  10  485.95   30.30
  -1  -3  10  502.85   37.10
  -1  -3  10  513.65   34.20
   1  -3 -10  519.25   37.40
   1  -3 -10  493.95   34.80
  -1   3   9   97.49   14.60
  -1   3   9  116.69   16.10
  -1   3   9   88.49   14.90
   1   3  -9   99.49   16.50
   1   3  -9   80.09   14.10
   1   3  -9   86.99   14.40
  -1   3   9   95.69   16.90
  -1   3   9   74.39   14.60
   1   3  -9   86.79   20.40
   1   3  -9   51.79   13.20
   1   3  -9  113.69   17.60
  -1   3   9   73.59   13.00
  -1   3   9   86.19   15.20
   1   3  -9  103.89   16.10
   1   3  -9  114.49   18.70
   1   3  -9   91.79   16.60
   1   3  -9   97.89   16.40
  -1   3   9   77.09   15.60
  -1  -3   9   63.59   12.00
   1  -3  -9   78.59   14.00
  -1  -3   9   72.79   14.60
  -1  -3   9   95.79   15.60
   1  -3  -9   77.79   16.10
   1  -3  -9   70.59   13.70
  -1  -3   9   81.49   11.70
   1  -3  -9  102.59   21.70
  -1  -3   9   66.09   13.60
  -1  -3   9   70.89   14.80
   1  -3  -9  100.79   16.60
   1  -3  -9   87.99   14.80
  -1  -3   9   99.89   14.20
  -1  -3   9  107.99   14.90
  -1  -3   9   97.39   17.30
   1   3  -8  900.11   42.40
  -1   3   8  856.31   45.80
   1   3  -8  863.41   43.90
  -1   3   8  819.72   41.00
  -1   3   8  875.61   38.00
  -1   3   8  864.91   44.00
  -1   3   8  873.61   39.90
   1   3  -8  768.82   44.80
   1   3  -8  904.51   39.20
   1   3  -8  791.52   44.60
  -1   3   8  837.32   43.80
   1   3  -8  825.92   44.30
  -1   3   8  823.82   43.90
  -1   3   8  890.01   41.40
   1   3  -8  812.52   42.20
  -1   3   8  871.51   41.50
   1   3  -8  868.51   44.10
   1   3  -8  854.01   45.00
   1   3  -8  880.01   44.90
  -1   3   8  838.72   43.90
   1   3  -8  884.81   42.90
  -1  -3   8  859.61   40.60
   1  -3  -8  899.61   43.50
   1  -3  -8  843.52   43.40
   1  -3  -8  811.32   36.30
  -1  -3   8  851.31   37.40
  -1  -3   8  863.81   45.60
  -1  -3   8  930.31   45.40
   1  -3  -8  878.31   37.40
  -1  -3   8  908.31   42.30
  -1  -3   8  887.41   43.70
   1  -3  -8  896.01   43.10
  -1  -3   8  859.11   41.30
   1  -3  -8  902.51   46.50
   1  -3  -8  798.52   41.90
  -1  -3   8  849.61   43.90
   1  -3  -8  914.01   52.09
  -1  -3   8  801.92   45.00
  -1  -3   8  890.11   38.50
  -1  -3   8  906.31   45.40
  -1  -3   8  888.51   44.90
   1   3  -7   57.79   10.20
   1   3  -7   53.69   10.90
   1   3  -7   65.19   12.20
   1   3  -7   64.49   11.70
  -1   3   7   50.19   10.60
  -1   3   7   57.99   11.00
   1   3  -7   59.19   12.10
   1   3  -7   67.09   12.00
  -1   3   7   47.80   10.30
  -1   3   7   66.99   10.80
   1   3  -7   50.59    7.90
  -1   3   7   50.39    9.60
   1   3  -7   59.59   11.50
  -1   3   7   54.89   10.80
  -1   3   7   45.50    7.60
   1   3  -7   51.79   10.70
   1   3  -7   62.69   11.40
  -1   3   7   65.19   10.10
   1   3  -7   76.09   10.40
   1   3  -7   56.49   10.80
  -1   3   7   45.50   10.60
  -1  -3   7   54.29    8.10
   1  -3  -7   70.89   12.30
  -1  -3   7   51.69   11.30
   1  -3  -7   46.40    9.50
  -1  -3   7   53.19   11.90
  -1  -3   7   81.09   11.50
  -1  -3   7   52.39   11.10
  -1  -3   7   48.70   10.90
  -1  -3   7   50.59   10.80
   1  -3  -7   59.19    6.50
   1  -3  -7   75.99   16.30
   1  -3  -7   66.69   10.10
   1  -3  -7   53.19    7.50
   1  -3  -7   58.09    7.20
   1  -3  -7   71.69   12.90
  -1  -3   7   73.49   10.70
   1  -3  -7   54.29   10.40
   1  -3  -7   54.89    8.00
   1  -3  -7   66.59   11.60
  -1  -3   7   62.59   10.70
  -1  -3   7   60.09    8.50
  -1  -3   7   56.09   10.70
  -1  -3   7   56.49   10.80
   1  -3  -7   54.99    6.70
   1   3  -6 1169.38   46.00
   1   3  -6 1162.38   49.40
  -1   3   6 1137.79   46.10
  -1   3   6 1145.19   50.69
   1   3  -6 1079.69   49.70
   1   3  -6 1160.78   50.49
   1   3  -6 1079.69   51.09
  -1   3   6 1150.98   44.00
  -1   3   6 1088.99   42.40
   1   3  -6 1091.29   47.50
   1   3  -6 1031.80   48.90
   1   3  -6 1126.49   49.80
  -1   3   6 1160.08   49.99
  -1   3   6 1133.09   46.40
  -1   3   6 1150.18   49.40
  -1   3   6 1128.69   49.60
  -1   3   6 1169.08   46.20
   1   3  -6 1174.98   49.99
  -1   3   6 1145.69   46.50
   1   3  -6 1094.19   44.70
  -1   3   6 1139.99   49.10
   1   3  -6 1090.89   50.49
   1   3  -6 1131.19   46.60
   1   3  -6 1117.09   49.60
   1  -3  -6 1128.99   49.70
  -1  -3   6 1182.88   48.60
  -1  -3   6 1213.48   48.80
  -1  -3   6 1119.09   50.39
   1  -3  -6 1123.29   42.70
   1  -3  -6 1173.68   50.79
   1  -3  -6 1137.39   40.20
   1  -3  -6 1242.58   56.29
  -1  -3   6 1196.68   47.30
  -1  -3   6 1173.28   50.59
   1  -3  -6 1136.69   40.70
  -1  -3   6 1131.09   49.50
   1  -3  -6 1167.28   50.29
  -1  -3   6 1132.29   50.89
   1  -3  -6 1140.69   45.60
   1  -3  -6 1077.99   40.40
  -1  -3   6 1142.59   49.90
  -1  -3   6 1114.59   43.10
  -1  -3   6 1146.29   47.40
  -1  -3   6 1161.28   49.40
   1  -3  -6 1087.29   48.10
  -1  -3   6 1114.39   43.70
  -1  -3   6 1102.59   49.50
   1  -3  -6 1129.49   47.80
  -1  -3   6 1047.00   41.70
   1  -3  -6 1167.08   48.90
   1  -3  -6 1160.58   43.50
   1  -3  -6 1060.09   40.60
   1  -3  -6 1204.88   43.10
   1  -3  -6 1116.99   47.40
   1   3  -5  283.17   17.00
  -1   3   5  266.17   15.90
   1   3  -5  286.67   18.70
  -1   3   5  281.17   17.90
   1   3  -5  300.47   18.80
   1   3  -5  280.87   19.30
  -1   3   5  285.77   15.90
   1   3  -5  294.57   18.70
   1   3  -5  310.87   19.80
   1   3  -5  294.27   16.80
  -1   3   5  294.77   16.10
  -1   3   5  282.97   12.30
  -1   3   5  278.07   13.40
  -1   3   5  261.57   15.90
   1   3  -5  274.37   17.90
  -1   3   5  267.87   18.10
   1   3  -5  299.27   19.00
  -1   3   5  265.87   15.20
   1   3  -5  288.27   16.30
   1   3  -5  270.37   15.80
   1   3  -5  306.77   19.10
  -1   3   5  286.57   14.40
  -1   3   5  248.28   11.00
   1   3  -5  230.98   18.40
  -1   3   5  285.67   18.10
   1   3  -5  265.77   18.30
  -1   3   5  270.27   17.90
  -1   3   5  297.57   19.00
   1   3  -5  259.57   18.20
  -1  -3   5  293.07   17.40
  -1  -3   5  299.87   18.40
  -1  -3   5  297.17   18.80
  -1  -3   5  286.77   18.60
  -1  -3   5  298.47   16.20
   1  -3  -5  288.97   17.60
   1  -3  -5  306.87   19.20
  -1  -3   5  300.77   19.50
  -1  -3   5  258.17   17.20
   1  -3  -5  293.07   14.90
   1  -3  -5  253.17   16.40
   1  -3  -5  261.47   11.80
   1  -3  -5  294.57   15.50
  -1  -3   5  273.27   13.70
   1  -3  -5  321.07   22.70
  -1  -3   5  258.87   16.00
   1  -3  -5  293.57   18.60
  -1  -3   5  303.77   19.20
   1  -3  -5  274.67   14.00
  -1  -3   5  283.07   14.30
  -1  -3   5  287.47   17.00
  -1  -3   5  255.47   12.60
  -1  -3   5  256.07   18.30
  -1  -3   5  235.38   17.30
   1  -3  -5  279.37   15.10
   1  -3  -5  265.07   13.30
  -1  -3   5  283.17   17.20
   1  -3  -5  274.37   16.60
   1  -3  -5  248.08   17.90
   1  -3  -5  287.57   18.10
   1  -3  -5  278.07   14.40
  -1  -3   5  287.87   18.20
  -1  -3   5  297.57   20.00
  -1   3   4  990.20   36.70
   1   3  -4  990.50   42.00
   1   3  -4  992.00   41.80
  -1   3   4  971.20   36.40
   1   3  -4 1015.20   42.50
   1   3  -4 1026.60   39.80
  -1   3   4 1006.70   41.40
   1   3  -4 1011.20   42.70
  -1   3   4 1040.70   42.40
  -1   3   4 1003.50   35.50
  -1   3   4  962.40   35.30
   1   3  -4  939.01   41.10
   1   3  -4  994.20   41.00
  -1   3   4 1015.90   35.70
  -1   3   4  997.30   35.20
   1   3  -4 1041.80   41.90
   1   3  -4 1008.00   39.70
  -1   3   4  957.40   41.40
  -1   3   4 1032.60   38.70
   1   3  -4 1002.60   42.70
  -1   3   4  990.30   41.00
   1   3  -4  953.80   41.10
   1   3  -4 1061.09   41.90
  -1   3   4  980.10   34.80
  -1   3   4 1004.10   39.80
  -1   3   4 1016.80   37.90
   1   3  -4  960.00   38.00
  -1   3   4 1029.80   37.80
   1   3  -4  971.20   40.90
  -1   3   4 1021.80   37.60
  -1  -3   4  996.10   41.90
  -1  -3   4  992.60   41.80
   1  -3  -4  954.60   39.10
   1  -3  -4  940.11   38.60
  -1  -3   4  967.10   39.50
  -1  -3   4  926.91   41.80
   1  -3  -4  980.40   41.60
   1  -3  -4  975.90   33.90
   1  -3  -4 1027.90   45.20
   1  -3  -4  983.70   42.10
  -1  -3   4  940.21   39.70
  -1  -3   4 1000.70   40.20
   1  -3  -4  971.30   36.60
  -1  -3   4 1017.30   42.60
  -1  -3   4 1019.30   41.30
  -1  -3   4 1047.00   40.10
   1  -3  -4 1004.00   37.70
  -1  -3   4  984.90   41.00
   1  -3  -4 1002.80   41.50
   1  -3  -4  948.41   36.60
  -1  -3   4  928.81   41.50
   1  -3  -4 1020.20   41.30
   1  -3  -4  974.70   36.40
  -1  -3   4  989.50   40.70
   1  -3  -4 1028.00   40.30
  -1  -3   4  949.01   39.10
  -1  -3   4 1048.30   36.60
  -1  -3   4  966.80   40.10
   1  -3  -4  983.90   37.20
  -1  -3   4  999.70   41.40
  -1  -3   4 1030.10   43.20
  -1  -3   4  945.31   34.50
   1  -3  -4 1064.99   38.40
   1   3  -3  189.28   12.10
   1   3  -3  170.98   12.40
  -1   3   3  173.68   12.00
   1   3  -3  169.08   12.10
   1   3  -3  166.18   12.20
   1   3  -3  177.38   10.50
  -1   3   3  182.18   12.90
   1   3  -3  163.48   13.40
   1   3  -3  176.28    9.90
  -1   3   3  177.28   11.00
  -1   3   3  177.98   10.50
  -1   3   3  146.29    9.80
  -1   3   3  174.38    9.60
  -1   3   3  173.28    9.40
  -1   3   3  175.08    9.60
   1   3  -3  182.28   11.00
  -1   3   3  167.88   11.70
  -1   3   3  168.58    8.00
  -1   3   3  194.68   10.40
   1   3  -3  169.28   11.70
   1   3  -3  171.68    8.60
  -1   3   3  186.68   10.70
   1   3  -3  167.68   10.60
   1   3  -3  176.38   12.70
   1   3  -3  193.28   12.20
   1   3  -3  189.98   12.60
  -1   3   3  161.88    7.50
   1   3  -3  194.38   13.60
   1   3  -3  180.58   11.60
  -1   3   3  182.88    9.50
  -1   3   3  196.28   12.90
  -1   3   3  197.08   12.40
   1   3  -3  162.38   12.00
  -1   3   3  170.08   12.20
  -1   3   3  175.88    9.60
   1   3  -3  173.08   12.50
  -1   3   3  174.38   10.70
  -1  -3   3  191.58   12.60
   1  -3  -3  189.48   11.60
   1  -3  -3  163.98   12.30
   1  -3  -3  169.88   12.20
  -1  -3   3  162.18   12.00
   1  -3  -3  183.58   12.50
  -1  -3   3  175.38   11.80
  -1  -3   3  163.58    8.70
  -1  -3   3  185.58   11.70
  -1  -3   3  182.58   12.10
   1  -3  -3  173.18    9.70
   1  -3  -3  173.88    8.90
   1  -3  -3  178.58   11.80
   1  -3  -3  196.48   14.50
  -1  -3   3  177.68   12.60
   1  -3  -3  166.28   12.50
   1  -3  -3  180.88    9.50
   1  -3  -3  163.38   10.40
  -1  -3   3  172.98   12.30
  -1  -3   3  162.98   11.60
  -1  -3   3  189.48   11.90
  -1  -3   3  163.88    9.30
   1  -3  -3  170.28    7.30
  -1  -3   3  192.98   13.40
   1  -3  -3  171.88   10.60
  -1  -3   3  172.38   13.70
  -1  -3   3  165.18   11.70
  -1  -3   3  169.48   13.00
  -1  -3   3  179.68   12.30
   1  -3  -3  179.38   12.70
  -1  -3   3  177.18   12.50
  -1  -3   3  159.98   10.80
   1  -3  -3  189.88   10.90
  -1  -3   3  180.28   12.30
   1  -3  -3  169.78   10.50
   1   3  -2 4270.07  143.89
  -1   3   2 4329.97  144.19
  -1   3   2 4271.07  147.59
   1   3  -2 4351.06  145.29
  -1   3   2 4246.38  145.29
   1   3  -2 4256.47  143.89
   1   3  -2 4241.08  145.19
  -1   3   2 4338.37  145.19
  -1   3   2 4429.26  143.49
  -1   3   2 4338.57  141.09
   1   3  -2 4301.37  145.59
  -1   3   2 4316.77  144.09
  -1   3   2 4271.87  143.49
  -1   3   2 4321.37  139.99
   1   3  -2 4324.07  145.09
   1   3  -2 4287.37  145.29
   1   3  -2 4293.87  144.49
  -1   3   2 4348.46  140.89
  -1   3   2 4288.47  142.79
  -1   3   2 4095.49  142.39
  -1   3   2 4375.16  141.39
  -1   3   2 4226.68  141.99
  -1   3   2 4247.67  145.99
  -1   3   2 4293.67  142.69
   1   3  -2 4576.54  146.89
   1   3  -2 4022.60  145.39
   1   3  -2 4443.76  145.89
  -1   3   2 4252.27  142.49
   1   3  -2 4194.08  144.29
   1   3  -2 4285.07  142.09
   1   3  -2 4513.45  146.89
   1   3  -2 4249.57  145.09
  -1   3   2 4341.57  146.29
   1   3  -2 4188.48  140.19
  -1   3   2 4265.27  143.19
   1   3  -2 4229.58  141.99
   1   3  -2 4346.27  144.79
  -1   3   2 4143.99  145.69
  -1   3   2 4303.97  141.69
  -1   3   2 4310.27  144.59
  -1   3   2 4473.65  148.09
   1   3  -2 4276.87  143.29
   1   3  -2 4330.57  143.59
   1   3  -2 4195.68  144.89
  -1   3   2 4235.88  141.39
  -1  -3   2 4219.88  144.29
  -1  -3   2 4202.88  145.09
  -1  -3   2 4203.08  143.29
  -1  -3   2 4293.67  141.89
  -1  -3   2 4114.79  145.59
   1  -3  -2 4297.17  143.39
  -1  -3   2 4158.98  144.69
  -1  -3   2 4419.56  147.39
   1  -3  -2 4269.97  144.69
  -1  -3   2 4415.26  145.09
  -1  -3   2 4162.38  142.99
   1  -3  -2 4225.78  141.59
   1  -3  -2 4328.77  143.99
   1  -3  -2 4251.27  144.99
   1  -3  -2 4288.77  145.19
   1  -3  -2 4264.37  144.89
   1  -3  -2 4298.07  145.69
  -1  -3   2 4281.17  144.19
  -1  -3   2 4151.08  142.49
  -1  -3   2 4355.86  144.59
   1  -3  -2 4368.86  141.49
   1  -3  -2 4422.16  140.89
   1  -3  -2 4313.37  145.49
   1  -3  -2 4301.67  146.29
  -1  -3   2 4110.89  140.99
  -1  -3   2 4284.77  143.29
  -1  -3   2 4034.10  143.39
   1  -3  -2 4346.96  140.09
  -1  -3   2 4258.47  150.88
  -1  -3   2 4184.78  145.19
   1  -3  -2 4263.07  142.49
   1  -3  -2 4241.28  140.99
  -1  -3   2 4314.37  143.19
  -1  -3   2 4383.76  145.39
   1  -3  -2 4358.16  142.99
   1  -3  -2 4487.35  148.09
  -1  -3   2 4386.16  146.29
   1   3  -1  127.09    8.00
  -1   3   1  116.29    7.80
   1   3  -1  118.69    8.10
   1   3  -1  125.39    8.10
  -1   3   1  112.19    8.10
  -1   3   1  121.09    7.30
  -1   3   1  135.09    8.50
  -1   3   1  116.49    8.50
  -1   3   1  118.29    8.20
   1   3  -1  117.39    9.50
   1   3  -1  135.29    9.50
  -1   3   1  129.49    9.00
  -1   3   1  115.79    6.30
   1   3  -1  144.49    9.80
  -1   3   1  121.49    6.30
  -1   3   1  129.59   10.00
   1   3  -1  117.89    8.70
   1   3  -1  137.99    7.90
   1   3  -1  122.09    8.60
  -1   3   1  127.49   10.00
  -1   3   1  121.79    8.40
   1   3  -1  136.79    9.10
  -1   3   1  121.99    8.00
   1   3  -1  150.78   11.90
  -1   3   1  119.59    7.20
   1   3  -1  123.19   10.90
   1   3  -1  116.79    8.70
  -1   3   1  129.19    6.60
   1   3  -1  113.09    7.40
   1   3  -1  142.69    8.60
   1   3  -1  125.49    6.70
  -1   3   1  133.99    7.50
   1   3  -1  131.49    7.70
   1   3  -1  134.89    9.60
   1   3  -1  116.99    8.50
   1   3  -1  119.39    7.50
   1   3  -1  129.19    9.00
  -1   3   1  122.39    8.50
  -1   3   1  117.69    6.50
   1   3  -1  117.39    7.60
   1   3  -1  126.89    8.70
   1   3  -1  152.68    8.60
  -1   3   1  135.09    7.70
  -1   3   1  139.29    8.40
  -1   3   1  132.19    9.70
   1   3  -1  117.89    7.30
  -1   3   1  126.29    8.10
   1   3  -1  130.79    6.80
  -1   3   1  131.49    6.90
  -1   3   1  126.69    8.90
   1   3  -1  144.49   10.40
   1   3  -1  117.69    7.50
  -1  -3   1  114.89    8.80
  -1  -3   1  118.49    6.90
  -1  -3   1  109.79    7.60
   1  -3  -1  154.58   11.30
  -1  -3   1  121.99    8.90
  -1  -3   1  129.59    7.80
  -1  -3   1  130.09    9.00
   1  -3  -1  135.89    6.60
   1  -3  -1  125.89    7.10
  -1  -3   1  124.79   11.10
   1  -3  -1  133.69    8.40
  -1  -3   1  128.79    8.50
   1  -3  -1  138.59    9.20
  -1  -3   1  128.29    8.90
  -1  -3   1  103.19    8.10
   1  -3  -1  127.89    8.60
  -1  -3   1  119.69    8.60
   1  -3  -1  123.09    8.60
   1  -3  -1  115.29    8.70
   1  -3  -1  131.19    6.70
   1  -3  -1  127.79    7.20
   1  -3  -1  114.49    8.70
  -1  -3   1  129.59    8.10
   1  -3  -1  118.79    7.30
  -1  -3   1  111.39    7.20
  -1  -3   1  122.59    7.50
  -1  -3   1  137.19   10.10
   1  -3  -1  109.39    8.20
   1  -3  -1  121.69    7.40
  -1  -3   1  109.89    8.70
   1  -3  -1  145.99    9.20
  -1  -3   1  126.59    8.50
  -1  -3   1  126.89    7.40
  -1  -3   1  115.09   10.20
   1  -3  -1  129.19    6.90
   1  -3  -1  117.79    8.40
   1  -3  -1  149.19    9.70
   1  -3  -1  125.49    7.40
  -1  -3   1  127.39    9.80
  -1  -3   1  121.39    8.80
  -1   3   0 2541.25   90.09
  -1   3   0 2638.14   92.19
  -1   3   0 2744.03   92.79
  -1   3   0 2667.73   91.19
  -1   3   0 2616.44   89.89
  -1   3   0 2616.24   90.29
   1   3   0 2793.22   95.09
  -1   3   0 2662.83   91.79
  -1   3   0 2625.34   88.59
   1   3   0 2599.94   90.99
   1   3   0 2688.33   88.79
  -1   3   0 2699.23   91.39
   1   3   0 2723.53   89.39
   1   3   0 2821.22   90.99
   1   3   0 2644.44   90.69
  -1   3   0 2645.94   87.59
   1   3   0 2776.52   91.09
   1   3   0 2709.03   90.79
   1   3   0 2703.43   92.39
   1   3   0 2628.04   89.99
   1   3   0 2599.94   89.29
   1   3   0 2624.84   90.89
   1   3   0 2680.03   91.19
   1   3   0 2223.98   95.39
  -1   3   0 2498.55   90.69
  -1   3   0 2232.48   91.89
   1   3   0 2623.34   89.69
  -1   3   0 2597.14   89.79
  -1   3   0 2553.24   90.59
  -1   3   0 2715.93   89.99
  -1   3   0 2777.12   90.09
  -1   3   0 2600.54   87.99
   1   3   0 2681.53   92.19
  -1   3   0 2610.24   88.79
   1   3   0 2543.95   87.99
   1   3   0 2680.73   93.69
   1   3   0 2645.54   90.39
   1   3   0 2672.13   89.19
  -1   3   0 2683.43   91.29
   1   3   0 2570.04   89.89
   1   3   0 2605.64   88.19
  -1   3   0 2819.72   89.89
  -1   3   0 2602.04   89.99
   1   3   0 2712.33   90.39
  -1   3   0 2696.83   89.69
   1   3   0 2576.14   87.79
   1   3   0 2619.54   88.39
  -1   3   0 2549.34   90.99
   1   3   0 2783.02   95.69
   1  -3   0 2584.24   91.19
  -1  -3   0 2572.34   89.39
   1  -3   0 2664.43   91.29
  -1  -3   0 2652.73   88.49
   1  -3   0 2671.63   90.79
  -1  -3   0 2631.14   89.79
  -1  -3   0 2718.23   91.29
   1  -3   0 2650.33   88.99
  -1  -3   0 2494.65   93.69
   1  -3   0 2619.84   90.69
  -1  -3   0 2660.43   90.89
   1  -3   0 2524.45   90.19
  -1  -3   0 2667.13   90.59
  -1  -3   0 2772.62   91.09
  -1  -3   0 2657.53   89.09
   1  -3   0 2598.24   89.89
  -1  -3   0 2684.63   92.39
   1  -3   0 2677.03   92.49
  -1  -3   0 2709.03   90.59
  -1  -3   0 2517.85   90.39
   1  -3   0 2708.33   89.99
  -1  -3   0 2802.82   91.39
   1  -3   0 2735.63   91.79
  -1  -3   0 2567.14   88.29
   1  -3   0 2632.74   88.69
   1  -3   0 2690.53   90.19
  -1  -3   0 2668.23   92.39
  -1  -3   0 2778.52   94.09
  -1  -3   0 2654.93   88.49
   1  -3   0 2642.94   88.09
   1  -3   0 2844.22   90.89
  -1  -3   0 2765.82   95.69
  -1  -3   0 2651.53   90.09
   1  -3   0 2604.74   91.19
   1  -3   0 2709.83   90.09
  -1  -3   0 2662.63   90.99
   1   3   1  861.61   32.90
   1   3   1  929.21   34.70
   1   3   1  837.22   31.90
   1   3   1  880.81   32.90
  -1   3  -1  790.22   31.90
  -1   3  -1  848.32   32.20
   1   3   1  829.52   31.90
  -1   3  -1  886.81   33.20
  -1   3  -1  908.31   34.40
   1   3   1  831.62   32.30
  -1   3  -1  830.52   30.60
   1   3   1  852.21   34.80
  -1   3  -1  803.22   30.50
  -1   3  -1  820.52   30.80
   1   3   1  825.02   31.80
   1   3   1  830.12   34.80
  -1   3  -1  757.32   32.80
  -1   3  -1  856.41   33.50
   1   3   1  824.22   27.90
  -1   3  -1  795.12   33.20
  -1   3  -1  841.92   33.70
  -1   3  -1  839.72   28.50
   1   3   1  899.41   31.90
   1   3   1  806.72   29.80
   1   3   1  855.71   30.80
  -1   3  -1  857.31   32.20
  -1   3  -1  791.72   31.90
   1   3   1  769.52   33.90
  -1   3  -1  688.63   33.50
   1   3   1  778.02   29.70
   1   3   1  805.22   30.50
  -1   3  -1  804.42   32.00
   1   3   1  826.52   32.50
   1   3   1  782.62   29.90
  -1   3  -1  818.52   30.80
   1   3   1  797.02   30.60
   1   3   1  864.21   30.80
  -1   3  -1  805.12   32.60
   1   3   1  855.01   36.60
   1   3   1  848.92   32.10
   1   3   1  793.12   31.70
   1   3   1  792.22   30.20
  -1   3  -1  776.92   31.50
   1   3   1  795.52   32.50
   1   3   1  801.92   29.40
  -1   3  -1  780.12   30.50
  -1   3  -1  824.32   32.50
   1   3   1  862.11   31.30
  -1   3  -1  832.22   33.50
  -1   3  -1  835.12   31.90
  -1   3  -1  783.42   30.90
  -1  -3  -1  793.92   31.60
   1  -3   1  820.82   32.30
  -1  -3  -1  838.22   30.60
  -1  -3  -1  892.01   34.60
  -1  -3  -1  802.92   32.00
   1  -3   1  834.42   30.40
   1  -3   1  782.12   30.40
  -1  -3  -1  802.62   31.70
   1  -3   1  820.12   31.20
   1  -3   1  825.92   31.90
  -1  -3  -1  825.72   32.90
  -1  -3  -1  859.81   30.90
   1  -3   1  786.52   29.80
   1  -3   1  847.32   32.80
  -1  -3  -1  795.62   32.00
  -1  -3  -1  798.22   28.30
   1  -3   1  828.02   33.90
   1  -3   1  826.62   29.80
  -1  -3  -1  857.41   34.00
  -1  -3  -1  846.82   30.70
   1  -3   1  783.22   31.50
  -1  -3  -1  826.22   30.40
   1  -3   1  834.72   31.20
   1  -3   1  801.22   32.50
   1  -3   1  784.12   33.80
   1  -3   1  789.02   31.70
  -1  -3  -1  829.82   36.70
   1  -3   1  851.81   32.10
   1  -3   1  806.02   31.90
  -1  -3  -1  848.82   34.90
   1  -3   1  802.52   30.60
   1  -3   1  810.32   28.40
  -1  -3  -1  800.52   32.20
  -1  -3  -1  805.82   27.90
   1  -3   1  795.62   32.80
   1  -3   1  828.52   32.90
  -1   3  -2  115.19    7.40
   1   3   2  115.59    8.30
  -1   3  -2  110.39    8.90
   1   3   2  107.79    9.70
   1   3   2  109.29    8.50
   1   3   2  113.39    7.20
   1   3   2   98.69    7.80
   1   3   2  113.99    7.80
   1   3   2  112.99    7.70
   1   3   2  118.79   11.20
   1   3   2  133.39    9.30
  -1   3  -2  116.69    9.30
  -1   3  -2  120.19    9.60
  -1   3  -2  119.89    8.30
   1   3   2  114.09    8.80
  -1   3  -2  123.09    9.40
   1   3   2  120.49    7.80
   1   3   2  133.19   13.70
   1   3   2  122.89    8.30
  -1   3  -2  109.89    9.40
  -1   3  -2  125.89   10.10
  -1   3  -2  115.89    9.30
   1   3   2  104.39    9.00
   1   3   2  150.68    9.90
   1   3   2  116.09    6.80
  -1   3  -2  123.39   10.60
   1   3   2  126.09    9.10
   1   3   2  115.89    7.80
  -1   3  -2  100.19    9.90
  -1   3  -2  117.89    9.00
   1   3   2  119.79    9.00
   1   3   2  123.09    6.40
  -1   3  -2  117.29    7.30
  -1   3  -2  121.89   10.00
   1   3   2  125.69    8.10
   1  -3   2  118.59    9.00
   1  -3   2  118.09    9.20
   1  -3   2  113.79    9.60
  -1  -3  -2  119.99   12.10
  -1  -3  -2  135.89   11.40
   1  -3   2  101.59    8.40
  -1  -3  -2  120.49    9.20
  -1  -3  -2  122.59    8.70
   1  -3   2  130.79    9.40
   1  -3   2  124.39    8.60
  -1  -3  -2  105.89    8.00
  -1  -3  -2  122.09    9.80
  -1  -3  -2  116.69    8.30
   1  -3   2  142.89   10.10
   1  -3   2  110.89    7.10
   1  -3   2  113.29    7.20
  -1  -3  -2  117.99   10.00
  -1  -3  -2  124.59    9.30
  -1  -3  -2  124.09    9.30
  -1  -3  -2  112.59    8.20
   1  -3   2  123.69    8.90
  -1  -3  -2  119.29    7.20
   1  -3   2  106.89    9.40
   1  -3   2  110.49    8.40
  -1  -3  -2  110.99    8.20
   1  -3   2  112.59    9.40
   1  -3   2  129.49   13.00
  -1  -3  -2  113.99    9.70
   1  -3   2  125.99    9.50
  -1  -3  -2  130.29    8.50
  -1  -3  -2  121.69    7.90
   1  -3   2  120.89    9.90
   1   3   3  171.08   11.90
   1   3   3  156.68   13.90
  -1   3  -3  179.78   13.50
  -1   3  -3  177.38   12.70
  -1   3  -3  165.08   12.70
  -1   3  -3  179.78   11.00
   1   3   3  191.68   10.80
  -1   3  -3  177.28   13.40
   1   3   3  176.58   10.90
  -1   3  -3  218.38   14.10
  -1   3  -3  180.78   12.50
  -1   3  -3  173.78   12.60
  -1   3  -3  161.08   12.30
   1   3   3  181.88   12.20
   1   3   3  184.98   12.40
   1   3   3  180.98   11.30
   1   3   3  195.88   13.00
   1   3   3  185.88    9.50
   1   3   3  175.48   10.40
   1   3   3  175.78   10.40
   1   3   3  178.78   11.70
   1   3   3  196.88   10.80
   1   3   3  185.98   10.40
  -1   3  -3  170.88   10.80
  -1   3  -3  160.08   11.80
   1   3   3  174.08   10.80
  -1   3  -3  194.78   12.00
  -1   3  -3  204.58   11.80
  -1   3  -3  181.78   13.60
   1   3   3  185.18    9.40
   1  -3   3  184.68   13.10
  -1  -3  -3  170.68   11.60
  -1  -3  -3  188.18    9.60
  -1  -3  -3  151.08   12.90
  -1  -3  -3  188.68   11.70
   1  -3   3  179.98   13.20
   1  -3   3  177.98   12.20
   1  -3   3  179.38   12.10
   1  -3   3  184.68    7.90
   1  -3   3  183.58   10.50
  -1  -3  -3  181.28   10.30
  -1  -3  -3  189.58   12.00
   1  -3   3  186.88   12.20
  -1  -3  -3  186.48   10.70
  -1  -3  -3  175.78   11.30
   1  -3   3  165.68   12.10
  -1  -3  -3  173.28   14.30
   1  -3   3  182.28   13.80
   1  -3   3  169.38   12.60
  -1  -3  -3  176.98   11.60
  -1  -3  -3  203.28   11.70
  -1  -3  -3  184.88   13.50
   1  -3   3  163.48   11.70
  -1  -3  -3  169.88   11.60
   1  -3   3  188.68   12.60
   1  -3   3  180.78    8.10
   1  -3   3  211.38   13.10
  -1  -3  -3  172.58   16.00
   1  -3   3  179.38   11.70
   1  -3   3  189.08   12.20
   1  -3   3  178.98   12.80
  -1  -3  -3  173.58   12.80
   1   3   4  815.02   32.80
  -1   3  -4  782.82   36.60
   1   3   4  829.92   30.80
  -1   3  -4  831.32   36.10
   1   3   4  818.82   30.80
  -1   3  -4  843.12   37.70
   1   3   4  780.52   33.80
   1   3   4  808.32   31.70
   1   3   4  813.02   35.10
  -1   3  -4  836.62   33.50
  -1   3  -4  798.42   34.10
   1   3   4  816.82   38.00
  -1   3  -4  837.92   33.70
  -1   3  -4  801.92   33.80
  -1   3  -4  790.02   36.10
   1   3   4  796.32   32.70
   1   3   4  807.32   31.10
  -1   3  -4  802.62   34.50
  -1   3  -4  808.02   34.70
   1   3   4  809.92   30.50
   1   3   4  794.42   35.50
   1   3   4  781.22   34.60
   1   3   4  819.92   34.20
   1   3   4  766.22   32.50
  -1   3  -4  830.22   36.80
   1   3   4  837.42   30.80
  -1   3  -4  859.61   36.20
  -1   3  -4  836.62   36.70
  -1   3  -4  839.32   36.60
  -1  -3  -4  785.42   36.40
  -1  -3  -4  793.72   32.40
   1  -3   4  810.42   34.00
   1  -3   4  819.02   36.70
  -1  -3  -4  844.82   31.30
   1  -3   4  805.02   36.80
  -1  -3  -4  794.72   28.50
   1  -3   4  816.92   35.20
   1  -3   4  839.52   36.30
  -1  -3  -4  798.22   34.40
  -1  -3  -4  784.32   33.00
   1  -3   4  788.82   35.00
  -1  -3  -4  783.02   31.60
   1  -3   4  821.72   29.50
   1  -3   4  816.92   35.40
   1  -3   4  781.02   35.50
  -1  -3  -4  758.02   33.20
   1  -3   4  793.82   36.20
  -1  -3  -4  815.12   28.80
  -1  -3  -4  755.32   34.00
  -1  -3  -4  816.12   34.60
  -1  -3  -4  797.42   31.90
   1  -3   4  802.52   34.10
   1  -3   4  801.32   30.20
  -1  -3  -4  764.82   30.80
  -1  -3  -4  853.31   36.70
  -1  -3  -4  733.23   35.70
   1  -3   4  794.12   29.90
   1  -3   4  792.12   33.90
  -1  -3  -4  854.81   43.00
  -1   3  -5  188.08   15.10
   1   3   5  191.18   10.30
  -1   3  -5  187.48   13.80
   1   3   5  181.58   13.10
   1   3   5  213.18   14.50
  -1   3  -5  194.98   14.00
  -1   3  -5  166.98   15.30
   1   3   5  185.98   14.60
   1   3   5  183.08    9.80
   1   3   5  194.98   10.90
  -1   3  -5  180.78   13.50
   1   3   5  198.28   15.50
   1   3   5  193.68   13.60
   1   3   5  178.08   13.00
   1   3   5  185.78   11.30
  -1   3  -5  165.28   14.80
  -1   3  -5  169.68   14.90
  -1   3  -5  182.48   13.80
   1   3   5  165.48   14.20
   1   3   5  161.08   18.00
  -1   3  -5  194.28   16.00
   1   3   5  199.58   11.10
  -1   3  -5  174.48   12.80
   1   3   5  181.98   10.70
  -1   3  -5  202.58   15.90
  -1   3  -5  174.38   15.10
   1   3   5  178.98   13.20
   1  -3   5  183.68   13.70
  -1  -3  -5  217.78   15.40
   1  -3   5  175.88   14.50
   1  -3   5  207.68   15.30
  -1  -3  -5  198.98    9.90
  -1  -3  -5  174.28   11.70
   1  -3   5  188.18   13.70
  -1  -3  -5  170.48    9.80
   1  -3   5  166.78   14.50
  -1  -3  -5  192.68   15.60
   1  -3   5  200.28   11.40
   1  -3   5  214.98   14.00
   1  -3   5  163.88   10.00
  -1  -3  -5  182.08   14.20
  -1  -3  -5  174.98   13.00
  -1  -3  -5  174.98   12.40
   1  -3   5  164.18   15.10
  -1  -3  -5  188.88   14.30
  -1  -3  -5  183.58   11.60
   1  -3   5  173.58   15.00
  -1  -3  -5  175.68   15.20
  -1  -3  -5  192.98   11.50
  -1  -3  -5  197.78   20.20
  -1  -3  -5  169.68   10.70
  -1  -3  -5  192.98   13.30
  -1  -3  -5  172.98   15.20
   1  -3   5  196.98   16.00
   1  -3   5  184.48   14.70
   1  -3   5  181.48   10.80
   1  -3   5  201.38   15.20
  -1   3  -6  504.45   29.70
   1   3   6  509.55   28.80
   1   3   6  508.35   26.00
   1   3   6  507.65   31.30
   1   3   6  494.45   22.70
  -1   3  -6  520.75   29.40
  -1   3  -6  440.86   27.40
   1   3   6  513.75   26.80
  -1   3  -6  500.95   29.70
  -1   3  -6  566.04   27.90
   1   3   6  500.25   27.40
   1   3   6  541.55   26.90
  -1   3  -6  503.05   26.00
   1   3   6  529.85   23.00
  -1   3  -6  537.25   27.80
  -1   3  -6  556.44   25.90
  -1   3  -6  540.55   29.60
  -1   3  -6  565.44   28.20
  -1   3  -6  558.54   30.20
   1   3   6  507.55   28.30
  -1  -3  -6  512.75   36.10
   1  -3   6  519.15   28.80
   1  -3   6  487.35   28.30
  -1  -3  -6  487.25   20.70
   1  -3   6  507.45   26.30
  -1  -3  -6  474.85   29.30
   1  -3   6  511.05   28.30
   1  -3   6  517.65   30.30
  -1  -3  -6  522.25   25.20
  -1  -3  -6  505.45   26.00
  -1  -3  -6  532.25   26.50
  -1  -3  -6  509.05   24.20
  -1  -3  -6  531.65   23.10
   1  -3   6  536.25   26.70
  -1  -3  -6  471.95   25.50
   1  -3   6  490.15   25.00
  -1  -3  -6  540.75   25.00
  -1  -3  -6  519.65   22.30
   1  -3   6  521.35   29.90
   1  -3   6  506.55   28.40
  -1  -3  -6  482.55   27.90
   1  -3   6  495.65   23.50
  -1  -3  -6  449.66   26.90
  -1  -3  -6  490.05   28.60
   1  -3   6  478.85   29.20
   1  -3   6  499.45   23.40
  -1   3  -7  495.15   32.20
   1   3   7  531.25   29.40
   1   3   7  551.94   34.60
   1   3   7  501.85   27.40
  -1   3  -7  592.14   30.60
   1   3   7  498.15   30.40
  -1   3  -7  554.64   27.10
   1   3   7  510.55   24.10
  -1   3  -7  505.35   30.00
  -1   3  -7  504.35   31.30
   1   3   7  566.74   29.70
   1   3   7  517.75   23.70
  -1   3  -7  525.45   29.90
  -1   3  -7  571.54   32.50
   1   3   7  520.55   29.80
   1   3   7  525.35   24.80
  -1   3  -7  495.65   29.20
  -1   3  -7  597.14   32.50
   1   3   7  530.45   31.00
  -1   3  -7  503.65   27.00
  -1  -3  -7  553.54   29.00
   1  -3   7  516.25   32.30
   1  -3   7  571.64   28.90
  -1  -3  -7  489.35   30.20
  -1  -3  -7  527.45   27.10
   1  -3   7  518.75   31.90
  -1  -3  -7  482.65   31.50
   1  -3   7  535.85   30.60
  -1  -3  -7  563.64   26.40
  -1  -3  -7  564.94   28.60
  -1  -3  -7  525.55   30.20
   1  -3   7  557.94   31.70
  -1  -3  -7  535.05   39.40
   1  -3   7  581.54   32.10
  -1  -3  -7  572.14   32.50
   1  -3   7  564.84   26.80
   1  -3   7  498.45   25.40
   1  -3   7  579.74   29.10
  -1  -3  -7  523.85   25.80
   1  -3   7  578.74   26.30
  -1  -3  -7  538.95   24.40
   1  -3   7  462.35   29.80
  -1   3  -8  645.44   39.30
  -1   3  -8  580.34   34.70
   1   3   8  684.93   37.60
  -1   3  -8  653.33   37.60
   1   3   8  701.63   41.90
   1   3   8  670.23   36.70
   1   3   8  670.43   33.70
  -1   3  -8  710.13   37.00
  -1   3  -8  647.74   38.20
  -1   3  -8  623.54   46.90
   1   3   8  647.34   37.20
   1   3   8  664.93   35.60
  -1   3  -8  600.54   35.10
  -1   3  -8  667.53   36.50
   1   3   8  708.43   36.40
  -1   3  -8  633.44   37.80
   1  -3   8  641.64   37.30
  -1  -3  -8  717.13   34.40
  -1  -3  -8  656.93   36.60
   1  -3   8  605.44   38.40
  -1  -3  -8  654.23   46.50
  -1  -3  -8  644.54   37.40
   1  -3   8  669.03   31.80
   1  -3   8  617.64   35.90
   1  -3   8  649.24   33.60
  -1  -3  -8  669.83   38.40
  -1  -3  -8  643.04   32.70
   1  -3   8  720.13   39.20
  -1  -3  -8  729.33   40.50
   1  -3   8  633.54   36.80
   1  -3   8  626.64   38.30
   1  -3   8  650.83   33.70
   1  -3   8  691.33   40.30
  -1   3  -9   13.70    8.50
   1   3   9   27.90    9.90
  -1   3  -9   19.90    9.80
  -1   3  -9   23.00   10.40
  -1   3  -9   15.80    8.90
  -1   3  -9    3.30    8.50
   1   3   9    6.50    7.40
   1   3   9    0.60    8.30
   1   3   9   15.60    8.50
  -1   3  -9   28.60    9.60
  -1   3  -9   22.40   13.20
   1   3   9   23.20    9.10
  -1   3  -9   13.40    9.50
   1   3   9   26.90    8.70
   1   3   9   19.20    9.20
   1   3   9    5.80    7.00
  -1   3  -9    6.60    6.50
  -1  -3  -9   14.80   11.80
  -1  -3  -9   34.40   12.10
   1  -3   9   16.50    8.50
   1  -3   9    8.10    7.60
  -1  -3  -9   13.90    8.00
   1  -3   9   24.60   10.00
  -1  -3  -9    7.10    9.10
   1  -3   9   25.60    8.90
   1  -3   9   15.90    9.20
   1  -3   9   15.30    8.30
  -1  -3  -9   11.80    8.30
   1  -3   9   17.50   10.00
  -1  -3  -9   11.90    6.90
   1  -3   9   20.70    7.80
  -1   3 -10  141.69   19.90
  -1   3 -10   91.99   18.10
   1   3  10  110.39   17.30
  -1   3 -10  117.69   21.90
  -1   3 -10  108.79   19.40
  -1   3 -10  105.99   18.60
  -1   3 -10  124.79   21.50
   1   3  10   99.69   17.70
  -1   3 -10   62.59   22.20
  -1   3 -10  128.19   19.80
  -1   3 -10  133.49   21.20
   1   3  10  133.59   20.50
   1   3  10  138.69   20.20
   1   3  10   94.39   20.50
  -1   3 -10  116.09   19.00
   1   3  10  136.69   20.70
  -1  -3 -10  109.99   19.70
   1  -3  10  102.89   18.90
   1  -3  10  120.79   19.10
   1  -3  10  127.39   20.70
  -1  -3 -10  163.18   22.40
   1  -3  10  129.29   21.40
   1  -3  10  116.99   19.80
  -1  -3 -10   99.69   20.40
   1  -3  10  104.99   17.10
  -1  -3 -10  140.59   28.40
   1  -3  10  134.19   18.40
  -1  -3 -10  135.79   22.70
   1  -3  10  100.19   19.10
   1   4 -10  210.58   32.10
   1   4 -10  240.48   28.50
  -1   4  10  246.08   27.00
  -1   4  10  234.98   24.30
   1   4 -10  227.28   28.40
  -1   4  10  148.09   21.60
   1   4 -10  174.88   23.90
  -1   4  10  228.98   28.90
   1   4 -10  203.28   23.70
  -1   4  10  228.28   25.10
   1   4 -10  184.18   23.30
   1   4 -10  175.18   22.80
   1   4 -10  177.18   24.00
   1   4 -10  193.58   24.50
   1   4 -10  225.68   24.50
  -1  -4  10  192.68   21.90
   1  -4 -10  180.58   24.40
   1  -4 -10  247.88   26.20
  -1  -4  10  220.48   27.10
  -1  -4  10  211.38   25.20
  -1  -4  10  237.28   27.50
  -1  -4  10  196.08   22.00
  -1  -4  10  186.98   24.40
  -1  -4  10  227.68   24.70
   1  -4 -10  187.68   22.90
  -1  -4  10  227.88   24.20
   1  -4 -10  168.78   24.00
   1  -4 -10  222.18   32.00
  -1  -4  10  141.19   21.70
  -1  -4  10  196.08   26.60
   1   4  -9   -0.60    5.90
   1   4  -9    5.90    7.00
  -1   4   9    5.30    6.70
  -1   4   9   -4.40    6.20
   1   4  -9    6.00    7.10
  -1   4   9   -2.20    5.50
  -1   4   9   -5.50    7.10
   1   4  -9   -2.30    6.50
  -1   4   9    3.80    6.80
   1   4  -9    5.60    7.50
   1   4  -9    0.40    7.10
   1   4  -9    3.80    6.80
   1   4  -9    6.00    6.70
  -1   4   9   11.30    6.90
   1   4  -9    5.60    6.90
  -1   4   9    1.10    5.80
  -1  -4   9    4.80    6.10
  -1  -4   9   -6.10    7.10
   1  -4  -9   -8.30    6.20
  -1  -4   9    5.00    6.60
  -1  -4   9   -1.90    5.60
  -1  -4   9   -6.90    9.10
  -1  -4   9   -6.70    5.80
  -1  -4   9    0.60    6.30
   1  -4  -9    9.60   10.10
   1  -4  -9   -0.50    5.60
   1  -4  -9    8.50   10.30
   1  -4  -9    3.00    7.30
   1  -4  -9    0.50    6.10
  -1  -4   9   -3.90    6.50
  -1  -4   9    3.70    6.20
  -1  -4   9    2.70    7.20
  -1   4   8  937.51   43.10
   1   4  -8  953.30   47.80
  -1   4   8  878.21   41.10
   1   4  -8  980.80   42.60
  -1   4   8  992.40   47.80
   1   4  -8  902.01   46.60
   1   4  -8  920.91   47.40
  -1   4   8  902.21   39.40
  -1   4   8  886.01   48.60
  -1   4   8  853.71   46.00
   1   4  -8  876.61   44.20
   1   4  -8  883.61   48.20
  -1   4   8  899.11   46.30
  -1   4   8  886.61   46.20
   1   4  -8  906.21   47.70
   1   4  -8  896.81   48.90
   1   4  -8  950.40   48.50
  -1   4   8  921.91   43.20
   1   4  -8  937.81   46.80
   1   4  -8  952.70   44.10
  -1  -4   8  935.81   43.70
   1  -4  -8  897.21   44.60
  -1  -4   8  918.81   39.20
   1  -4  -8  961.00   46.80
  -1  -4   8  915.81   47.30
   1  -4  -8  916.01   44.90
  -1  -4   8  966.60   45.90
  -1  -4   8  859.51   46.80
  -1  -4   8  915.21   49.30
   1  -4  -8  886.51   48.30
  -1  -4   8  966.10   46.10
  -1  -4   8  957.90   48.90
   1  -4  -8  975.50   46.10
  -1  -4   8  932.51   47.00
  -1  -4   8  972.40   44.90
   1  -4  -8  963.50   55.09
   1   4  -7   59.49   12.70
  -1   4   7   74.39   13.00
  -1   4   7   85.09   14.50
  -1   4   7   75.39   12.60
   1   4  -7  114.19   16.20
  -1   4   7   86.29   11.90
   1   4  -7   76.49   11.70
   1   4  -7   80.29   13.90
  -1   4   7   73.29   10.60
  -1   4   7   88.39   13.50
   1   4  -7   77.59   12.90
   1   4  -7   93.79   11.40
   1   4  -7   66.49   13.20
   1   4  -7  100.09   14.80
  -1   4   7   76.49    9.40
   1   4  -7   52.19   11.60
   1   4  -7   67.19   11.20
   1   4  -7   95.59   14.60
  -1   4   7   99.49   15.10
   1   4  -7   82.69   12.30
  -1   4   7   72.49   10.60
   1   4  -7   97.69   15.20
   1  -4  -7   78.19    8.80
  -1  -4   7   54.69   11.30
   1  -4  -7   81.79    9.50
  -1  -4   7   66.09   11.50
   1  -4  -7   82.79   12.50
  -1  -4   7   66.99    8.40
  -1  -4   7   64.09   12.50
  -1  -4   7   77.09   13.30
  -1  -4   7   74.19   12.90
  -1  -4   7   69.89   12.00
  -1  -4   7   64.19   13.40
  -1  -4   7   92.99   12.50
   1  -4  -7   77.29   16.60
   1  -4  -7   82.39   13.90
   1  -4  -7   93.69   13.60
  -1  -4   7   71.29   12.10
  -1  -4   7   73.79   14.60
   1  -4  -7   75.39   12.70
   1  -4  -7   85.79   12.80
   1   4  -6   16.80    7.80
   1   4  -6   22.20    7.60
   1   4  -6   19.90    6.60
  -1   4   6   11.60    5.70
  -1   4   6   11.90    5.10
  -1   4   6   17.90    5.60
   1   4  -6   17.70    6.00
   1   4  -6   15.00    6.70
  -1   4   6   18.20    5.70
   1   4  -6   21.40    8.10
  -1   4   6   24.10    6.70
   1   4  -6   28.20    6.90
   1   4  -6    6.50    5.60
  -1   4   6   15.70    6.30
  -1   4   6   15.60    6.40
   1   4  -6   12.50    6.50
  -1   4   6   20.20    4.80
  -1   4   6   10.50    5.40
   1   4  -6   10.80    6.60
   1   4  -6   19.00    7.20
  -1   4   6   15.40    6.90
   1   4  -6    9.40    5.30
   1   4  -6   17.00    6.80
  -1   4   6   20.70    7.30
  -1   4   6   16.00    4.40
  -1  -4   6   15.50    3.00
  -1  -4   6    9.20    6.50
   1  -4  -6   20.80    6.90
  -1  -4   6   14.10    6.90
   1  -4  -6   25.80    7.70
   1  -4  -6   21.50    6.60
   1  -4  -6   13.70    6.50
  -1  -4   6   32.80    8.80
  -1  -4   6    7.10    7.70
  -1  -4   6   29.70    8.30
   1  -4  -6   29.40    7.20
  -1  -4   6   27.90    7.70
  -1  -4   6   17.20    6.50
  -1  -4   6    9.80    5.70
  -1  -4   6   19.20    4.80
  -1  -4   6   19.20    6.70
  -1  -4   6   12.00    6.00
   1  -4  -6   11.50    7.20
   1  -4  -6   18.50    8.90
   1  -4  -6   14.50    4.80
   1  -4  -6   30.60    6.30
   1  -4  -6    9.80    6.10
   1  -4  -6   19.60    4.20
  -1  -4   6   22.20    7.40
  -1  -4   6   16.90    7.30
  -1   4   5   94.19   12.10
   1   4  -5   99.69   11.10
  -1   4   5   94.39   12.70
   1   4  -5   98.09   13.20
  -1   4   5   68.29   10.30
  -1   4   5   86.49   10.10
  -1   4   5   81.89    5.80
   1   4  -5   89.69   12.30
  -1   4   5   82.59    7.60
  -1   4   5  108.49   11.70
  -1   4   5  105.99   10.10
   1   4  -5   92.59   11.00
   1   4  -5   84.49   12.00
   1   4  -5   96.39   11.90
   1   4  -5   87.19   12.40
  -1   4   5   86.29    9.10
  -1   4   5   87.89    8.60
  -1   4   5  105.19    7.10
  -1   4   5  104.69   12.40
   1   4  -5   85.09   12.00
  -1   4   5   78.19    8.50
   1   4  -5   75.39   12.40
   1   4  -5   98.89   12.40
  -1   4   5   94.59    6.60
   1   4  -5   87.09   11.70
   1   4  -5   78.99    9.30
  -1   4   5   88.29   12.30
  -1   4   5  102.39    7.00
  -1   4   5   93.99    7.10
   1   4  -5   99.79   13.00
   1  -4  -5   93.09   11.70
  -1  -4   5   95.89   12.30
  -1  -4   5   88.49   11.50
   1  -4  -5   95.39    7.30
   1  -4  -5  113.09   16.80
   1  -4  -5  100.49   11.20
  -1  -4   5   89.29   12.70
   1  -4  -5   76.29   11.50
  -1  -4   5   95.99   11.40
  -1  -4   5  114.29   12.70
  -1  -4   5   96.69   12.60
   1  -4  -5   93.09   11.70
  -1  -4   5   90.09   12.30
   1  -4  -5   97.19    9.10
   1  -4  -5   87.09    8.50
  -1  -4   5   89.99   12.50
  -1  -4   5   82.19   11.10
  -1  -4   5   83.69   11.20
  -1  -4   5   82.29   10.60
  -1  -4   5  104.69   12.80
  -1  -4   5   99.69   14.40
  -1  -4   5   74.19    9.80
  -1  -4   5   91.19    7.10
   1  -4  -5   99.39   11.60
   1  -4  -5   96.19   12.80
   1  -4  -5   97.19   12.60
   1  -4  -5   91.89    9.60
   1   4  -4 2484.75   86.19
   1   4  -4 2227.88   87.19
   1   4  -4 2336.07   86.39
   1   4  -4 2337.47   86.79
  -1   4   4 2347.17   80.99
   1   4  -4 2347.97   87.59
  -1   4   4 2473.35   88.69
  -1   4   4 2369.66   81.49
  -1   4   4 2340.97   83.69
   1   4  -4 2221.38   86.09
   1   4  -4 2341.67   86.89
   1   4  -4 2410.66   81.99
  -1   4   4 2333.77   85.19
  -1   4   4 2266.17   86.69
  -1   4   4 2348.27   86.39
  -1   4   4 2335.27   83.09
  -1   4   4 2337.17   78.39
  -1   4   4 2353.86   86.09
  -1   4   4 2382.36   81.09
  -1   4   4 2368.96   82.69
  -1   4   4 2326.57   80.29
   1   4  -4 2325.87   89.39
  -1   4   4 2377.16   81.89
  -1   4   4 2382.26   81.69
   1   4  -4 2470.85   89.79
   1   4  -4 2346.87   83.59
   1   4  -4 2361.06   87.99
   1  -4  -4 2318.87   86.49
  -1  -4   4 2383.46   86.29
  -1  -4   4 2342.97   79.69
  -1  -4   4 2476.85   85.39
  -1  -4   4 2303.07   85.49
   1  -4  -4 2476.45   87.89
  -1  -4   4 2379.96   85.39
  -1  -4   4 2112.19   85.89
  -1  -4   4 2292.17   81.29
   1  -4  -4 2382.96   88.09
  -1  -4   4 2316.77   87.49
  -1  -4   4 2462.25   88.89
  -1  -4   4 2371.76   85.59
  -1  -4   4 2396.96   85.69
   1  -4  -4 2258.77   86.29
  -1  -4   4 2295.17   87.19
   1  -4  -4 2455.75   91.99
  -1  -4   4 2388.36   84.69
   1  -4  -4 2358.16   80.89
   1  -4  -4 2420.46   83.59
   1  -4  -4 2336.07   83.59
  -1  -4   4 2298.17   86.39
   1  -4  -4 2335.37   80.49
   1  -4  -4 2347.36   84.59
   1  -4  -4 2444.26   83.89
  -1  -4   4 2296.67   87.09
   1  -4  -4 2338.67   83.09
  -1  -4   4 2346.37   86.99
  -1   4   3   30.40    3.90
   1   4  -3   35.40    6.50
  -1   4   3   42.20    7.40
   1   4  -3   20.60    5.50
  -1   4   3   39.00    5.00
   1   4  -3   27.20    5.90
  -1   4   3   21.00    6.00
   1   4  -3   38.60    6.90
  -1   4   3   40.70    5.60
   1   4  -3   40.30    7.70
   1   4  -3   26.50    6.00
  -1   4   3   38.40    6.30
   1   4  -3   46.80    8.50
   1   4  -3   36.40    4.80
   1   4  -3   31.70    6.70
  -1   4   3   47.10    4.60
  -1   4   3   40.50    4.40
  -1   4   3   34.20    5.20
  -1   4   3   43.70    8.00
  -1   4   3   34.00    5.50
  -1   4   3   43.50    5.80
  -1   4   3   26.40    5.80
  -1   4   3   42.10    7.00
   1   4  -3   30.20    7.10
   1   4  -3   39.20    5.70
   1   4  -3   35.30    6.70
  -1   4   3   30.80    6.20
  -1   4   3   33.00    6.00
   1   4  -3   29.70    6.10
   1   4  -3   34.80    3.60
   1  -4  -3   39.50    7.00
  -1  -4   3   32.50    6.20
  -1  -4   3   23.70    6.00
   1  -4  -3   30.90    5.70
  -1  -4   3   31.10    6.60
   1  -4  -3   34.10    5.50
   1  -4  -3   29.80    7.60
   1  -4  -3   30.90    6.80
   1  -4  -3   31.90    7.00
  -1  -4   3   36.40    7.20
  -1  -4   3   46.10    7.60
  -1  -4   3   47.40    9.10
   1  -4  -3   37.20    6.20
  -1  -4   3   42.80    4.70
   1  -4  -3   38.90    5.40
  -1  -4   3   30.90    6.40
   1  -4  -3   35.50    3.70
  -1  -4   3   41.60    6.50
  -1  -4   3   29.40    4.40
  -1  -4   3   35.40    6.50
  -1  -4   3   30.20    6.30
   1  -4  -3   41.40    8.40
  -1  -4   3   34.50    5.90
  -1  -4   3   42.60    6.80
   1  -4  -3   39.80    6.50
  -1  -4   3   33.20    7.30
   1  -4  -3   33.70    5.10
  -1  -4   3   30.50    6.10
   1  -4  -3   37.50    4.50
   1  -4  -3   35.00    6.60
  -1   4   2 1174.78   42.20
  -1   4   2 1201.28   42.30
   1   4  -2 1175.18   45.70
  -1   4   2 1201.68   47.00
  -1   4   2 1179.18   44.80
  -1   4   2 1094.99   42.50
  -1   4   2 1229.78   45.00
   1   4  -2 1178.98   47.40
  -1   4   2 1200.98   43.20
  -1   4   2 1194.48   46.30
  -1   4   2 1173.48   44.10
   1   4  -2 1147.09   46.20
   1   4  -2 1176.28   46.20
  -1   4   2 1157.28   45.00
   1   4  -2 1120.19   40.10
   1   4  -2 1152.68   47.10
  -1   4   2 1155.78   41.30
   1   4  -2 1149.69   44.20
  -1   4   2 1223.78   43.20
  -1   4   2 1186.18   42.70
   1   4  -2 1142.69   46.20
  -1   4   2 1165.88   47.10
  -1   4   2 1184.38   41.20
  -1   4   2 1152.18   42.30
  -1   4   2 1112.69   44.00
  -1   4   2 1182.08   47.90
  -1   4   2 1178.18   40.60
  -1   4   2 1185.88   40.70
   1   4  -2 1164.08   45.00
   1   4  -2 1190.28   43.90
   1   4  -2 1197.68   41.90
   1   4  -2 1254.87   48.10
   1   4  -2 1180.98   44.40
   1   4  -2 1167.18   42.40
   1  -4  -2 1252.77   50.39
   1  -4  -2 1156.08   45.40
   1  -4  -2 1198.18   41.40
   1  -4  -2 1125.79   45.80
   1  -4  -2 1160.98   43.60
   1  -4  -2 1224.88   46.10
   1  -4  -2 1186.98   41.60
  -1  -4   2 1187.48   46.60
   1  -4  -2 1212.98   42.40
  -1  -4   2 1136.29   42.90
  -1  -4   2 1134.09   44.20
   1  -4  -2 1205.18   45.80
  -1  -4   2 1090.69   42.70
   1  -4  -2 1149.19   47.00
  -1  -4   2 1123.79   40.20
   1  -4  -2 1183.28   45.90
  -1  -4   2 1146.29   44.60
  -1  -4   2 1128.99   43.90
   1  -4  -2 1133.79   41.40
  -1  -4   2 1147.39   41.80
  -1  -4   2 1146.39   47.20
   1  -4  -2 1207.98   46.60
  -1  -4   2 1148.99   43.60
  -1  -4   2 1184.38   46.40
  -1  -4   2 1180.58   44.20
  -1  -4   2 1135.29   44.90
   1  -4  -2 1180.78   44.90
  -1  -4   2 1122.19   45.10
  -1  -4   2 1179.08   46.00
   1  -4  -2 1152.98   41.30
   1  -4  -2 1192.58   44.60
   1  -4  -2 1141.79   42.50
  -1  -4   2 1179.48   49.60
   1  -4  -2 1149.39   46.20
  -1  -4   2 1150.78   46.10
  -1  -4   2 1187.58   45.20
  -1  -4   2 1168.28   46.30
  -1   4   1 2331.07   80.49
  -1   4   1 2364.76   82.09
  -1   4   1 2294.97   79.39
   1   4  -1 2452.75   80.99
   1   4  -1 2251.67   82.09
  -1   4   1 2388.46   80.29
  -1   4   1 2335.87   83.09
  -1   4   1 2467.05   81.29
  -1   4   1 2347.57   81.79
  -1   4   1 2367.36   81.59
   1   4  -1 2224.48   80.39
   1   4  -1 2292.37   80.49
   1   4  -1 2367.46   81.89
   1   4  -1 2383.56   80.69
  -1   4   1 2417.96   87.39
   1   4  -1 2431.16   84.99
  -1   4   1 2312.47   79.39
  -1   4   1 2239.08   82.89
  -1   4   1 2481.15   85.39
   1   4  -1 2255.97   83.89
   1   4  -1 2328.27   80.59
   1   4  -1 2243.78   82.59
   1   4  -1 2435.16   84.29
  -1   4   1 2341.47   83.19
  -1   4   1 2374.76   81.59
  -1   4   1 2441.26   83.19
  -1   4   1 2527.15   85.09
   1   4  -1 2404.66   79.29
  -1   4   1 2310.77   79.09
   1   4  -1 2526.45   85.19
   1   4  -1 2397.56   86.69
   1   4  -1 2344.47   80.99
  -1   4   1 2453.55   80.19
   1   4  -1 1986.70   86.99
  -1   4   1 2427.46   81.89
   1  -4  -1 2407.56   84.39
   1  -4  -1 2420.16   81.89
  -1  -4   1 2324.17   86.49
  -1  -4   1 2424.06   84.29
   1  -4  -1 2413.66   81.69
   1  -4  -1 2321.17   79.59
  -1  -4   1 2316.07   82.49
  -1  -4   1 2314.37   84.39
   1  -4  -1 2461.65   84.29
  -1  -4   1 2418.86   82.89
   1  -4  -1 2113.49   81.29
  -1  -4   1 2386.06   83.79
  -1  -4   1 2255.27   82.99
   1  -4  -1 2396.16   84.09
  -1  -4   1 2368.66   81.79
  -1  -4   1 2376.06   81.89
  -1  -4   1 2371.36   84.59
   1  -4  -1 2326.67   82.99
   1  -4  -1 2381.66   84.89
  -1  -4   1 2275.77   81.09
   1  -4  -1 2489.45   84.99
   1  -4  -1 2375.06   83.29
  -1  -4   1 2348.57   83.19
   1  -4  -1 2349.76   80.69
   1  -4  -1 2362.96   82.19
  -1  -4   1 2385.46   84.39
   1  -4  -1 2326.67   83.19
  -1  -4   1 2373.36   85.89
   1  -4  -1 2475.75   83.89
   1  -4  -1 2414.76   80.89
  -1  -4   1 2297.07   80.79
   1   4   0  193.38   20.10
   1   4   0  165.98   10.80
   1   4   0  159.58    9.50
   1   4   0  143.49    8.70
  -1   4   0  165.18   11.80
   1   4   0  155.98   10.80
  -1   4   0  181.18   11.90
  -1   4   0  158.08   10.70
  -1   4   0  189.08    9.50
   1   4   0  158.78   11.10
  -1   4   0  167.28   10.00
  -1   4   0  152.48   10.30
  -1   4   0  164.38   10.80
   1   4   0  160.18    9.50
   1   4   0  167.18    9.20
   1   4   0  160.18    9.70
  -1   4   0  155.88   13.00
  -1   4   0  162.88    8.30
   1   4   0  156.58   11.00
   1   4   0  154.28   10.90
   1   4   0  175.48   11.10
  -1   4   0  159.38   11.70
   1   4   0  160.08   10.00
   1   4   0  142.99    8.30
  -1   4   0  149.39    9.60
  -1   4   0  157.98   10.50
   1   4   0  149.79   10.40
   1   4   0  171.58   12.00
  -1   4   0  164.18    8.90
  -1   4   0  147.79    9.90
  -1   4   0  157.88   12.00
  -1   4   0  157.48    8.60
  -1   4   0  154.98    9.80
  -1   4   0  144.89   10.30
   1   4   0  150.48   13.00
  -1   4   0  166.48   13.00
   1   4   0  147.79   10.60
  -1  -4   0  157.68   10.90
  -1  -4   0  185.18   15.80
  -1  -4   0  140.09   11.10
   1  -4   0  164.68   11.30
   1  -4   0  169.78   11.00
  -1  -4   0  151.28    9.20
   1  -4   0  144.89   12.20
  -1  -4   0  155.58   10.70
   1  -4   0  147.49    8.70
  -1  -4   0  160.98    9.10
   1  -4   0  156.48   10.50
  -1  -4   0  154.48    9.40
   1  -4   0  176.98   11.50
  -1  -4   0  156.28    8.90
  -1  -4   0  175.78   11.40
  -1  -4   0  162.48   12.10
  -1  -4   0  165.38   10.60
  -1  -4   0  174.48   13.10
   1  -4   0  164.18   10.70
   1  -4   0  165.18    9.20
   1  -4   0  161.88   11.80
   1  -4   0  165.58   11.00
   1  -4   0  155.18   10.30
  -1  -4   0  158.58   11.40
  -1  -4   0  141.39   12.40
  -1  -4   0  163.88   11.20
  -1  -4   0  152.18   10.10
  -1  -4   0  146.99   10.40
   1  -4   0  182.98   11.90
  -1  -4   0  170.78   11.50
   1  -4   0  161.88   10.80
   1  -4   0  170.98    9.80
   1   4   1  645.04   24.00
   1   4   1  667.83   32.10
   1   4   1  663.23   27.80
  -1   4  -1  671.33   30.20
   1   4   1  701.03   26.00
   1   4   1  667.93   24.70
  -1   4  -1  646.94   26.20
  -1   4  -1  681.93   29.60
   1   4   1  693.93   31.10
   1   4   1  645.44   26.10
  -1   4  -1  660.33   28.10
   1   4   1  637.34   27.10
  -1   4  -1  700.63   29.10
   1   4   1  743.63   29.30
  -1   4  -1  652.23   28.20
   1   4   1  700.43   27.50
   1   4   1  634.04   27.60
  -1   4  -1  681.83   24.30
   1   4   1  640.54   24.10
  -1   4  -1  667.93   27.30
   1   4   1  714.43   28.00
   1   4   1  627.04   28.00
   1   4   1  683.73   27.40
   1   4   1  653.93   28.20
   1   4   1  646.34   25.10
  -1   4  -1  643.34   29.80
   1   4   1  649.74   26.60
  -1   4  -1  624.04   26.00
   1   4   1  684.13   27.10
  -1   4  -1  650.13   26.20
  -1   4  -1  677.23   30.40
   1   4   1  715.93   29.60
   1   4   1  626.34   23.70
  -1   4  -1  684.53   28.30
   1   4   1  694.53   27.90
  -1   4  -1  637.84   28.20
  -1   4  -1  649.64   26.20
   1   4   1  648.04   28.20
  -1   4  -1  710.13   33.20
   1  -4   1  638.34   30.50
  -1  -4  -1  674.43   30.30
  -1  -4  -1  632.94   24.20
  -1  -4  -1  715.03   27.10
   1  -4   1  643.94   29.40
   1  -4   1  620.34   26.90
  -1  -4  -1  671.33   28.00
   1  -4   1  659.43   27.40
  -1  -4  -1  637.84   28.60
   1  -4   1  669.63   29.00
  -1  -4  -1  680.93   30.20
  -1  -4  -1  705.13   34.60
  -1  -4  -1  669.23   28.50
  -1  -4  -1  648.24   31.10
   1  -4   1  666.13   28.30
   1  -4   1  654.43   29.00
   1  -4   1  659.03   29.70
  -1  -4  -1  668.03   27.70
  -1  -4  -1  659.13   28.00
  -1  -4  -1  652.53   23.90
   1  -4   1  703.53   28.30
  -1  -4  -1  688.03   31.70
   1  -4   1  654.53   24.20
   1  -4   1  663.03   28.50
   1  -4   1  653.43   25.50
  -1  -4  -1  683.53   27.20
  -1  -4  -1  654.53   26.80
  -1  -4  -1  693.83   28.80
   1  -4   1  633.14   28.00
   1  -4   1  687.33   26.70
   1  -4   1  641.64   29.80
  -1   4  -2 1985.20   71.89
   1   4   2 1946.61   70.09
  -1   4  -2 2087.39   73.69
  -1   4  -2 1996.40   73.99
   1   4   2 2057.39   73.59
  -1   4  -2 1987.50   68.69
   1   4   2 1978.00   71.89
  -1   4  -2 1956.20   73.59
  -1   4  -2 2179.88   76.79
  -1   4  -2 2009.80   70.99
   1   4   2 2026.20   69.79
  -1   4  -2 1992.80   74.89
   1   4   2 2127.19   73.29
   1   4   2 2129.49   69.99
  -1   4  -2 2099.79   73.99
  -1   4  -2 1954.10   71.69
   1   4   2 2055.89   72.09
   1   4   2 2034.10   70.79
   1   4   2 1999.60   73.79
   1   4   2 1982.10   69.39
  -1   4  -2 1964.70   72.09
   1   4   2 2157.28   78.19
  -1   4  -2 1966.70   71.19
   1   4   2 2035.80   70.89
   1   4   2 1901.71   69.59
   1   4   2 2031.00   71.09
   1  -4   2 1992.00   72.99
   1  -4   2 2043.00   75.69
  -1  -4  -2 1974.00   72.99
  -1  -4  -2 2043.90   79.89
  -1  -4  -2 2015.80   70.19
   1  -4   2 2017.00   74.09
  -1  -4  -2 1998.30   70.19
   1  -4   2 1976.70   68.59
  -1  -4  -2 2039.90   74.19
  -1  -4  -2 2014.00   72.79
   1  -4   2 1973.10   71.79
  -1  -4  -2 1953.90   76.29
  -1  -4  -2 1926.71   72.59
   1  -4   2 1938.81   72.79
   1  -4   2 2039.40   76.69
  -1  -4  -2 2130.39   74.19
  -1  -4  -2 2035.60   71.09
   1  -4   2 1993.40   70.79
  -1  -4  -2 2089.99   75.79
   1  -4   2 1980.40   70.59
   1  -4   2 1921.71   74.99
   1  -4   2 2063.39   74.19
   1  -4   2 2048.70   74.49
   1  -4   2 1987.90   73.19
  -1  -4  -2 2007.40   72.79
   1  -4   2 2014.10   71.99
  -1  -4  -2 2094.39   69.89
   1  -4   2 1989.50   71.19
  -1   4  -3  463.45   19.90
  -1   4  -3  473.35   24.00
   1   4   3  447.26   17.10
   1   4   3  483.55   22.70
  -1   4  -3  409.86   22.70
  -1   4  -3  458.95   22.60
  -1   4  -3  426.46   22.70
  -1   4  -3  469.15   24.10
   1   4   3  465.25   23.10
   1   4   3  455.75   20.20
  -1   4  -3  481.95   19.80
   1   4   3  455.25   21.60
  -1   4  -3  499.15   23.60
  -1   4  -3  447.06   24.40
   1   4   3  445.76   19.30
  -1   4  -3  415.46   23.30
  -1   4  -3  452.55   21.60
   1   4   3  439.06   22.30
   1   4   3  481.15   23.40
   1   4   3  445.26   19.30
   1   4   3  430.36   20.10
   1   4   3  464.45   20.70
   1   4   3  462.75   21.00
  -1   4  -3  404.46   21.80
   1   4   3  396.66   25.00
   1   4   3  409.06   18.50
  -1   4  -3  483.35   25.50
   1  -4   3  453.85   23.60
   1  -4   3  431.86   23.40
   1  -4   3  438.36   19.20
   1  -4   3  456.15   25.10
  -1  -4  -3  454.55   18.50
   1  -4   3  423.76   21.60
   1  -4   3  428.06   22.70
  -1  -4  -3  453.55   24.60
   1  -4   3  456.65   22.60
  -1  -4  -3  446.86   28.30
  -1  -4  -3  438.16   21.80
  -1  -4  -3  435.66   21.00
   1  -4   3  448.46   21.80
  -1  -4  -3  475.15   23.30
   1  -4   3  438.26   22.20
  -1  -4  -3  420.56   20.80
  -1  -4  -3  454.35   23.50
   1  -4   3  435.66   22.10
  -1  -4  -3  465.65   22.40
  -1  -4  -3  426.86   19.30
   1  -4   3  462.45   23.90
   1  -4   3  429.36   22.90
  -1  -4  -3  449.95   25.70
   1  -4   3  413.76   22.90
  -1  -4  -3  443.56   21.50
  -1  -4  -3  440.56   22.00
   1   4   4   77.49   10.50
   1   4   4   88.19    9.00
   1   4   4   90.09    7.10
  -1   4  -4   95.19   12.20
   1   4   4   78.39    9.50
  -1   4  -4   95.39   10.90
  -1   4  -4   71.69   10.50
  -1   4  -4   75.99    9.60
   1   4   4   63.69   11.20
   1   4   4   80.09    6.60
  -1   4  -4  101.79   10.60
  -1   4  -4   81.09    8.80
  -1   4  -4   90.39   12.30
   1   4   4   87.49    9.10
  -1   4  -4   78.39   10.40
   1   4   4   79.19   10.00
   1   4   4   87.99   10.70
  -1   4  -4   93.29   12.10
   1   4   4   92.39    7.70
  -1   4  -4   91.59    9.60
  -1   4  -4  106.29   12.40
   1   4   4   85.69   10.60
  -1   4  -4   81.39   10.90
  -1   4  -4   91.89   11.70
  -1   4  -4   82.89   11.30
   1   4   4   84.99    8.60
   1   4   4   86.49    8.60
   1  -4   4   91.69   10.30
   1  -4   4   71.69    9.70
  -1  -4  -4   76.59   11.10
  -1  -4  -4   69.49    9.00
   1  -4   4   85.89   10.40
   1  -4   4   78.39   10.20
   1  -4   4  102.39   12.00
   1  -4   4   85.69   12.00
  -1  -4  -4   82.99    7.80
   1  -4   4   71.39   10.20
   1  -4   4   82.59   10.80
  -1  -4  -4   74.09    9.20
  -1  -4  -4   66.89    9.30
  -1  -4  -4  101.09   11.00
  -1  -4  -4   95.69   15.10
  -1  -4  -4   92.19   11.90
  -1  -4  -4   91.39    6.20
   1  -4   4   77.69   10.10
   1  -4   4  108.49   13.50
  -1  -4  -4   63.79   11.50
  -1  -4  -4   91.09   10.20
   1  -4   4   91.39   11.40
   1  -4   4   83.19   11.70
  -1  -4  -4   78.49    9.70
   1  -4   4   91.19   11.30
  -1  -4  -4   82.19   11.30
   1   4   5 1386.16   51.29
  -1   4  -5 1393.16   58.99
   1   4   5 1389.76   51.39
   1   4   5 1387.16   57.19
   1   4   5 1441.06   54.99
  -1   4  -5 1381.36   56.59
  -1   4  -5 1496.25   58.79
   1   4   5 1421.46   54.29
  -1   4  -5 1357.56   56.79
  -1   4  -5 1365.06   58.99
   1   4   5 1482.15   57.59
   1   4   5 1289.67   57.49
  -1   4  -5 1408.56   59.69
  -1   4  -5 1437.06   58.89
   1   4   5 1475.45   54.39
  -1   4  -5 1359.56   59.99
   1   4   5 1420.06   52.39
  -1   4  -5 1421.46   54.69
   1   4   5 1465.95   51.69
  -1   4  -5 1405.66   55.89
  -1   4  -5 1371.26   55.99
   1   4   5 1359.36   61.39
  -1   4  -5 1484.75   55.79
   1   4   5 1413.96   54.19
   1   4   5 1398.96   56.19
   1   4   5 1442.26   51.99
   1   4   5 1431.76   55.89
  -1   4  -5 1480.05   59.99
  -1  -4  -5 1500.45   67.99
   1  -4   5 1440.06   58.29
   1  -4   5 1423.86   57.49
   1  -4   5 1455.15   57.69
   1  -4   5 1431.36   56.19
  -1  -4  -5 1383.56   56.59
   1  -4   5 1426.06   59.49
  -1  -4  -5 1387.76   58.89
   1  -4   5 1428.66   56.19
   1  -4   5 1442.76   56.79
   1  -4   5 1425.76   59.49
  -1  -4  -5 1441.16   55.09
  -1  -4  -5 1486.85   60.99
   1  -4   5 1410.36   57.59
   1  -4   5 1325.67   48.30
  -1  -4  -5 1403.46   55.79
  -1  -4  -5 1304.47   52.69
  -1  -4  -5 1417.96   53.69
  -1  -4  -5 1412.06   52.19
  -1  -4  -5 1361.66   56.29
  -1  -4  -5 1379.06   49.99
   1  -4   5 1432.46   49.90
   1  -4   5 1502.55   60.69
  -1  -4  -5 1411.56   56.39
   1  -4   5 1363.66   58.39
   1   4   6  424.26   24.70
   1   4   6  455.25   20.40
  -1   4  -6  418.26   27.70
  -1   4  -6  453.05   27.50
   1   4   6  381.06   28.10
  -1   4  -6  456.25   24.60
   1   4   6  439.56   23.70
   1   4   6  427.66   23.70
  -1   4  -6  371.96   26.00
   1   4   6  434.86   20.30
  -1   4  -6  393.76   26.40
  -1   4  -6  493.75   26.40
  -1   4  -6  409.96   27.00
   1   4   6  451.85   26.20
   1   4   6  477.65   27.60
  -1   4  -6  414.66   23.90
  -1   4  -6  427.16   24.60
   1   4   6  444.36   24.10
   1   4   6  431.96   26.80
  -1   4  -6  378.46   23.90
  -1   4  -6  434.06   27.50
   1   4   6  424.16   19.80
  -1  -4  -6  436.26   24.30
   1  -4   6  426.36   24.70
  -1  -4  -6  467.15   34.50
   1  -4   6  482.45   29.00
   1  -4   6  411.96   27.00
  -1  -4  -6  393.16   25.00
   1  -4   6  467.45   27.60
  -1  -4  -6  468.95   21.40
   1  -4   6  421.06   24.50
  -1  -4  -6  468.35   25.90
   1  -4   6  416.26   19.60
  -1  -4  -6  427.46   27.80
  -1  -4  -6  439.46   23.40
   1  -4   6  434.46   26.30
  -1  -4  -6  458.25   20.70
   1  -4   6  406.86   27.00
  -1  -4  -6  451.65   23.20
  -1  -4  -6  468.15   26.60
   1  -4   6  422.96   26.10
  -1  -4  -6  382.46   26.80
   1  -4   6  467.75   27.50
   1  -4   6  468.65   24.80
   1  -4   6  452.75   26.80
   1   4   7  122.09   15.60
   1   4   7  117.19   14.60
   1   4   7  114.29   15.70
  -1   4  -7  145.69   14.90
  -1   4  -7  126.49   17.60
   1   4   7  108.69   13.30
   1   4   7  122.99   14.40
   1   4   7  113.39   18.80
  -1   4  -7  103.79   16.10
  -1   4  -7  111.09   16.20
  -1   4  -7  127.09   15.40
  -1   4  -7  122.99   15.50
  -1   4  -7  102.59   13.50
   1   4   7  115.99   16.40
  -1   4  -7  111.19   14.60
  -1   4  -7   84.59   14.60
  -1   4  -7  100.09   16.10
  -1   4  -7   87.09   14.40
   1  -4   7   99.09   14.60
   1  -4   7  113.59   16.00
  -1  -4  -7   95.79   13.50
  -1  -4  -7  125.09   16.40
   1  -4   7  110.89   15.70
   1  -4   7  102.59   13.60
   1  -4   7  106.39   16.20
   1  -4   7  102.39   13.90
  -1  -4  -7  128.69   23.00
  -1  -4  -7  116.99   17.80
   1  -4   7   94.19   16.90
   1  -4   7  112.89   17.30
   1  -4   7  116.39   13.40
   1  -4   7  117.49   17.30
  -1  -4  -7  136.29   18.90
   1  -4   7  121.49   11.00
   1  -4   7  115.49   16.70
  -1  -4  -7  114.39   12.60
  -1  -4  -7  103.89   11.00
  -1  -4  -7   95.99   13.90
   1   4   8  332.07   24.00
   1   4   8  303.37   22.60
  -1   4  -8  356.86   24.80
  -1   4  -8  332.77   24.00
  -1   4  -8  311.57   27.00
   1   4   8  355.76   24.10
  -1   4  -8  285.27   24.00
  -1   4  -8  331.17   26.50
   1   4   8  328.67   25.10
  -1   4  -8  342.67   24.70
  -1   4  -8  377.16   27.70
   1   4   8  334.87   29.30
  -1   4  -8  331.67   22.50
  -1   4  -8  346.17   26.50
   1   4   8  331.67   22.20
   1  -4   8  340.37   25.60
   1  -4   8  339.07   23.60
  -1  -4  -8  306.27   23.90
  -1  -4  -8  340.87   25.60
  -1  -4  -8  315.97   22.20
  -1  -4  -8  366.26   28.10
   1  -4   8  357.56   26.50
  -1  -4  -8  355.46   34.30
   1  -4   8  359.96   23.50
   1  -4   8  334.77   27.10
   1  -4   8  311.17   26.20
  -1  -4  -8  314.87   27.00
   1  -4   8  323.17   27.20
   1  -4   8  349.47   26.00
   1  -4   8  361.16   27.20
  -1   4  -9  414.66   30.90
   1   4   9  381.36   30.40
  -1   4  -9  391.26   31.00
   1   4   9  391.46   27.60
   1   4   9  424.56   29.60
  -1   4  -9  418.56   33.30
   1   4   9  451.15   31.10
   1   4   9  404.96   28.60
  -1   4  -9  461.55   30.00
  -1   4  -9  373.76   30.50
  -1   4  -9  457.45   29.80
  -1   4  -9  457.45   30.30
   1   4   9  379.96   33.90
  -1   4  -9  411.46   33.10
  -1   4  -9  432.86   41.50
   1   4   9  386.96   29.60
  -1   4  -9  424.36   29.80
  -1  -4  -9  481.15   32.30
   1  -4   9  390.46   31.90
  -1  -4  -9  464.25   41.30
   1  -4   9  402.36   32.30
   1  -4   9  407.66   31.70
   1  -4   9  431.46   27.80
   1  -4   9  430.86   31.30
   1  -4   9  410.26   31.80
   1  -4   9  441.26   31.20
  -1  -4  -9  398.46   29.00
   1  -4   9  435.16   32.70
  -1  -4  -9  400.56   32.30
   1  -4   9  475.35   31.20
  -1  -4  -9  429.56   32.70
   1  -4   9  462.85   28.50
  -1   4 -10   67.19   15.30
   1   4  10   53.69   13.80
  -1   4 -10   57.49   16.70
   1   4  10   45.30   13.70
  -1   4 -10   60.39   15.70
  -1   4 -10   76.59   24.70
   1   4  10   88.19   15.70
  -1   4 -10   36.60   13.20
  -1   4 -10   70.99   15.50
   1   4  10   82.09   18.40
  -1   4 -10   89.79   17.10
  -1   4 -10   47.00   14.00
   1   4  10   68.49   16.00
  -1   4 -10   67.39   14.80
   1   4  10   44.00   12.90
  -1  -4 -10   62.89   17.20
   1  -4  10   53.69   15.10
   1  -4  10   67.49   14.80
   1  -4  10   68.19   14.70
   1  -4  10   90.49   18.60
   1  -4  10   44.40   14.40
  -1  -4 -10   82.19   15.40
  -1  -4 -10   55.69   15.40
  -1  -4 -10   99.39   25.00
   1  -4  10   60.39   15.20
   1  -4  10   82.69   15.20
   1  -4  10   77.69   14.90
   1  -4  10   75.29   16.40
  -1  -4 -10   42.20   14.40
   1   5 -10  138.89   18.70
  -1   5  10  135.89   21.50
   1   5 -10  101.19   18.30
   1   5 -10  132.39   21.60
  -1   5  10  155.28   22.40
   1   5 -10  127.39   28.80
   1   5 -10  138.39   20.50
   1   5 -10  125.29   18.30
  -1   5  10  122.19   17.30
   1   5 -10  123.29   20.50
   1   5 -10  106.09   19.60
   1   5 -10  146.79   23.20
   1   5 -10  132.09   23.50
  -1   5  10   92.39   19.60
   1  -5 -10  106.49   25.30
  -1  -5  10   74.89   15.10
  -1  -5  10  151.38   20.50
  -1  -5  10  119.49   19.30
  -1  -5  10  128.49   21.20
  -1  -5  10   95.59   18.90
   1  -5 -10   96.39   16.40
  -1  -5  10  133.79   18.30
  -1  -5  10  123.29   21.00
  -1  -5  10   86.79   17.40
   1  -5 -10  122.29   19.30
  -1  -5  10  135.49   21.20
   1  -5 -10  118.59   21.20
   1  -5 -10  119.19   19.30
  -1  -5  10  104.09   21.30
   1   5  -9   75.29   17.00
  -1   5   9  115.19   15.20
   1   5  -9   73.09   15.40
   1   5  -9   94.09   16.90
   1   5  -9  101.79   15.00
   1   5  -9   96.09   17.80
   1   5  -9  111.39   18.30
   1   5  -9   86.69   16.30
  -1   5   9   95.29   16.60
   1   5  -9   99.89   16.40
  -1   5   9  102.79   18.80
  -1   5   9  103.79   17.30
  -1   5   9  118.69   20.50
   1  -5  -9  103.59   18.80
  -1  -5   9  105.29   18.20
  -1  -5   9  134.29   18.80
   1  -5  -9   72.09   14.50
  -1  -5   9   77.09   15.30
  -1  -5   9   89.69   18.40
  -1  -5   9   88.79   16.60
  -1  -5   9  101.79   17.30
  -1  -5   9   98.29   17.50
  -1  -5   9  106.19   19.40
   1  -5  -9   85.49   14.40
   1  -5  -9   88.89   15.60
  -1  -5   9   92.69   16.00
  -1  -5   9  121.79   17.80
   1  -5  -9  144.19   25.70
  -1   5   8   54.99   10.60
   1   5  -8   70.09   12.10
   1   5  -8   61.59   11.40
   1   5  -8   60.29   13.80
  -1   5   8   89.99   12.80
   1   5  -8   52.09   13.60
  -1   5   8   58.39   12.80
   1   5  -8   69.29   13.40
   1   5  -8   57.99   12.80
  -1   5   8   57.39   12.20
   1   5  -8   54.99   13.40
   1   5  -8   61.89   13.70
   1   5  -8   53.79   12.20
  -1   5   8   59.29   14.20
   1   5  -8   65.59   14.20
   1   5  -8   50.49   10.60
  -1   5   8   53.19   11.80
  -1  -5   8   43.20   11.10
   1  -5  -8   56.39   12.00
   1  -5  -8   73.29   15.00
   1  -5  -8   60.99   12.70
  -1  -5   8   56.29   13.00
  -1  -5   8   68.29   13.00
  -1  -5   8   59.29   13.20
   1  -5  -8   55.79   12.30
   1  -5  -8   59.29   12.10
  -1  -5   8   35.50    9.10
  -1  -5   8   38.90   11.30
  -1  -5   8   59.19   14.10
   1  -5  -8   50.69   16.00
  -1  -5   8   56.59   13.10
  -1  -5   8   59.09   12.60
  -1  -5   8   57.49   11.90
   1   5  -7  252.67   18.10
  -1   5   7  227.88   16.90
   1   5  -7  252.57   23.20
   1   5  -7  282.27   22.60
  -1   5   7  294.77   22.40
  -1   5   7  263.47   23.10
   1   5  -7  254.57   20.60
  -1   5   7  253.67   15.60
   1   5  -7  226.18   23.40
   1   5  -7  235.38   21.80
   1   5  -7  247.08   23.60
   1   5  -7  242.78   19.30
  -1   5   7  242.08   20.00
  -1   5   7  249.18   19.80
   1   5  -7  259.97   18.70
  -1   5   7  263.77   17.30
   1   5  -7  247.58   21.20
   1   5  -7  233.78   18.50
   1   5  -7  227.98   23.70
  -1   5   7  259.87   17.70
  -1   5   7  272.77   21.50
  -1   5   7  237.08   19.90
   1   5  -7  248.58   21.40
  -1  -5   7  235.38   20.90
   1  -5  -7  270.87   20.50
   1  -5  -7  296.07   20.10
   1  -5  -7  245.78   19.50
   1  -5  -7  231.78   24.20
  -1  -5   7  222.68   24.60
  -1  -5   7  251.27   21.30
  -1  -5   7  242.08   20.60
   1  -5  -7  228.68   22.10
   1  -5  -7  254.57   16.80
  -1  -5   7  241.38   21.60
  -1  -5   7  262.57   21.30
  -1  -5   7  255.77   20.60
  -1  -5   7  246.48   21.80
  -1  -5   7  240.68   19.60
   1  -5  -7  298.97   27.20
  -1  -5   7  221.68   23.20
  -1   5   6 1460.25   51.99
  -1   5   6 1428.36   61.19
  -1   5   6 1529.15   59.29
  -1   5   6 1442.56   57.59
  -1   5   6 1478.65   55.79
  -1   5   6 1497.35   54.79
   1   5  -6 1390.76   64.69
   1   5  -6 1450.45   63.39
  -1   5   6 1479.55   55.99
   1   5  -6 1505.55   62.19
   1   5  -6 1496.05   56.69
  -1   5   6 1429.96   62.09
  -1   5   6 1441.36   61.29
   1   5  -6 1442.96   62.39
  -1   5   6 1460.15   63.79
   1   5  -6 1471.55   58.49
   1   5  -6 1427.66   62.89
   1   5  -6 1370.06   59.89
   1   5  -6 1450.35   61.09
   1   5  -6 1341.77   63.49
   1   5  -6 1500.15   62.59
   1   5  -6 1428.16   63.39
  -1   5   6 1364.46   60.79
   1   5  -6 1420.86   59.09
   1  -5  -6 1571.74   69.59
  -1  -5   6 1398.06   60.69
  -1  -5   6 1449.46   61.79
   1  -5  -6 1564.44   64.69
   1  -5  -6 1496.95   56.79
  -1  -5   6 1516.55   60.49
  -1  -5   6 1481.75   60.59
  -1  -5   6 1387.86   52.19
  -1  -5   6 1338.27   61.09
  -1  -5   6 1314.07   62.09
   1  -5  -6 1422.56   58.69
   1  -5  -6 1476.75   61.19
  -1  -5   6 1509.15   61.19
   1  -5  -6 1401.46   59.59
  -1  -5   6 1422.26   63.49
  -1  -5   6 1430.96   62.69
   1  -5  -6 1521.45   58.89
  -1  -5   6 1586.84   60.59
  -1  -5   6 1463.85   62.19
  -1   5   5  412.76   19.70
  -1   5   5  440.16   25.50
   1   5  -5  362.46   25.80
   1   5  -5  453.65   20.80
   1   5  -5  458.75   25.80
  -1   5   5  417.26   19.30
   1   5  -5  441.46   26.50
   1   5  -5  452.75   26.50
  -1   5   5  413.86   20.00
   1   5  -5  406.66   23.60
   1   5  -5  450.55   25.70
  -1   5   5  429.26   24.50
   1   5  -5  413.26   25.20
  -1   5   5  433.56   24.50
   1   5  -5  418.56   24.80
  -1   5   5  437.86   23.00
  -1   5   5  392.86   23.80
   1   5  -5  399.36   26.50
  -1   5   5  423.76   22.50
  -1   5   5  388.66   16.40
  -1   5   5  424.76   19.90
  -1   5   5  427.66   19.80
   1   5  -5  456.55   25.00
  -1   5   5  382.16   16.50
   1   5  -5  386.26   21.40
  -1   5   5  412.56   26.20
  -1  -5   5  390.76   23.00
   1  -5  -5  366.56   20.80
   1  -5  -5  437.36   25.20
  -1  -5   5  362.16   24.40
   1  -5  -5  432.06   29.30
   1  -5  -5  400.86   17.00
   1  -5  -5  423.46   26.20
  -1  -5   5  430.96   17.90
   1  -5  -5  400.16   20.30
   1  -5  -5  411.96   21.90
  -1  -5   5  385.76   23.90
  -1  -5   5  370.26   24.40
   1  -5  -5  427.76   24.70
  -1  -5   5  408.96   23.70
   1  -5  -5  405.96   25.10
  -1  -5   5  471.45   24.30
  -1  -5   5  397.46   23.60
  -1  -5   5  427.36   26.70
   1  -5  -5  404.46   21.60
  -1  -5   5  408.86   24.80
  -1  -5   5  455.85   25.80
  -1  -5   5  388.66   24.30
  -1  -5   5  410.56   23.60
   1  -5  -5  371.46   22.30
   1  -5  -5  433.06   22.10
  -1  -5   5  420.16   24.40
  -1   5   4   42.10    7.40
   1   5  -4   28.50    5.00
   1   5  -4   34.70    7.40
   1   5  -4   30.30    7.10
   1   5  -4   49.40    9.20
   1   5  -4   49.99    9.70
   1   5  -4   36.00    7.70
   1   5  -4   41.00    8.90
   1   5  -4   36.90    8.20
  -1   5   4   42.30    8.20
   1   5  -4   37.70    6.20
   1   5  -4   55.39    9.10
  -1   5   4   33.90    7.30
  -1   5   4   41.60    6.60
  -1   5   4   62.79   11.40
   1   5  -4   35.70    8.30
  -1   5   4   34.70    6.40
  -1   5   4   53.69    9.10
  -1   5   4   46.00    5.10
  -1   5   4   44.00    5.40
   1   5  -4   41.90    8.50
  -1   5   4   49.50    8.60
  -1   5   4   39.60    6.20
  -1  -5   4   50.19    8.10
   1  -5  -4   32.40    6.00
   1  -5  -4   47.70    8.90
  -1  -5   4   40.80    8.00
   1  -5  -4   44.50    7.40
  -1  -5   4   52.29    8.50
   1  -5  -4   58.09    7.50
  -1  -5   4   35.00    5.20
  -1  -5   4   54.79   11.00
   1  -5  -4   29.10    6.50
   1  -5  -4   64.99   10.40
  -1  -5   4   29.70    7.10
   1  -5  -4   43.20    4.30
  -1  -5   4   36.40    7.60
  -1  -5   4   37.30    8.30
  -1  -5   4   38.00    8.80
   1  -5  -4   39.40    4.30
   1  -5  -4   50.99    9.80
  -1  -5   4   39.40    7.60
  -1  -5   4   45.60    8.00
  -1  -5   4   30.60    7.20
   1  -5  -4   33.90    7.40
   1  -5  -4   33.80    6.80
  -1  -5   4   49.10    9.20
   1  -5  -4   45.20   10.70
  -1   5   3   94.79   11.40
   1   5  -3   87.69   10.70
   1   5  -3   84.39   10.80
  -1   5   3   87.69    6.20
   1   5  -3   96.39   11.30
  -1   5   3  102.49    8.10
   1   5  -3   91.39   11.30
  -1   5   3   98.29    7.20
   1   5  -3  108.39   12.70
  -1   5   3  100.19   12.80
   1   5  -3   86.79   11.80
  -1   5   3  100.99   12.30
  -1   5   3   88.09    6.00
   1   5  -3   87.09   11.00
  -1   5   3   94.89    8.20
   1   5  -3   80.69    9.90
   1   5  -3  125.29   13.80
  -1   5   3  114.09   14.60
  -1   5   3  100.19   11.00
  -1   5   3  134.99   12.00
  -1   5   3   86.49    9.30
   1   5  -3   93.09    7.70
  -1   5   3   87.19   10.30
  -1   5   3  100.69    7.80
   1   5  -3  100.59   11.20
   1   5  -3   96.39   13.00
  -1  -5   3  105.09   10.50
  -1  -5   3   85.09   10.80
   1  -5  -3   76.89   11.00
  -1  -5   3   94.59   11.90
  -1  -5   3   80.99   10.90
  -1  -5   3  120.19   12.60
   1  -5  -3  100.79   12.70
  -1  -5   3   70.89    9.50
   1  -5  -3   85.89    7.40
   1  -5  -3   75.09   11.40
   1  -5  -3   91.19   10.80
   1  -5  -3  112.19   15.70
  -1  -5   3  103.99   13.10
   1  -5  -3   93.39    9.50
  -1  -5   3  109.39   13.30
   1  -5  -3   94.59    6.20
  -1  -5   3   99.99   11.40
  -1  -5   3   90.49   11.70
  -1  -5   3   91.49   10.50
  -1  -5   3  105.69   11.80
   1  -5  -3  109.89    9.50
  -1  -5   3  101.99   11.90
   1  -5  -3   86.89   10.80
  -1  -5   3  100.09   14.10
   1  -5  -3   94.59    7.40
   1  -5  -3   92.39   10.30
   1  -5  -3   90.19    6.60
  -1  -5   3   95.29   10.10
   1  -5  -3   85.29   11.00
   1   5  -2  605.44   25.70
   1   5  -2  577.74   23.10
   1   5  -2  582.04   24.30
   1   5  -2  595.74   28.70
   1   5  -2  593.54   28.40
   1   5  -2  627.14   29.20
   1   5  -2  582.94   28.30
  -1   5   2  602.64   25.50
  -1   5   2  549.15   26.50
  -1   5   2  616.64   26.70
  -1   5   2  592.84   24.90
   1   5  -2  629.24   26.90
  -1   5   2  602.34   28.50
  -1   5   2  571.94   23.90
   1   5  -2  601.64   27.80
   1   5  -2  586.94   26.10
  -1   5   2  542.65   25.30
   1   5  -2  552.64   26.50
  -1   5   2  566.94   26.50
  -1   5   2  581.54   26.50
  -1   5   2  627.44   23.70
  -1   5   2  549.65   23.50
  -1   5   2  576.04   22.10
   1   5  -2  594.64   21.30
   1   5  -2  561.44   21.90
   1   5  -2  559.94   25.80
  -1   5   2  559.14   24.30
  -1   5   2  640.94   29.10
   1   5  -2  634.74   30.30
  -1   5   2  601.94   23.80
  -1   5   2  552.44   25.30
   1   5  -2  614.94   29.90
  -1   5   2  597.74   22.60
  -1  -5   2  533.05   26.70
   1  -5  -2  627.74   28.20
  -1  -5   2  617.14   27.60
   1  -5  -2  559.14   23.80
  -1  -5   2  598.64   28.80
   1  -5  -2  598.84   23.90
   1  -5  -2  632.34   24.20
  -1  -5   2  573.24   26.10
   1  -5  -2  581.44   29.10
   1  -5  -2  502.75   24.10
   1  -5  -2  632.14   27.80
  -1  -5   2  632.74   29.00
   1  -5  -2  566.44   26.90
   1  -5  -2  605.44   32.20
   1  -5  -2  610.84   28.60
  -1  -5   2  614.64   28.90
  -1  -5   2  563.14   27.70
  -1  -5   2  572.34   26.90
  -1  -5   2  615.94   30.50
   1  -5  -2  600.04   22.60
   1  -5  -2  562.84   27.90
  -1  -5   2  615.14   31.10
   1  -5  -2  586.64   24.90
   1  -5  -2  598.24   26.00
   1  -5  -2  640.34   29.10
   1  -5  -2  613.04   27.80
  -1  -5   2  601.54   26.40
  -1  -5   2  562.44   24.80
  -1  -5   2  582.44   26.20
   1  -5  -2  608.34   27.40
  -1  -5   2  579.74   28.20
  -1  -5   2  558.44   24.00
   1  -5  -2  651.03   29.60
   1  -5  -2  583.34   23.50
  -1   5   1   65.39    7.80
   1   5  -1   83.39   11.00
   1   5  -1   65.69    8.00
  -1   5   1   91.69   13.50
  -1   5   1   69.69    8.00
   1   5  -1   77.79    7.90
   1   5  -1   72.39   11.60
  -1   5   1   84.99    8.80
  -1   5   1   66.29    5.60
  -1   5   1   84.59   11.90
  -1   5   1   97.69   12.50
   1   5  -1   82.69    8.60
   1   5  -1   73.19    9.90
   1   5  -1   63.79    7.40
  -1   5   1   74.09    7.90
  -1   5   1   71.39    9.30
   1   5  -1   56.29    8.40
   1   5  -1   66.29    7.10
   1   5  -1   67.19    5.80
  -1   5   1   73.99    6.70
   1   5  -1   91.99   11.40
   1   5  -1   73.89   10.00
  -1   5   1   71.99    9.70
  -1   5   1   73.79    6.30
  -1   5   1   61.59    8.40
  -1   5   1   69.39    7.80
   1   5  -1   56.39    8.80
   1   5  -1   56.99    6.70
  -1   5   1   61.79    8.50
  -1   5   1   50.29    7.80
   1  -5  -1   75.19    8.80
   1  -5  -1   60.59    8.40
  -1  -5   1   69.49    9.40
   1  -5  -1   81.99   10.90
   1  -5  -1   81.59    8.70
  -1  -5   1   58.59    8.70
  -1  -5   1   60.29    8.80
   1  -5  -1   81.19    7.70
  -1  -5   1   75.89    8.40
   1  -5  -1   68.89    7.70
   1  -5  -1   82.89   10.10
  -1  -5   1   74.39    7.80
  -1  -5   1   55.59    9.80
   1  -5  -1   63.19    9.40
  -1  -5   1   52.39    9.00
   1  -5  -1   77.19   12.30
   1  -5  -1   70.49    8.00
   1  -5  -1   69.59    9.00
   1  -5  -1   75.29    9.60
  -1  -5   1   72.29    9.50
  -1  -5   1   61.09    8.90
  -1  -5   1   59.09    7.90
   1  -5  -1   73.99    9.90
  -1  -5   1   52.69    9.80
  -1  -5   1   77.99    9.40
   1  -5  -1   70.19    9.90
   1  -5  -1   63.79   10.70
   1  -5  -1   65.49    9.10
  -1  -5   1   66.29    9.40
  -1  -5   1   70.69    6.60
  -1  -5   1   73.49    8.60
   1   5   0  874.21   37.50
  -1   5   0  899.81   32.90
  -1   5   0  940.51   39.00
   1   5   0  893.71   34.30
  -1   5   0  898.51   39.50
   1   5   0  906.11   34.60
   1   5   0  907.01   35.20
   1   5   0  888.91   37.30
  -1   5   0  801.12   38.90
   1   5   0  878.21   33.20
   1   5   0  927.01   37.30
  -1   5   0 1020.00   38.90
  -1   5   0 1014.60   41.50
  -1   5   0  893.91   40.40
  -1   5   0  930.91   35.70
   1   5   0  803.82   43.20
   1   5   0  924.01   34.80
   1   5   0  923.01   38.20
   1   5   0  899.01   37.80
  -1   5   0  879.11   36.50
   1   5   0  909.61   39.00
  -1   5   0  894.81   38.20
   1   5   0  928.81   36.40
  -1   5   0  886.91   33.80
  -1   5   0  900.31   37.00
  -1   5   0  910.31   34.40
  -1   5   0  882.41   33.80
   1  -5   0  943.51   37.30
   1  -5   0  841.82   37.90
   1  -5   0  850.01   34.50
  -1  -5   0  907.41   36.80
  -1  -5   0  873.91   34.50
  -1  -5   0  878.61   36.10
  -1  -5   0  912.31   40.60
  -1  -5   0  978.60   45.20
   1  -5   0  876.81   37.60
   1  -5   0  910.31   37.10
  -1  -5   0  910.21   37.90
  -1  -5   0  927.91   34.40
  -1  -5   0  892.21   37.90
   1  -5   0  975.60   39.10
   1  -5   0  902.71   36.30
   1  -5   0  867.21   34.20
  -1  -5   0  914.01   37.00
  -1  -5   0  935.51   37.40
  -1  -5   0  877.11   36.50
   1  -5   0  879.71   37.00
   1  -5   0  877.51   37.60
  -1  -5   0  892.01   34.80
  -1  -5   0  915.01   40.20
   1  -5   0  883.61   34.20
  -1  -5   0  841.42   36.80
   1  -5   0  879.41   37.00
  -1  -5   0  856.91   33.90
   1  -5   0  925.91   37.10
   1  -5   0  915.51   39.90
  -1  -5   0  906.51   39.70
  -1   5  -1 3143.59  108.49
   1   5   1 3037.70  106.69
  -1   5  -1 3003.00  104.89
   1   5   1 3051.99  103.19
  -1   5  -1 2969.20  104.79
   1   5   1 3236.18  107.79
   1   5   1 3057.69  114.89
  -1   5  -1 3101.69  107.59
   1   5   1 2914.81  110.59
  -1   5  -1 3116.29  107.39
   1   5   1 3185.68  106.79
   1   5   1 3160.08  108.29
  -1   5  -1 2974.30  107.79
   1   5   1 3095.99  107.39
   1   5   1 3062.99  103.09
   1   5   1 3155.88  107.39
  -1   5  -1 3139.29  110.19
   1   5   1 3028.50  102.79
   1   5   1 3192.88  109.89
  -1   5  -1 3093.79  109.99
  -1   5  -1 3162.68  102.99
   1   5   1 3024.60  102.59
   1   5   1 3022.00  107.79
  -1   5  -1 3136.39  111.09
  -1   5  -1 3188.88  111.39
   1   5   1 3106.09  104.69
  -1   5  -1 3042.20  104.69
   1  -5   1 3057.09  103.59
  -1  -5  -1 3017.60  105.89
   1  -5   1 3024.60  108.19
  -1  -5  -1 3076.29  107.39
   1  -5   1 3091.39  109.19
   1  -5   1 3014.40  108.89
  -1  -5  -1 3090.69  112.29
  -1  -5  -1 3050.39  108.69
   1  -5   1 3079.39  106.29
   1  -5   1 3019.60  102.89
  -1  -5  -1 3088.59  108.29
   1  -5   1 3148.98  111.99
  -1  -5  -1 3137.39  106.49
  -1  -5  -1 3069.99  103.09
  -1  -5  -1 3041.60  108.39
  -1  -5  -1 3052.09  106.79
   1  -5   1 3011.20  108.79
  -1  -5  -1 3073.29  110.69
  -1  -5  -1 3279.27  107.19
   1  -5   1 3102.39  108.69
   1  -5   1 3063.29  105.69
   1  -5   1 2955.10  109.69
   1  -5   1 3093.89  108.79
  -1  -5  -1 3107.59  102.79
  -1  -5  -1 3209.48  110.69
   1  -5   1 2983.30  108.79
   1  -5   1 3093.69  107.29
  -1  -5  -1 3090.69  116.19
  -1   5  -2   92.69    9.80
  -1   5  -2   72.19   10.30
   1   5   2   67.09    6.40
  -1   5  -2   85.49    9.60
  -1   5  -2   77.89   10.20
   1   5   2   93.09   11.00
   1   5   2   87.39    9.70
  -1   5  -2   81.09    9.00
   1   5   2   80.99    8.90
  -1   5  -2   72.09    8.40
   1   5   2   99.09   11.00
  -1   5  -2   87.89   10.50
  -1   5  -2   84.39   10.60
   1   5   2   93.39    7.80
   1   5   2   90.09    7.10
   1   5   2   84.59    7.50
   1   5   2   98.69   13.50
   1   5   2   82.59   12.60
  -1   5  -2   84.29   11.70
   1   5   2   95.19   12.60
  -1   5  -2   88.19    9.70
  -1   5  -2   65.89    9.50
   1  -5   2  110.39   12.30
  -1  -5  -2   92.49   10.00
   1  -5   2   87.19   12.10
  -1  -5  -2   75.99   13.00
  -1  -5  -2   85.49   11.20
  -1  -5  -2   77.89   10.30
   1  -5   2   84.89   12.30
   1  -5   2  100.99   11.60
  -1  -5  -2   88.59    7.50
  -1  -5  -2   79.29    9.60
  -1  -5  -2   93.19   11.10
   1  -5   2   86.19    8.70
   1  -5   2  100.49   11.10
  -1  -5  -2   65.69   10.20
   1  -5   2   90.59    7.80
   1  -5   2   95.89   10.10
   1  -5   2   76.49    6.80
   1  -5   2   84.09   10.60
   1  -5   2   67.89    9.90
   1  -5   2   90.19   10.90
   1  -5   2   98.89   11.20
  -1  -5  -2   92.79   11.00
   1  -5   2   92.39   10.10
  -1  -5  -2   91.09    9.10
  -1  -5  -2   75.89    7.90
  -1  -5  -2   76.39   11.30
  -1  -5  -2   86.99   12.60
  -1   5  -3  233.38   15.60
  -1   5  -3  242.48   17.10
   1   5   3  245.38   13.90
  -1   5  -3  224.58   17.30
  -1   5  -3  260.37   17.20
   1   5   3  254.37   19.80
   1   5   3  231.38   16.10
   1   5   3  250.97   13.50
  -1   5  -3  259.07   16.60
  -1   5  -3  270.77   17.70
   1   5   3  257.37   14.80
  -1   5  -3  267.97   16.30
   1   5   3  245.28   16.30
  -1   5  -3  218.68   17.50
   1   5   3  252.47   12.30
   1   5   3  254.67   15.80
  -1   5  -3  244.38   15.20
   1   5   3  265.77   15.30
   1   5   3  247.98   15.20
  -1   5  -3  234.68   17.40
  -1   5  -3  242.18   17.00
  -1   5  -3  245.08   12.90
   1  -5   3  250.07   15.20
  -1  -5  -3  250.37   14.50
   1  -5   3  257.97   17.20
  -1  -5  -3  264.97   17.30
  -1  -5  -3  257.97   13.70
   1  -5   3  253.47   17.10
   1  -5   3  289.17   19.20
  -1  -5  -3  240.98   16.80
   1  -5   3  274.77   17.10
   1  -5   3  214.08   15.80
   1  -5   3  252.77   15.90
   1  -5   3  238.48   17.30
  -1  -5  -3  251.87   16.30
   1  -5   3  215.58   15.10
  -1  -5  -3  232.58   18.70
  -1  -5  -3  262.77   16.40
   1  -5   3  250.87   19.10
  -1  -5  -3  273.37   12.80
   1  -5   3  227.48   16.70
  -1  -5  -3  228.48   17.90
   1  -5   3  294.37   18.90
  -1  -5  -3  252.07   16.40
  -1  -5  -3  241.58   21.10
   1  -5   3  240.18   14.70
   1   5   4  816.02   35.80
  -1   5  -4  821.32   35.10
  -1   5  -4  821.52   37.50
   1   5   4  787.52   32.20
  -1   5  -4  810.62   35.70
   1   5   4  768.82   37.00
  -1   5  -4  781.92   36.50
  -1   5  -4  832.42   40.50
  -1   5  -4  837.72   38.60
   1   5   4  820.52   32.70
   1   5   4  796.12   34.80
   1   5   4  789.62   36.30
  -1   5  -4  823.02   38.50
  -1   5  -4  781.12   36.90
   1   5   4  703.53   40.20
  -1   5  -4  773.62   37.60
   1   5   4  728.63   35.80
  -1   5  -4  823.32   38.70
  -1   5  -4  819.12   32.50
  -1   5  -4  818.82   37.20
   1   5   4  838.12   32.60
  -1   5  -4  742.73   32.70
   1  -5   4  787.52   36.40
   1  -5   4  789.72   35.70
   1  -5   4  840.72   38.00
  -1  -5  -4  862.11   45.80
  -1  -5  -4  793.32   36.70
  -1  -5  -4  809.72   32.00
  -1  -5  -4  823.52   36.00
   1  -5   4  849.81   37.80
   1  -5   4  807.02   38.10
   1  -5   4  789.62   38.10
   1  -5   4  814.12   40.50
  -1  -5  -4  811.82   36.00
  -1  -5  -4  833.72   42.70
  -1  -5  -4  768.32   39.00
   1  -5   4  810.42   38.60
   1  -5   4  783.72   35.30
   1  -5   4  772.12   36.40
  -1  -5  -4  770.82   34.50
   1  -5   4  774.82   38.30
  -1  -5  -4  818.62   36.00
  -1  -5  -4  794.92   36.00
  -1  -5  -4  838.72   35.40
  -1  -5  -4  739.63   40.40
   1  -5   4  795.02   36.80
  -1  -5  -4  813.82   29.80
  -1   5  -5  959.60   42.50
   1   5   5  976.20   39.30
  -1   5  -5  967.10   43.20
   1   5   5  949.11   43.30
  -1   5  -5  869.11   44.20
  -1   5  -5  992.70   44.30
  -1   5  -5 1102.49   53.89
   1   5   5  889.11   47.40
  -1   5  -5  949.60   44.30
   1   5   5  912.81   38.90
   1   5   5  971.50   37.80
  -1   5  -5  964.30   44.90
   1   5   5  954.20   42.30
   1   5   5  914.71   42.40
  -1   5  -5 1019.00   46.20
  -1   5  -5  974.90   46.20
   1   5   5  981.20   38.30
  -1   5  -5  980.50   42.10
  -1   5  -5  903.01   46.50
   1   5   5  838.62   43.00
   1   5   5  928.01   41.40
  -1   5  -5  960.20   39.50
  -1   5  -5 1006.00   40.80
  -1  -5  -5  960.30   41.70
  -1  -5  -5  977.70   44.20
  -1  -5  -5 1008.70   42.20
   1  -5   5  978.80   45.90
   1  -5   5  988.60   43.70
   1  -5   5  933.81   42.80
   1  -5   5  992.50   43.60
  -1  -5  -5  951.30   42.30
  -1  -5  -5  908.51   40.20
   1  -5   5 1002.60   44.50
   1  -5   5  948.81   42.90
  -1  -5  -5  970.90   42.40
  -1  -5  -5 1041.00   53.89
   1  -5   5  995.90   47.10
  -1  -5  -5  957.80   46.50
   1  -5   5 1005.90   45.00
   1  -5   5  984.00   42.60
   1  -5   5  973.40   45.50
   1  -5   5 1012.40   43.40
   1  -5   5  962.10   45.50
  -1  -5  -5  917.81   42.00
  -1  -5  -5  976.40   37.50
   1   5   6   41.90    8.40
   1   5   6   50.29    9.30
  -1   5  -6   66.19   11.00
  -1   5  -6   52.99   11.40
   1   5   6   53.29    6.60
  -1   5  -6   36.70    9.90
  -1   5  -6   58.89   12.00
  -1   5  -6   51.69   12.00
  -1   5  -6   58.39   10.60
  -1   5  -6   46.40    9.40
  -1   5  -6   52.39   11.70
  -1   5  -6   54.59   10.90
  -1   5  -6   53.89    9.70
   1   5   6   71.59    9.90
   1   5   6   55.59    7.40
   1   5   6   45.70    8.60
   1   5   6   55.79    7.30
  -1   5  -6   62.09    9.60
   1   5   6   46.10   12.40
   1   5   6   80.79   12.70
   1   5   6   63.69   11.50
  -1   5  -6   65.59   12.50
   1   5   6   48.30    9.90
   1  -5   6   52.69   10.90
  -1  -5  -6   69.99   11.60
   1  -5   6   43.20   10.40
   1  -5   6   68.29   10.80
   1  -5   6   60.99   11.00
   1  -5   6   60.49   10.50
  -1  -5  -6   91.99   13.60
   1  -5   6   55.09   11.60
  -1  -5  -6   40.30    9.10
  -1  -5  -6   57.79    9.80
   1  -5   6   68.59   12.80
   1  -5   6   41.00    9.80
  -1  -5  -6   49.30    6.90
   1  -5   6   70.99   13.60
  -1  -5  -6   52.59   12.40
  -1  -5  -6   58.29    8.70
  -1  -5  -6   59.89   15.20
   1  -5   6   50.09   10.60
   1  -5   6   54.69   12.20
  -1  -5  -6   50.49   11.20
  -1  -5  -6   53.59    9.70
   1   5   7  727.63   42.90
  -1   5  -7  688.93   39.70
   1   5   7  770.52   36.00
  -1   5  -7  755.02   41.30
   1   5   7  720.73   38.40
  -1   5  -7  706.43   36.20
  -1   5  -7  741.73   37.40
  -1   5  -7  693.23   40.50
  -1   5  -7  761.12   36.20
  -1   5  -7  788.72   41.30
   1   5   7  724.73   37.20
  -1   5  -7  710.53   37.60
   1   5   7  727.43   35.50
  -1   5  -7  779.62   36.90
  -1   5  -7  667.63   40.20
   1   5   7  712.03   34.90
   1   5   7  697.23   39.20
  -1   5  -7  663.43   39.00
  -1  -5  -7  677.33   39.20
   1  -5   7  658.43   38.10
   1  -5   7  695.33   41.10
   1  -5   7  791.32   41.10
  -1  -5  -7  792.62   43.10
   1  -5   7  675.43   40.10
  -1  -5  -7  769.62   39.00
  -1  -5  -7  837.62   51.39
   1  -5   7  728.63   37.30
   1  -5   7  728.63   39.00
   1  -5   7  749.62   40.10
   1  -5   7  721.03   40.70
  -1  -5  -7  685.83   36.70
   1  -5   7  727.13   36.50
  -1  -5  -7  705.03   34.50
  -1  -5  -7  722.03   36.50
   1  -5   7  645.94   37.40
   1  -5   7  760.82   37.70
   1   5   8  166.18   18.20
  -1   5  -8  153.98   18.40
   1   5   8  163.88   19.90
  -1   5  -8  161.48   19.20
  -1   5  -8  172.28   19.40
   1   5   8  154.48   20.40
  -1   5  -8  166.78   21.80
  -1   5  -8  169.78   22.20
   1   5   8  166.18   19.10
   1   5   8  170.58   23.50
  -1   5  -8  164.68   22.00
  -1   5  -8  185.08   19.50
  -1   5  -8  185.18   22.90
  -1   5  -8  160.18   21.80
   1   5   8  189.18   18.50
  -1  -5  -8  150.88   19.10
   1  -5   8  183.58   22.20
  -1  -5  -8  156.88   18.00
   1  -5   8  209.48   20.40
   1  -5   8  157.08   18.30
   1  -5   8  185.18   21.60
  -1  -5  -8  162.68   22.90
   1  -5   8  159.68   18.80
   1  -5   8  185.78   24.30
  -1  -5  -8  160.98   19.20
  -1  -5  -8  163.98   21.10
   1  -5   8  169.18   22.10
   1  -5   8  191.18   22.60
   1  -5   8  131.69   19.80
   1  -5   8  135.09   18.40
   1  -5   8  176.48   22.50
  -1  -5  -8  139.69   26.30
   1   5   9  216.68   29.60
  -1   5  -9  183.58   27.00
  -1   5  -9  235.98   27.50
  -1   5  -9  224.58   23.60
   1   5   9  173.98   22.40
  -1   5  -9  218.98   35.30
  -1   5  -9  265.47   26.50
  -1   5  -9  192.58   22.70
  -1   5  -9  232.08   28.00
  -1   5  -9  145.99   22.10
   1   5   9  245.78   27.20
  -1   5  -9  184.58   23.50
   1   5   9  202.98   21.40
   1   5   9  196.88   22.70
  -1   5  -9  196.48   25.00
  -1  -5  -9  201.68   24.50
  -1  -5  -9  241.48   35.20
   1  -5   9  212.98   24.60
  -1  -5  -9  183.08   22.40
   1  -5   9  180.48   24.80
   1  -5   9  222.88   25.60
   1  -5   9  219.48   23.10
   1  -5   9  181.08   25.40
   1  -5   9  249.48   27.10
   1  -5   9  183.48   24.80
   1  -5   9  228.38   23.20
   1  -5   9  179.98   24.70
  -1  -5  -9  233.78   28.40
  -1  -5  -9  237.08   27.20
  -1   6   9  138.69   17.00
   1   6  -9  111.99   18.60
   1   6  -9  132.09   21.00
   1   6  -9  159.38   21.30
   1   6  -9   98.29   18.40
   1   6  -9  132.99   20.60
  -1   6   9  109.29   20.30
   1   6  -9  135.59   22.10
   1   6  -9  136.89   21.10
  -1   6   9  155.38   22.30
   1   6  -9  153.58   19.60
  -1   6   9  144.49   21.00
   1   6  -9  138.29   24.00
  -1  -6   9  163.78   23.50
  -1  -6   9  179.48   24.70
  -1  -6   9  127.39   20.70
  -1  -6   9  130.59   18.30
  -1  -6   9  176.98   22.80
   1  -6  -9  118.39   17.60
   1  -6  -9  134.09   18.80
  -1  -6   9  117.89   21.10
  -1  -6   9  171.08   22.80
  -1  -6   9  141.59   19.70
   1  -6  -9  146.19   25.80
  -1  -6   9  133.09   19.80
   1  -6  -9  118.99   21.40
  -1  -6   9  128.59   18.40
   1  -6  -9  145.39   20.20
   1   6  -8  254.27   22.30
   1   6  -8  263.77   20.90
   1   6  -8  218.78   25.00
   1   6  -8  260.47   28.30
   1   6  -8  237.98   28.50
  -1   6   8  226.08   17.50
  -1   6   8  199.98   25.60
   1   6  -8  270.87   28.20
  -1   6   8  219.08   24.40
   1   6  -8  264.47   28.30
   1   6  -8  248.18   26.40
   1   6  -8  283.97   22.20
  -1   6   8  204.18   23.30
  -1   6   8  225.78   21.10
   1   6  -8  232.88   25.30
   1   6  -8  273.17   19.60
   1  -6  -8  257.07   28.60
  -1  -6   8  206.38   25.10
  -1  -6   8  239.18   24.70
   1  -6  -8  277.17   21.10
   1  -6  -8  190.68   21.50
  -1  -6   8  249.28   22.50
  -1  -6   8  240.78   24.60
  -1  -6   8  263.47   28.30
  -1  -6   8  270.07   25.30
  -1  -6   8  250.17   26.10
   1  -6  -8  228.48   24.60
  -1  -6   8  235.58   26.10
  -1  -6   8  230.58   24.20
   1  -6  -8  281.77   30.00
  -1  -6   8  260.87   28.10
  -1   6   7  178.08   21.10
   1   6  -7  183.18   16.50
  -1   6   7  170.48   20.50
   1   6  -7  180.88   20.10
   1   6  -7  163.28   22.30
   1   6  -7  139.59   19.80
  -1   6   7  174.18   18.90
  -1   6   7  176.68   22.40
  -1   6   7  190.98   21.10
  -1   6   7  164.68   14.50
   1   6  -7  204.58   24.70
   1   6  -7  143.49   18.90
   1   6  -7  176.88   18.60
   1   6  -7  173.78   20.90
  -1   6   7  132.09   19.50
   1   6  -7  166.48   17.20
   1   6  -7  162.48   19.30
   1   6  -7  183.98   20.80
  -1   6   7  166.38   13.60
   1   6  -7  176.58   21.30
   1   6  -7  133.99   18.00
  -1  -6   7  156.28   20.60
  -1  -6   7  182.78   20.50
  -1  -6   7  179.88   19.50
   1  -6  -7  167.48   19.80
   1  -6  -7  178.68   16.60
  -1  -6   7  168.88   19.10
  -1  -6   7  171.98   20.40
  -1  -6   7  202.78   21.20
  -1  -6   7  198.28   20.00
   1  -6  -7  197.08   27.40
   1  -6  -7  195.38   24.10
  -1  -6   7  160.58   20.40
  -1  -6   7  159.98   21.80
   1  -6  -7  165.98   18.80
   1  -6  -7  184.38   18.80
   1  -6  -7  162.68   18.30
  -1  -6   7  145.59   20.00
  -1   6   6    8.30    4.90
   1   6  -6   11.00    7.60
   1   6  -6    4.40    5.80
  -1   6   6   12.70    4.60
  -1   6   6   11.90    5.00
  -1   6   6    2.20    5.90
  -1   6   6   34.80    7.80
   1   6  -6    4.40    6.00
   1   6  -6    4.10    4.30
   1   6  -6   10.00    6.20
   1   6  -6    4.00    6.00
   1   6  -6    5.00    5.90
   1   6  -6    0.20    6.10
   1   6  -6    9.00    5.40
   1   6  -6   -2.30    5.10
   1   6  -6    4.90    6.40
  -1   6   6    3.40    6.90
  -1   6   6    4.40    3.60
   1   6  -6    4.50    6.50
  -1   6   6    6.40    6.10
   1   6  -6    7.30    6.80
  -1   6   6    4.80    4.80
  -1   6   6   -0.30    4.30
  -1  -6   6    5.70    6.50
  -1  -6   6   11.10    7.90
   1  -6  -6    3.50    5.20
  -1  -6   6    4.90    6.10
  -1  -6   6    8.10    6.00
  -1  -6   6   -5.90    4.80
   1  -6  -6    2.20    4.70
  -1  -6   6   14.80    7.30
  -1  -6   6   10.50    6.80
   1  -6  -6    9.30    8.90
   1  -6  -6    0.10    4.40
   1  -6  -6    5.40    5.10
  -1  -6   6    6.50    6.00
   1  -6  -6    8.60    7.00
   1  -6  -6    9.30    4.90
  -1  -6   6    2.60    4.90
  -1  -6   6   10.10    6.10
  -1  -6   6    1.90    5.50
  -1   6   5  327.57   24.70
   1   6  -5  327.07   23.50
  -1   6   5  364.66   22.40
   1   6  -5  315.97   22.30
  -1   6   5  325.57   18.70
   1   6  -5  316.67   21.90
  -1   6   5  325.17   20.70
   1   6  -5  320.47   22.10
   1   6  -5  299.97   23.80
  -1   6   5  342.27   23.00
   1   6  -5  315.87   22.60
  -1   6   5  331.77   18.80
  -1   6   5  320.67   22.00
  -1   6   5  337.37   15.30
  -1   6   5  314.77   19.80
   1   6  -5  313.97   16.60
   1   6  -5  324.07   18.70
  -1   6   5  360.26   18.60
   1   6  -5  336.57   24.90
   1   6  -5  317.47   23.20
  -1   6   5  321.17   21.40
   1   6  -5  347.87   22.60
   1  -6  -5  311.77   19.80
   1  -6  -5  347.17   20.80
   1  -6  -5  299.97   26.00
  -1  -6   5  327.17   23.40
   1  -6  -5  313.17   18.40
   1  -6  -5  335.87   20.50
  -1  -6   5  310.77   20.90
  -1  -6   5  315.37   20.60
   1  -6  -5  330.77   19.10
  -1  -6   5  327.47   22.30
  -1  -6   5  308.27   23.00
  -1  -6   5  329.97   23.10
  -1  -6   5  318.67   21.70
  -1  -6   5  287.67   22.20
   1  -6  -5  344.77   24.30
  -1  -6   5  328.67   21.80
  -1  -6   5  336.37   22.30
   1  -6  -5  339.87   23.20
  -1  -6   5  339.57   25.20
   1  -6  -5  363.16   23.10
   1   6  -4  201.18   17.20
  -1   6   4  204.08   17.10
  -1   6   4  227.98   19.70
   1   6  -4  222.08   18.80
   1   6  -4  235.08   17.60
  -1   6   4  223.58   14.80
   1   6  -4  218.88   13.60
  -1   6   4  232.28   16.00
   1   6  -4  228.68   18.20
   1   6  -4  194.88   16.10
   1   6  -4  240.98   19.40
  -1   6   4  233.58   16.50
  -1   6   4  251.67   15.80
   1   6  -4  238.08   17.00
  -1   6   4  231.88   17.30
   1   6  -4  199.38   16.50
  -1   6   4  196.68   15.60
  -1   6   4  244.28   14.90
  -1   6   4  206.68   11.80
  -1   6   4  226.98   12.20
  -1   6   4  235.58   13.30
   1   6  -4  239.18   17.60
   1  -6  -4  217.88   17.20
  -1  -6   4  232.78   18.10
  -1  -6   4  251.07   21.00
   1  -6  -4  241.88   19.00
  -1  -6   4  198.08   17.40
   1  -6  -4  229.28   21.40
  -1  -6   4  201.98   15.40
   1  -6  -4  237.78   16.40
  -1  -6   4  200.78   16.90
  -1  -6   4  213.98   14.90
  -1  -6   4  213.78   16.80
   1  -6  -4  227.28   14.80
   1  -6  -4  209.78   17.00
   1  -6  -4  228.48   13.40
   1  -6  -4  239.38   17.10
   1  -6  -4  223.68   13.60
  -1  -6   4  209.28   17.30
   1  -6  -4  228.08   11.40
  -1  -6   4  182.78   17.40
  -1  -6   4  220.98   16.40
  -1  -6   4  215.58   17.00
  -1  -6   4  215.68   16.50
   1   6  -3  137.29   12.40
  -1   6   3  148.19    8.20
  -1   6   3  194.18   12.00
  -1   6   3  165.48   12.60
  -1   6   3  168.38   11.40
   1   6  -3  163.78   16.40
   1   6  -3  152.08   17.00
  -1   6   3  156.98    9.10
   1   6  -3  139.39   15.00
  -1   6   3  159.48   13.00
  -1   6   3  183.68   19.80
  -1   6   3  156.98   13.40
  -1   6   3  153.08   11.20
   1   6  -3  163.88   14.00
  -1   6   3  150.78   18.60
  -1   6   3  157.08   12.80
  -1   6   3  172.48   13.70
   1   6  -3  165.58   14.00
  -1   6   3  157.88    9.80
   1   6  -3  175.58   17.00
   1   6  -3  165.28   17.10
  -1   6   3  174.88   11.00
   1   6  -3  160.38   13.00
   1   6  -3  163.58   13.60
   1   6  -3  147.79   17.20
  -1   6   3  166.58   11.90
   1   6  -3  171.48   10.50
  -1   6   3  156.78   16.80
  -1  -6   3  181.98   13.90
   1  -6  -3  169.98   15.50
  -1  -6   3  172.18   20.20
  -1  -6   3  136.09   14.80
  -1  -6   3  153.88   15.30
  -1  -6   3  159.98   12.10
   1  -6  -3  160.88   13.40
  -1  -6   3  192.68   14.40
   1  -6  -3  170.58   13.90
   1  -6  -3  159.98   14.20
   1  -6  -3  134.29   10.70
   1  -6  -3  168.38   14.20
  -1  -6   3  158.78   12.70
   1  -6  -3  175.38   10.20
   1  -6  -3  181.88   18.10
  -1  -6   3  169.38   14.10
  -1  -6   3  151.78   11.20
  -1  -6   3  164.98   14.40
   1  -6  -3  178.08   15.50
  -1  -6   3  172.78   16.70
   1  -6  -3  162.78   10.60
  -1  -6   3  114.69   14.20
  -1  -6   3  155.48   17.30
   1  -6  -3  168.28   17.70
   1  -6  -3  178.38   13.50
  -1  -6   3  163.18   14.30
  -1  -6   3  166.88   14.40
  -1   6   2  617.24   28.90
   1   6  -2  580.44   26.30
  -1   6   2  582.14   23.40
   1   6  -2  582.54   28.20
  -1   6   2  609.04   28.40
   1   6  -2  581.14   29.90
  -1   6   2  597.64   27.90
   1   6  -2  607.74   29.40
  -1   6   2  597.64   29.90
  -1   6   2  633.94   25.70
   1   6  -2  585.84   31.40
  -1   6   2  615.44   27.60
   1   6  -2  638.64   27.50
  -1   6   2  624.74   25.30
   1   6  -2  602.84   30.70
  -1   6   2  579.74   26.90
  -1   6   2  570.54   24.20
  -1   6   2  589.44   26.20
   1   6  -2  626.54   22.60
   1   6  -2  581.44   29.80
  -1   6   2  587.94   27.60
  -1   6   2  602.44   23.70
   1   6  -2  584.94   30.40
   1   6  -2  597.34   27.20
  -1   6   2  620.44   32.50
   1   6  -2  570.94   30.90
  -1   6   2  639.64   31.00
   1   6  -2  599.74   23.10
  -1  -6   2  644.34   30.30
  -1  -6   2  557.34   29.70
  -1  -6   2  582.94   25.60
  -1  -6   2  598.44   30.40
   1  -6  -2  619.14   29.80
   1  -6  -2  648.54   36.40
   1  -6  -2  640.14   30.70
  -1  -6   2  610.94   30.50
   1  -6  -2  612.94   29.40
   1  -6  -2  594.94   23.80
  -1  -6   2  594.04   28.00
   1  -6  -2  586.54   27.60
   1  -6  -2  657.03   32.40
   1  -6  -2  668.73   30.50
   1  -6  -2  596.74   30.20
   1  -6  -2  617.74   26.70
   1  -6  -2  646.64   31.40
   1  -6  -2  551.94   30.30
  -1  -6   2  597.64   29.10
  -1  -6   2  616.94   29.40
   1  -6  -2  627.14   26.00
  -1  -6   2  608.44   27.40
  -1  -6   2  579.14   32.10
  -1  -6   2  565.54   28.20
  -1  -6   2  603.94   31.90
   1  -6  -2  590.44   28.40
  -1  -6   2  605.14   30.90
  -1  -6   2  603.04   27.50
   1  -6  -2  616.54   25.60
   1  -6  -2  646.44   27.40
   1  -6  -2  596.34   24.50
   1  -6  -2  580.14   29.00
   1   6  -1 1002.90   45.10
   1   6  -1 1092.79   40.00
   1   6  -1 1069.59   42.60
  -1   6   1 1051.69   42.70
  -1   6   1 1059.89   41.90
   1   6  -1 1162.08   49.70
  -1   6   1 1005.80   44.50
   1   6  -1 1047.50   40.90
   1   6  -1 1105.79   42.30
  -1   6   1 1066.59   49.80
   1   6  -1 1113.69   41.30
   1   6  -1 1005.00   45.00
   1   6  -1 1115.39   46.50
   1   6  -1 1127.39   47.10
   1   6  -1 1034.10   39.20
  -1   6   1 1097.09   47.10
  -1   6   1 1094.69   49.50
  -1   6   1 1051.79   42.00
   1   6  -1 1141.39   41.20
  -1   6   1 1098.69   40.40
  -1   6   1 1081.79   45.20
   1   6  -1 1055.99   46.10
   1   6  -1 1048.80   45.10
  -1   6   1 1041.90   44.60
  -1   6   1 1088.29   40.70
  -1   6   1 1034.30   43.20
  -1  -6   1 1096.49   45.20
   1  -6  -1 1128.79   44.70
   1  -6  -1 1047.50   42.70
  -1  -6   1 1048.80   46.40
   1  -6  -1 1070.29   44.50
  -1  -6   1 1093.09   47.80
  -1  -6   1 1097.89   45.40
  -1  -6   1 1088.79   43.80
  -1  -6   1 1065.19   41.80
  -1  -6   1 1085.99   44.20
   1  -6  -1 1021.50   43.40
  -1  -6   1 1051.39   46.40
  -1  -6   1 1078.79   48.20
   1  -6  -1 1082.29   40.30
   1  -6  -1 1086.89   43.70
   1  -6  -1 1062.39   43.20
  -1  -6   1 1088.39   44.90
   1  -6  -1 1082.89   45.10
   1  -6  -1 1062.59   45.60
   1  -6  -1 1101.89   45.90
   1  -6  -1 1108.79   45.90
  -1  -6   1 1103.49   46.00
  -1  -6   1 1057.69   41.90
   1  -6  -1 1100.59   42.40
   1  -6  -1 1133.29   47.80
  -1  -6   1 1120.29   44.10
   1  -6  -1 1043.30   45.90
  -1   6   0 1043.40   42.50
  -1   6   0 1005.80   44.50
  -1   6   0 1017.30   37.90
   1   6   0 1037.70   43.10
   1   6   0  928.11   42.80
   1   6   0  991.70   42.30
  -1   6   0 1021.70   45.10
  -1   6   0 1013.90   36.70
  -1   6   0 1046.90   41.60
  -1   6   0  973.90   42.80
   1   6   0  989.50   38.40
  -1   6   0 1016.40   42.00
  -1   6   0  972.90   37.80
   1   6   0  878.71   37.60
   1   6   0 1031.50   38.70
  -1   6   0 1048.20   44.20
   1   6   0  961.20   38.50
   1   6   0  907.91   36.60
   1   6   0 1036.10   42.10
   1   6   0  971.30   41.90
   1   6   0  903.91   47.90
  -1   6   0 1043.20   39.90
  -1  -6   0  915.31   44.20
   1  -6   0 1019.80   38.90
  -1  -6   0 1005.70   41.20
  -1  -6   0  976.20   40.70
  -1  -6   0  983.90   42.50
  -1  -6   0  992.00   41.90
  -1  -6   0 1015.50   42.70
   1  -6   0 1028.50   39.10
   1  -6   0  987.40   41.70
  -1  -6   0 1017.40   41.50
   1  -6   0  932.71   42.00
   1  -6   0  990.00   38.40
  -1  -6   0  973.30   38.10
   1  -6   0  994.60   44.90
  -1  -6   0 1007.90   39.30
  -1  -6   0 1003.00   45.10
  -1  -6   0 1007.10   38.40
   1  -6   0 1004.10   41.70
  -1  -6   0  988.20   41.20
   1  -6   0  977.50   43.10
   1  -6   0 1011.30   41.80
   1  -6   0  971.70   41.50
  -1  -6   0 1004.60   45.10
   1  -6   0  980.90   41.50
   1  -6   0  967.80   42.30
  -1  -6   0 1044.40   50.49
   1  -6   0  984.20   40.70
   1  -6   0 1041.50   44.00
   1   6   1  101.39   11.80
   1   6   1   91.49    7.00
   1   6   1  129.19   15.60
   1   6   1  106.79   12.40
   1   6   1  107.19   10.70
  -1   6  -1   81.29   10.40
  -1   6  -1  105.09    7.20
  -1   6  -1   82.09   10.20
  -1   6  -1   66.59   10.20
   1   6   1   84.89   10.50
  -1   6  -1  105.09    8.40
   1   6   1   98.19   12.50
   1   6   1   90.09    7.70
   1   6   1  115.29   12.60
   1   6   1  106.99   11.20
   1   6   1  104.99   11.60
   1   6   1  152.98   21.10
  -1   6  -1   96.99    8.20
  -1   6  -1  126.69   15.10
  -1   6  -1   99.39   11.40
  -1   6  -1  112.99   14.10
  -1   6  -1  105.09   11.90
   1   6   1   96.79    6.80
   1  -6   1  118.99   13.30
  -1  -6  -1  109.69   12.70
  -1  -6  -1  106.89    9.30
   1  -6   1   90.69   11.10
  -1  -6  -1   84.89   12.40
   1  -6   1  103.29   13.80
  -1  -6  -1  113.29   11.90
  -1  -6  -1   84.39   10.90
   1  -6   1   68.29    9.70
  -1  -6  -1  137.99   16.60
  -1  -6  -1   87.99   10.60
  -1  -6  -1  101.89   15.90
   1  -6   1   78.19   10.60
   1  -6   1   92.69   11.50
   1  -6   1   93.59   11.60
  -1  -6  -1   93.79   10.70
  -1  -6  -1   98.49    8.30
   1  -6   1  123.69   13.20
  -1  -6  -1   90.29   11.10
  -1  -6  -1  110.69   14.00
   1  -6   1  105.99   11.10
   1  -6   1  106.79   10.70
  -1  -6  -1  110.59   11.30
   1  -6   1   87.89   10.60
   1   6   2  211.88   14.80
  -1   6  -2  191.78   14.90
   1   6   2  241.58   19.80
   1   6   2  221.38   13.70
   1   6   2  219.78   13.60
  -1   6  -2  179.28   13.00
  -1   6  -2  205.38   13.90
  -1   6  -2  232.58   18.00
  -1   6  -2  221.78   15.90
   1   6   2  212.38   15.70
  -1   6  -2  222.18   17.50
   1   6   2  222.08   15.00
   1   6   2  199.28   11.30
   1   6   2  213.58   14.30
   1   6   2  217.98   12.70
  -1   6  -2  228.88   14.30
  -1   6  -2  198.18   15.90
  -1   6  -2  221.98   15.60
   1   6   2  216.18   18.80
  -1   6  -2  225.78   13.70
  -1   6  -2  198.68   15.60
   1   6   2  221.48   13.30
   1   6   2  214.38   17.40
  -1  -6  -2  256.37   22.50
   1  -6   2  221.68   18.10
   1  -6   2  201.98   15.30
  -1  -6  -2  236.08   15.00
  -1  -6  -2  208.48   17.70
   1  -6   2  193.28   14.80
   1  -6   2  220.68   12.80
  -1  -6  -2  195.08   13.10
   1  -6   2  214.88   14.40
  -1  -6  -2  186.28   14.30
  -1  -6  -2  196.88   15.00
  -1  -6  -2  195.28   15.60
   1  -6   2  190.38   15.50
  -1  -6  -2  211.68   14.90
   1  -6   2  223.18   15.80
   1  -6   2  239.48   17.10
  -1  -6  -2  189.48   11.50
   1  -6   2  194.28   15.30
  -1  -6  -2  172.08   15.10
  -1  -6  -2  224.48   17.00
   1  -6   2  174.98   13.00
   1  -6   2  230.58   14.90
  -1  -6  -2  240.08   19.20
   1  -6   2  194.08   15.70
   1   6   3 1916.81   74.59
   1   6   3 1858.81   74.19
   1   6   3 1899.81   71.69
  -1   6  -3 1876.61   73.09
  -1   6  -3 1875.31   75.69
  -1   6  -3 1889.71   72.49
  -1   6  -3 2035.50   84.59
  -1   6  -3 1881.71   75.09
   1   6   3 2022.50   69.79
   1   6   3 1863.01   78.79
  -1   6  -3 1886.01   72.59
  -1   6  -3 1900.91   75.19
   1   6   3 1992.60   75.49
  -1   6  -3 2012.00   78.19
  -1   6  -3 2081.79   80.19
   1   6   3 1978.40   72.09
  -1   6  -3 1962.40   73.89
   1   6   3 1981.70   73.49
   1   6   3 1956.10   81.69
  -1   6  -3 1896.01   76.09
   1   6   3 2026.20   69.69
  -1  -6  -3 1960.80   70.19
   1  -6   3 1975.30   73.29
   1  -6   3 1949.51   76.19
   1  -6   3 1932.11   77.89
   1  -6   3 1893.71   70.29
  -1  -6  -3 2043.30   85.49
   1  -6   3 1925.51   73.99
   1  -6   3 1963.60   71.79
   1  -6   3 1982.50   78.19
   1  -6   3 1938.61   76.19
  -1  -6  -3 2058.69   76.39
  -1  -6  -3 1957.10   73.09
   1  -6   3 1943.71   76.59
  -1  -6  -3 1994.20   78.89
  -1  -6  -3 1943.61   70.49
   1  -6   3 1820.82   72.69
  -1  -6  -3 1914.51   74.49
  -1  -6  -3 1860.11   74.49
  -1  -6  -3 2021.40   74.99
   1  -6   3 1997.60   75.09
   1  -6   3 1975.60   76.09
  -1  -6  -3 1900.31   79.49
   1   6   4  176.98   13.80
  -1   6  -4  166.38   19.60
   1   6   4  142.49   19.50
  -1   6  -4  156.18   17.70
  -1   6  -4  178.38   15.50
   1   6   4  195.68   13.30
   1   6   4  161.48    9.10
  -1   6  -4  209.78   15.70
   1   6   4  162.78   13.00
  -1   6  -4  157.28   11.50
  -1   6  -4  174.58   17.90
  -1   6  -4  172.88   11.10
  -1   6  -4  176.68   14.30
   1   6   4  174.68   17.20
   1   6   4  147.29   16.30
  -1   6  -4  176.98   17.70
  -1   6  -4  173.18   18.50
  -1   6  -4  180.08   15.20
   1   6   4  174.08   14.90
  -1   6  -4  169.08   18.60
  -1  -6  -4  207.28   26.00
   1  -6   4  239.78   24.40
  -1  -6  -4  175.38   20.20
   1  -6   4  172.68   18.00
   1  -6   4  201.38   21.50
  -1  -6  -4  192.28   15.80
  -1  -6  -4  181.08   12.00
  -1  -6  -4  168.78   17.00
  -1  -6  -4  164.18   13.30
   1  -6   4  186.88   14.90
   1  -6   4  156.38   13.70
   1  -6   4  165.98   18.30
   1  -6   4  195.88   16.60
   1  -6   4  204.98   16.60
  -1  -6  -4  193.48   15.20
   1  -6   4  190.58   16.90
   1  -6   4  171.18   13.70
   1  -6   4  181.98   19.00
  -1  -6  -4  152.48   20.10
  -1  -6  -4  192.88   16.00
   1   6   5 1111.99   58.19
  -1   6  -5 1229.48   54.39
  -1   6  -5 1226.38   55.29
   1   6   5 1253.87   51.09
   1   6   5 1270.37   53.29
  -1   6  -5 1220.08   55.59
   1   6   5 1145.89   51.79
  -1   6  -5 1192.88   54.79
   1   6   5 1205.18   47.10
   1   6   5 1186.28   53.89
  -1   6  -5 1153.18   52.59
   1   6   5 1200.28   51.59
  -1   6  -5 1232.68   50.99
  -1   6  -5 1212.78   47.40
   1   6   5 1201.18   47.30
  -1   6  -5 1206.28   53.09
  -1   6  -5 1261.17   48.60
  -1   6  -5 1170.18   54.69
  -1   6  -5 1204.98   51.59
  -1   6  -5 1312.17   59.19
   1   6   5 1240.78   48.50
  -1  -6  -5 1157.08   51.69
  -1  -6  -5 1163.18   51.39
   1  -6   5 1240.18   52.19
   1  -6   5 1184.58   52.89
  -1  -6  -5 1260.67   46.30
   1  -6   5 1233.78   51.49
   1  -6   5 1216.68   55.19
  -1  -6  -5 1158.58   50.39
  -1  -6  -5 1275.97   52.89
   1  -6   5 1200.68   57.59
   1  -6   5 1266.27   55.79
   1  -6   5 1235.38   53.79
  -1  -6  -5 1273.87   63.59
  -1  -6  -5 1109.79   51.19
   1  -6   5 1250.57   53.09
   1  -6   5 1266.47   54.19
  -1  -6  -5 1186.28   58.99
  -1  -6  -5 1254.37   57.69
   1  -6   5 1284.57   55.99
   1  -6   5 1137.69   54.29
  -1  -6  -5 1210.58   51.09
   1   6   6  925.31   42.30
  -1   6  -6  829.02   46.70
  -1   6  -6  921.11   46.80
   1   6   6  873.01   45.00
  -1   6  -6  931.51   45.30
  -1   6  -6  873.41   43.30
  -1   6  -6  926.41   47.10
   1   6   6  929.71   50.59
  -1   6  -6  901.61   42.90
   1   6   6  900.41   39.10
  -1   6  -6  875.01   45.30
   1   6   6  813.52   38.20
  -1   6  -6  905.61   40.10
   1   6   6  898.51   43.00
  -1   6  -6  812.92   44.90
   1   6   6  873.01   43.80
  -1   6  -6  885.61   39.10
  -1   6  -6  964.80   42.70
  -1   6  -6  921.61   45.20
   1   6   6  907.31   42.10
   1  -6   6  910.61   43.00
   1  -6   6  877.61   43.80
  -1  -6  -6  995.70   49.40
   1  -6   6  952.50   46.80
  -1  -6  -6  852.01   42.70
  -1  -6  -6  895.21   41.80
   1  -6   6  960.50   44.20
   1  -6   6  919.81   46.60
   1  -6   6  879.61   45.10
  -1  -6  -6  975.50   56.19
  -1  -6  -6  934.31   44.30
   1  -6   6  901.71   42.90
   1  -6   6  946.11   44.40
  -1  -6  -6  874.31   39.70
   1  -6   6  926.11   46.70
  -1  -6  -6  930.01   42.70
  -1  -6  -6  872.91   42.40
   1  -6   6  923.91   45.00
   1  -6   6  935.11   48.80
   1   6   7    4.70    6.50
  -1   6  -7   -2.80    5.10
  -1   6  -7   -0.40    5.20
   1   6   7    4.70    5.10
  -1   6  -7    3.00    6.40
  -1   6  -7   -5.80    5.90
  -1   6  -7    4.20    7.50
   1   6   7   -3.10    4.80
  -1   6  -7    7.30    6.40
   1   6   7   -4.50    4.80
   1   6   7    6.90    6.90
  -1   6  -7   -4.70    6.00
  -1   6  -7    0.00    5.50
   1   6   7    8.00    5.00
  -1   6  -7    8.30    7.50
   1   6   7   -1.00    7.10
  -1   6  -7   38.30   19.20
  -1   6  -7    7.30    5.90
   1  -6   7   -2.00    5.70
   1  -6   7    3.90    7.30
   1  -6   7   10.50    7.10
   1  -6   7   10.30    7.30
  -1  -6  -7   12.40    7.10
   1  -6   7    4.20    5.50
   1  -6   7   -4.50    5.50
  -1  -6  -7    2.40    5.80
  -1  -6  -7    8.20   10.10
   1  -6   7   -1.30    5.90
  -1  -6  -7    6.80    6.30
   1  -6   7   -2.20    6.20
   1  -6   7    8.20    7.30
  -1  -6  -7    5.40    7.70
  -1  -6  -7   -1.70    5.20
   1  -6   7   -2.30    5.40
  -1  -6  -7   -1.60    6.30
   1  -6   7   -2.00    4.90
  -1   6  -8  194.18   27.10
  -1   6  -8  261.57   20.40
  -1   6  -8  248.68   27.20
  -1   6  -8  233.38   21.10
   1   6   8  227.18   18.60
   1   6   8  207.28   23.10
  -1   6  -8  249.78   27.90
  -1   6  -8  191.48   24.80
  -1   6  -8  221.38   25.90
  -1   6  -8  214.28   22.10
  -1   6  -8  243.98   20.20
   1   6   8  182.78   25.90
   1  -6   8  205.38   26.30
   1  -6   8  211.68   25.00
   1  -6   8  247.48   24.20
   1  -6   8  193.18   23.90
  -1  -6  -8  222.28   22.50
   1  -6   8  246.38   27.00
   1  -6   8  240.88   26.20
  -1  -6  -8  202.98   25.90
  -1  -6  -8  240.98   24.10
  -1  -6  -8  193.88   31.00
   1  -6   8  225.08   23.90
   1  -6   8  208.78   25.20
   1  -6   8  231.18   23.50
  -1  -6  -8  202.68   23.10
  -1  -6  -8  205.48   24.40
   1  -6   8  210.58   21.40
  -1   6  -9  904.11   52.19
  -1   6  -9  884.91   55.39
  -1   6  -9  935.51   47.60
  -1   6  -9  984.20   53.99
  -1   6  -9  996.80   53.99
   1   6   9  919.41   45.90
   1   6   9  958.70   58.19
  -1   6  -9  893.51   53.49
  -1   6  -9  872.61   61.59
  -1   6  -9  917.11   51.99
   1   6   9  897.11   49.60
   1   6   9  971.00   52.09
   1  -6   9  940.11   48.20
   1  -6   9  862.61   48.90
   1  -6   9  926.31   51.79
  -1  -6  -9  874.51   49.20
  -1  -6  -9  977.80   64.99
   1  -6   9  930.41   51.89
   1  -6   9  945.11   51.99
  -1  -6  -9  988.00   56.09
   1  -6   9  940.91   48.40
   1  -6   9  891.21   52.29
   1  -6   9  912.81   53.29
   1   7  -9  575.74   37.20
   1   7  -9  553.34   40.30
   1   7  -9  553.54   38.00
   1   7  -9  546.35   41.20
  -1   7   9  540.75   30.60
   1   7  -9  573.74   39.90
  -1   7   9  548.15   37.00
   1   7  -9  471.45   37.30
   1   7  -9  517.75   37.60
  -1   7   9  588.94   42.00
  -1   7   9  504.15   36.80
   1   7  -9  521.65   33.30
  -1  -7   9  516.25   36.40
   1  -7  -9  533.85   40.00
  -1  -7   9  585.34   37.00
   1  -7  -9  514.75   34.80
   1  -7  -9  566.54   34.30
  -1  -7   9  558.24   36.30
  -1  -7   9  579.24   35.90
  -1  -7   9  554.54   39.00
  -1  -7   9  548.65   40.30
   1  -7  -9  543.45   44.80
  -1  -7   9  558.84   38.10
   1  -7  -9  543.75   35.70
  -1  -7   9  562.84   38.00
   1   7  -8    9.90    9.50
   1   7  -8   17.00    8.20
   1   7  -8    3.00    7.30
   1   7  -8    2.50    7.30
   1   7  -8    5.60    7.70
  -1   7   8    0.90    8.90
   1   7  -8    7.60    7.70
  -1   7   8   -2.70    6.40
  -1   7   8   -7.10    4.00
  -1   7   8    0.60    7.10
   1   7  -8   12.80    7.70
   1   7  -8    2.80    7.70
   1   7  -8   -4.70    6.30
  -1   7   8   -2.80    4.80
   1   7  -8  -11.70    5.30
  -1  -7   8    5.00    8.00
   1  -7  -8    0.50    6.80
  -1  -7   8    7.60    8.60
  -1  -7   8   -0.70    6.90
  -1  -7   8    9.10    9.90
  -1  -7   8    8.80    7.70
  -1  -7   8   12.80    8.70
  -1  -7   8   -9.20    5.80
  -1  -7   8    6.20    9.10
   1  -7  -8    3.40    5.60
  -1  -7   8    1.40    7.60
   1  -7  -8   -2.20    7.50
   1  -7  -8   -6.40    5.80
   1  -7  -8    4.70   10.60
   1   7  -7   21.80    8.30
   1   7  -7   19.90    7.90
  -1   7   7   25.30    6.60
   1   7  -7   14.90    8.40
   1   7  -7   12.30    7.90
   1   7  -7   27.20   10.70
   1   7  -7   17.60    8.60
   1   7  -7   10.70    6.70
   1   7  -7   22.70   10.50
  -1   7   7   22.10    9.70
  -1   7   7   14.20    8.50
  -1   7   7   25.80    8.10
  -1   7   7   33.70    9.50
  -1   7   7   24.20    9.30
   1   7  -7   28.00    9.10
   1   7  -7   19.80    9.80
   1   7  -7   33.00   10.90
  -1  -7   7   11.30    7.20
   1  -7  -7   20.80    8.60
   1  -7  -7   13.10    7.60
  -1  -7   7   20.60    9.60
  -1  -7   7   19.60    9.30
  -1  -7   7   16.60    9.50
  -1  -7   7   12.40    8.10
   1  -7  -7   36.00    9.60
  -1  -7   7    7.80    7.10
   1  -7  -7   25.30   12.30
  -1  -7   7   14.10    8.80
   1  -7  -7   17.00    6.60
   1  -7  -7   19.40    9.80
  -1  -7   7   11.50    7.80
  -1  -7   7   21.70   10.30
   1   7  -6  161.88   19.70
  -1   7   6  172.58   19.80
  -1   7   6  195.78   20.70
   1   7  -6  149.79   19.40
  -1   7   6  170.48   15.00
   1   7  -6  224.18   23.30
   1   7  -6  178.18   19.30
   1   7  -6  155.38   19.60
   1   7  -6  162.48   22.30
   1   7  -6  177.18   21.20
  -1   7   6  196.48   19.40
   1   7  -6  162.38   21.80
  -1   7   6  164.98   19.10
   1   7  -6  175.78   19.70
   1   7  -6  164.08   15.80
   1   7  -6  229.08   22.10
   1   7  -6  136.69   18.10
  -1   7   6  177.08   20.00
  -1   7   6  137.19   20.00
  -1  -7   6  208.78   21.80
  -1  -7   6  134.19   18.20
  -1  -7   6  166.88   19.80
  -1  -7   6  191.78   19.30
  -1  -7   6  146.89   21.90
  -1  -7   6  151.58   18.50
   1  -7  -6  194.48   23.10
   1  -7  -6  154.78   16.40
   1  -7  -6  166.68   16.20
  -1  -7   6  187.88   22.40
  -1  -7   6  181.58   21.00
   1  -7  -6  208.78   22.20
  -1  -7   6  192.98   22.70
  -1  -7   6  162.58   17.20
   1  -7  -6  187.58   26.10
   1  -7  -6  154.38   16.80
   1   7  -5  185.88   20.80
   1   7  -5  185.68   21.10
  -1   7   5  218.88   17.40
  -1   7   5  159.48   20.70
   1   7  -5  213.68   18.60
  -1   7   5  180.88   18.80
  -1   7   5  186.68   14.70
   1   7  -5  168.78   18.60
  -1   7   5  200.88   21.20
  -1   7   5  217.48   16.40
   1   7  -5  202.28   18.10
   1   7  -5  242.18   19.70
   1   7  -5  197.58   14.40
  -1   7   5  232.38   17.90
  -1   7   5  247.48   17.50
   1   7  -5  216.68   23.50
  -1   7   5  219.18   17.80
  -1   7   5  227.68   25.00
   1   7  -5  221.98   25.70
  -1   7   5  177.28   14.80
   1   7  -5  215.88   18.00
   1   7  -5  208.98   20.90
   1  -7  -5  182.28   16.90
   1  -7  -5  210.78   21.60
  -1  -7   5  199.78   20.40
   1  -7  -5  199.98   17.00
   1  -7  -5  218.88   17.90
  -1  -7   5  209.48   21.70
  -1  -7   5  230.08   24.00
   1  -7  -5  215.28   14.10
  -1  -7   5  179.18   19.90
  -1  -7   5  234.28   24.00
  -1  -7   5  182.38   20.50
   1  -7  -5  254.47   22.00
  -1  -7   5  193.68   15.80
   1  -7  -5  251.77   25.30
  -1  -7   5  182.68   19.60
  -1  -7   5  241.28   21.20
   1  -7  -5  193.28   14.30
  -1  -7   5  226.08   25.80
  -1   7   4   -1.40    2.70
  -1   7   4    8.50    4.60
  -1   7   4   -5.30    3.90
  -1   7   4    1.20    4.90
  -1   7   4   -3.20    4.10
   1   7  -4    0.40    4.00
  -1   7   4    6.10    7.20
   1   7  -4    5.50    6.00
   1   7  -4   -3.10    3.50
  -1   7   4    6.30    3.70
  -1   7   4    8.90    5.00
  -1   7   4    2.80    3.50
  -1   7   4    0.30    3.20
   1   7  -4    4.20    4.80
  -1   7   4    5.30    4.20
  -1   7   4    8.80    5.30
   1   7  -4    1.50    4.60
   1   7  -4    1.20    4.70
   1   7  -4   -0.70    3.90
   1   7  -4    4.80    3.70
   1   7  -4   -0.10    4.20
   1   7  -4    8.30    5.90
  -1  -7   4   -4.10    3.90
  -1  -7   4    0.40    4.70
  -1  -7   4    2.40    3.80
   1  -7  -4    7.00    6.00
  -1  -7   4   12.30    7.00
  -1  -7   4    1.80    4.10
  -1  -7   4   -5.20    2.90
  -1  -7   4    5.90    5.60
  -1  -7   4    6.60    6.60
  -1  -7   4    0.40    4.40
   1  -7  -4    0.00    5.00
   1  -7  -4    4.00    5.50
   1  -7  -4   -3.00    3.60
   1  -7  -4    2.60    4.40
   1  -7  -4   -3.60    3.10
  -1  -7   4    9.10    5.60
   1  -7  -4    6.60    8.10
   1  -7  -4    1.40    3.00
  -1  -7   4    2.60    4.00
   1  -7  -4    0.70    3.40
  -1   7   3  818.92   44.10
   1   7  -3  927.31   43.10
   1   7  -3  876.91   42.80
  -1   7   3  891.11   33.80
  -1   7   3  891.81   40.40
  -1   7   3  940.81   39.00
  -1   7   3  843.42   41.80
  -1   7   3  825.12   39.20
   1   7  -3  955.40   45.50
   1   7  -3  827.62   41.70
   1   7  -3  893.41   46.50
   1   7  -3  859.01   41.30
  -1   7   3  796.62   45.30
  -1   7   3  889.11   40.90
   1   7  -3  824.82   38.90
  -1   7   3  889.41   39.50
  -1   7   3  952.90   38.10
  -1   7   3  845.52   40.70
   1   7  -3  875.91   38.90
  -1   7   3  936.51   45.70
   1   7  -3  956.50   45.30
   1   7  -3  903.91   42.10
   1   7  -3  885.51   40.90
  -1   7   3  914.41   37.10
  -1  -7   3  810.02   42.10
  -1  -7   3  940.01   41.00
   1  -7  -3  893.61   40.90
  -1  -7   3  892.31   37.30
   1  -7  -3  811.32   41.80
   1  -7  -3  898.61   44.40
   1  -7  -3  995.00   45.70
   1  -7  -3  953.90   43.00
   1  -7  -3  876.71   42.50
   1  -7  -3  857.51   35.70
   1  -7  -3  968.70   49.50
   1  -7  -3  965.70   42.10
  -1  -7   3  909.11   45.40
  -1  -7   3  807.12   41.60
  -1  -7   3  875.21   39.30
  -1  -7   3  965.50   43.10
  -1  -7   3  868.81   42.60
   1  -7  -3  936.71   36.10
  -1  -7   3  856.91   40.90
  -1  -7   3  935.21   40.00
  -1  -7   3  911.81   44.30
   1  -7  -3  914.01   35.60
  -1  -7   3  921.41   41.20
  -1  -7   3  875.41   39.70
   1  -7  -3  847.72   41.70
   1   7  -2   74.09   11.60
  -1   7   2  102.89   14.00
  -1   7   2   96.09   15.80
  -1   7   2   74.99    7.30
  -1   7   2   85.99   11.70
  -1   7   2   69.99    9.30
   1   7  -2   74.59    9.70
   1   7  -2   62.59   11.00
   1   7  -2   83.89   13.40
  -1   7   2   59.49    9.50
  -1   7   2   62.69    9.50
  -1   7   2   91.69   11.40
  -1   7   2   95.49   11.40
  -1   7   2   81.49   10.80
   1   7  -2   71.89    9.50
   1   7  -2   76.99    9.20
  -1   7   2   89.39    9.60
   1   7  -2   75.69   11.20
  -1   7   2   79.99   12.80
   1   7  -2   62.49   11.20
  -1   7   2   78.19   12.60
   1   7  -2   80.09   11.00
   1   7  -2   72.09   11.10
   1   7  -2   85.79   13.30
  -1   7   2   86.59   12.60
  -1   7   2   69.59    9.50
   1   7  -2   64.19    5.50
   1   7  -2   74.09    6.00
  -1  -7   2   68.39   12.50
  -1  -7   2   71.09   10.10
  -1  -7   2   72.49   11.60
   1  -7  -2   82.99    8.30
  -1  -7   2   87.19   10.90
   1  -7  -2   72.39    8.70
  -1  -7   2   77.79   11.60
   1  -7  -2   87.19   16.00
   1  -7  -2   76.69   10.60
  -1  -7   2   95.09   10.80
   1  -7  -2   74.09   12.30
  -1  -7   2   70.19   11.60
   1  -7  -2   67.89    9.10
  -1  -7   2   53.79   10.30
  -1  -7   2   57.39    9.70
   1  -7  -2   93.99   12.90
  -1  -7   2   84.99   13.90
   1  -7  -2   63.69   11.60
   1  -7  -2   82.19   13.00
  -1  -7   2   63.39   10.90
   1  -7  -2   66.49   10.30
   1  -7  -2   52.39    9.20
   1  -7  -2   68.89    9.90
   1  -7  -2  114.69   12.20
   1  -7  -2   82.59   12.50
   1  -7  -2   79.49   12.20
  -1  -7   2   69.09   10.50
  -1   7   1  794.12   37.30
   1   7  -1  812.52   37.90
   1   7  -1  840.02   39.00
   1   7  -1  793.02   32.50
  -1   7   1  799.52   39.10
  -1   7   1  740.93   42.50
  -1   7   1  758.72   40.30
  -1   7   1  758.02   33.40
  -1   7   1  755.82   32.10
   1   7  -1  870.91   41.60
   1   7  -1  772.12   32.40
   1   7  -1  819.62   38.20
   1   7  -1  732.93   36.80
   1   7  -1  772.52   38.50
  -1   7   1  819.32   37.00
  -1   7   1  838.02   35.20
   1   7  -1  805.02   34.60
  -1   7   1  745.63   35.20
  -1   7   1  786.22   32.60
  -1   7   1  810.62   34.00
  -1   7   1  729.93   36.60
  -1  -7   1  772.12   37.10
  -1  -7   1  728.03   36.60
   1  -7  -1  802.92   37.50
   1  -7  -1  820.72   36.40
   1  -7  -1  806.42   40.00
   1  -7  -1  823.12   32.20
  -1  -7   1  774.42   33.50
  -1  -7   1  771.72   35.20
   1  -7  -1  840.02   38.10
   1  -7  -1  747.73   37.10
   1  -7  -1  831.72   34.90
   1  -7  -1  815.62   36.90
   1  -7  -1  763.72   35.00
   1  -7  -1  770.92   35.40
  -1  -7   1  779.92   39.10
   1  -7  -1  712.63   35.00
  -1  -7   1  761.12   35.90
   1  -7  -1  747.63   37.60
  -1  -7   1  749.13   38.20
  -1  -7   1  793.22   40.80
   1  -7  -1  870.21   35.10
  -1  -7   1  874.71   37.70
  -1  -7   1  815.72   35.90
  -1  -7   1  792.82   33.60
  -1  -7   1  775.52   37.60
  -1   7   0  250.77   15.40
  -1   7   0  241.88   16.90
   1   7   0  255.97   14.50
  -1   7   0  232.18   18.10
   1   7   0  241.78   18.20
   1   7   0  255.17   17.70
  -1   7   0  276.37   19.80
   1   7   0  262.37   18.40
  -1   7   0  240.88   17.00
   1   7   0  260.27   14.80
  -1   7   0  278.27   13.40
   1   7   0  246.68   21.90
  -1   7   0  244.28   17.10
  -1   7   0  252.67   19.20
   1   7   0  255.47   17.30
   1   7   0  234.78   17.90
  -1   7   0  240.28   13.80
   1   7   0  239.68   17.30
  -1   7   0  220.28   17.50
  -1  -7   0  247.58   17.00
   1  -7   0  266.87   19.30
   1  -7   0  267.07   15.70
   1  -7   0  264.67   17.00
  -1  -7   0  228.98   17.80
  -1  -7   0  268.27   20.10
   1  -7   0  252.07   18.20
   1  -7   0  264.27   20.60
  -1  -7   0  276.07   17.70
   1  -7   0  254.97   15.20
   1  -7   0  240.58   18.50
  -1  -7   0  258.97   17.30
  -1  -7   0  270.27   20.40
  -1  -7   0  255.17   14.60
  -1  -7   0  275.27   17.90
   1  -7   0  266.87   17.60
  -1  -7   0  300.97   18.10
  -1  -7   0  224.58   17.30
   1  -7   0  242.58   17.00
  -1  -7   0  244.28   20.20
   1  -7   0  247.78   17.20
   1  -7   0  235.38   17.20
  -1  -7   0  236.38   15.00
   1  -7   0  247.88   17.80
  -1   7  -1  876.81   39.80
  -1   7  -1  920.61   43.00
  -1   7  -1  881.01   33.60
  -1   7  -1  865.41   42.50
   1   7   1  834.22   33.30
   1   7   1  782.12   39.30
   1   7   1  869.91   34.20
  -1   7  -1  851.81   41.00
  -1   7  -1  838.62   39.00
  -1   7  -1  854.41   35.10
   1   7   1  902.61   41.20
  -1   7  -1  842.02   42.00
   1   7   1  760.42   47.20
  -1   7  -1  886.71   41.40
   1   7   1  884.31   39.20
   1   7   1  867.01   41.60
   1   7   1  858.11   39.40
   1   7   1  870.81   37.80
  -1   7  -1  890.11   39.20
   1   7   1  812.72   39.00
   1   7   1  857.51   35.20
   1   7   1  843.12   36.80
   1   7   1  885.71   39.30
   1   7   1  871.41   38.40
  -1   7  -1  889.81   38.20
  -1   7  -1  805.02   34.70
  -1  -7  -1  834.02   39.90
  -1  -7  -1  864.01   41.20
  -1  -7  -1  939.71   38.30
  -1  -7  -1  986.20   50.79
   1  -7   1  895.71   39.80
  -1  -7  -1  891.81   37.10
   1  -7   1  829.72   36.30
  -1  -7  -1  902.41   39.80
   1  -7   1  910.41   44.10
  -1  -7  -1  876.91   33.90
   1  -7   1  906.41   40.70
   1  -7   1  846.82   38.80
   1  -7   1  816.72   40.80
   1  -7   1  910.41   41.30
   1  -7   1  928.31   40.50
   1  -7   1  855.71   36.80
  -1  -7  -1  945.41   39.20
  -1  -7  -1 1010.00   44.50
  -1  -7  -1  836.42   39.50
   1  -7   1  893.81   39.10
   1  -7   1  816.72   39.40
  -1  -7  -1  923.11   38.80
  -1  -7  -1  814.32   42.00
  -1   7  -2  103.79   13.30
   1   7   2  138.59   20.20
  -1   7  -2  110.69    6.50
  -1   7  -2  108.29   13.20
   1   7   2  126.89   11.50
  -1   7  -2  132.59   12.60
   1   7   2   88.89    7.90
   1   7   2  129.39   15.40
   1   7   2  122.79   14.30
  -1   7  -2  104.09   15.40
   1   7   2  132.89   12.70
  -1   7  -2  124.39   15.80
  -1   7  -2  126.89   13.70
  -1   7  -2  133.19   12.40
   1   7   2  119.49   10.60
   1   7   2  102.69    9.40
  -1   7  -2  125.19   14.90
  -1   7  -2  147.89   17.90
   1   7   2  102.79   14.90
  -1   7  -2  101.69   11.20
   1   7   2  112.49   12.60
  -1   7  -2  123.29   14.60
  -1   7  -2  126.29   12.50
   1   7   2  149.29   14.80
  -1  -7  -2  105.99   15.20
   1  -7   2  101.59   15.20
  -1  -7  -2   96.59   15.60
   1  -7   2  143.89   16.40
  -1  -7  -2   95.09   14.00
   1  -7   2  126.09   14.60
  -1  -7  -2  142.79   15.50
  -1  -7  -2  115.09   12.70
   1  -7   2  127.19   11.70
   1  -7   2  112.79   14.50
  -1  -7  -2  134.99   16.00
   1  -7   2  122.69   12.80
  -1  -7  -2  137.39   13.40
   1  -7   2  125.19   15.80
   1  -7   2   92.49   12.90
  -1  -7  -2  151.58   21.50
   1  -7   2  122.49   13.00
   1  -7   2  130.09   15.90
   1  -7   2  124.19   15.50
   1   7   3  340.87   19.60
   1   7   3  321.97   21.30
  -1   7  -3  330.97   20.90
   1   7   3  365.16   21.50
  -1   7  -3  358.86   25.50
   1   7   3  323.57   19.20
  -1   7  -3  353.06   20.70
   1   7   3  348.97   17.70
   1   7   3  355.56   18.70
  -1   7  -3  351.06   24.70
  -1   7  -3  333.87   22.40
  -1   7  -3  341.07   20.30
   1   7   3  352.56   26.60
   1   7   3  384.86   21.50
   1   7   3  318.07   24.00
  -1   7  -3  333.37   20.40
   1   7   3  306.17   22.20
  -1   7  -3  338.47   22.50
  -1   7  -3  353.86   23.40
   1   7   3  334.47   22.30
   1   7   3  359.06   27.40
   1   7   3  322.17   21.00
  -1   7  -3  353.96   23.70
  -1  -7  -3  331.97   21.40
  -1  -7  -3  362.36   29.70
  -1  -7  -3  315.77   24.80
  -1  -7  -3  351.66   23.60
   1  -7   3  327.07   24.70
   1  -7   3  317.27   20.40
  -1  -7  -3  333.47   22.40
   1  -7   3  328.77   23.00
  -1  -7  -3  356.26   26.10
   1  -7   3  350.86   23.10
   1  -7   3  350.96   22.70
  -1  -7  -3  334.87   18.20
   1  -7   3  343.87   23.50
   1  -7   3  341.17   20.60
  -1  -7  -3  336.47   20.50
  -1  -7  -3  357.86   22.70
   1  -7   3  317.07   23.00
   1  -7   3  351.76   22.50
  -1  -7  -3  342.37   19.00
   1  -7   3  350.06   21.30
   1   7   4  582.64   29.20
   1   7   4  564.74   30.60
   1   7   4  559.84   34.90
  -1   7  -4  546.45   29.80
   1   7   4  544.55   28.60
   1   7   4  596.34   38.20
   1   7   4  606.34   31.90
  -1   7  -4  618.54   34.70
  -1   7  -4  541.55   30.80
  -1   7  -4  597.94   30.10
   1   7   4  580.14   31.60
   1   7   4  550.44   24.20
  -1   7  -4  606.14   33.00
  -1   7  -4  599.54   35.90
  -1   7  -4  605.34   33.00
  -1   7  -4  588.24   32.80
   1   7   4  574.74   29.20
  -1   7  -4  536.45   32.60
   1   7   4  588.54   29.00
  -1   7  -4  591.14   25.30
   1  -7   4  559.54   30.00
   1  -7   4  555.14   27.50
   1  -7   4  490.45   32.70
   1  -7   4  584.54   33.10
   1  -7   4  551.54   30.20
  -1  -7  -4  541.55   30.50
   1  -7   4  601.64   32.70
   1  -7   4  593.14   33.70
  -1  -7  -4  560.34   29.20
  -1  -7  -4  584.94   26.40
  -1  -7  -4  628.44   32.60
  -1  -7  -4  639.74   41.80
   1  -7   4  531.35   32.00
   1  -7   4  558.14   31.30
  -1  -7  -4  605.34   31.80
   1  -7   4  515.85   29.40
  -1  -7  -4  528.85   27.30
  -1  -7  -4  649.24   36.50
  -1  -7  -4  583.64   36.20
  -1   7  -5  420.36   27.50
  -1   7  -5  388.46   27.50
   1   7   5  368.46   24.50
  -1   7  -5  336.77   24.60
   1   7   5  373.16   28.60
  -1   7  -5  360.36   25.50
  -1   7  -5  383.86   24.10
   1   7   5  345.47   22.70
  -1   7  -5  400.46   27.50
   1   7   5  406.76   26.30
   1   7   5  351.46   22.20
   1   7   5  370.86   20.40
  -1   7  -5  362.56   20.20
  -1   7  -5  385.66   25.10
   1   7   5  422.66   22.60
  -1   7  -5  376.06   23.30
  -1   7  -5  377.26   28.70
   1   7   5  366.06   24.50
  -1   7  -5  373.36   26.30
   1   7   5  382.86   31.10
   1  -7   5  338.97   24.80
   1  -7   5  400.66   25.80
   1  -7   5  349.87   23.90
  -1  -7  -5  366.86   22.60
   1  -7   5  399.36   24.90
  -1  -7  -5  438.56   26.00
  -1  -7  -5  366.76   24.30
   1  -7   5  326.97   21.80
  -1  -7  -5  425.46   25.50
  -1  -7  -5  369.76   33.10
   1  -7   5  374.26   26.50
   1  -7   5  334.97   27.50
   1  -7   5  409.96   27.60
  -1  -7  -5  378.26   20.60
  -1  -7  -5  417.86   24.80
   1  -7   5  379.06   26.20
  -1  -7  -5  350.46   27.40
  -1  -7  -5  411.16   30.80
   1   7   6   87.29   17.60
  -1   7  -6   67.09   13.70
  -1   7  -6   78.39   15.50
  -1   7  -6   85.99   16.20
  -1   7  -6  101.29   14.30
   1   7   6   98.29   14.60
  -1   7  -6   92.39   11.70
  -1   7  -6   81.59   12.80
  -1   7  -6   65.79   12.90
   1   7   6   79.69   13.00
  -1   7  -6   81.29   13.90
  -1   7  -6  104.99   16.80
  -1   7  -6  100.09   16.20
   1   7   6   88.79   17.30
  -1   7  -6   89.49   15.80
  -1   7  -6  104.89   15.80
   1   7   6   92.49   11.20
  -1   7  -6   96.39   18.10
   1   7   6   97.09   14.20
   1   7   6  100.29   13.90
  -1  -7  -6   91.69   17.70
   1  -7   6   81.79   14.60
   1  -7   6   70.69   14.00
  -1  -7  -6   95.39   14.20
   1  -7   6   92.99   15.00
   1  -7   6   83.59   14.30
   1  -7   6   84.69   14.50
   1  -7   6   89.89   13.20
   1  -7   6  100.39   17.90
  -1  -7  -6   89.19   16.80
  -1  -7  -6   79.59   12.30
   1  -7   6   88.49   17.80
   1  -7   6  114.19   15.00
   1  -7   6  101.89   15.40
  -1  -7  -6  102.29   14.80
  -1  -7  -6   70.49   18.40
  -1  -7  -6   95.59   14.50
  -1   7  -7 1424.16   60.99
  -1   7  -7 1437.06   65.09
  -1   7  -7 1336.07   66.49
  -1   7  -7 1388.66   58.29
  -1   7  -7 1369.86   65.49
   1   7   7 1401.56   56.89
   1   7   7 1315.17   61.39
  -1   7  -7 1383.46   62.69
   1   7   7 1388.36   63.79
  -1   7  -7 1262.37   66.89
  -1   7  -7 1431.26   64.79
   1   7   7 1276.47   69.49
  -1   7  -7 1405.76   70.89
  -1   7  -7 1461.95   62.69
  -1   7  -7 1465.75   66.89
  -1  -7  -7 1401.96   69.19
  -1  -7  -7 1458.85   76.59
   1  -7   7 1404.96   66.19
   1  -7   7 1445.76   63.79
   1  -7   7 1345.67   63.49
  -1  -7  -7 1397.56   61.59
   1  -7   7 1483.65   62.89
   1  -7   7 1355.66   65.89
   1  -7   7 1431.96   66.59
  -1  -7  -7 1397.56   59.99
   1  -7   7 1442.56   66.99
  -1  -7  -7 1358.56   61.09
   1  -7   7 1362.46   68.99
   1  -7   7 1309.67   60.89
   1  -7   7 1373.86   63.09
  -1   7  -8  151.78   18.60
  -1   7  -8  175.98   26.20
  -1   7  -8  120.39   20.30
  -1   7  -8  166.98   22.00
  -1   7  -8  130.19   21.10
   1   7   8  169.88   21.80
   1   7   8   81.59   20.00
  -1   7  -8  121.39   20.10
  -1   7  -8  125.59   19.60
   1   7   8  114.19   14.90
   1   7   8  142.69   24.20
  -1   7  -8   91.09   18.80
   1   7   8  134.79   20.10
  -1  -7  -8  143.19   22.20
   1  -7   8   87.49   16.30
   1  -7   8  133.19   17.90
  -1  -7  -8  153.68   28.00
   1  -7   8  125.79   19.80
   1  -7   8  185.58   22.00
   1  -7   8  155.78   22.50
  -1  -7  -8  116.19   17.70
   1  -7   8  176.08   26.00
  -1  -7  -8  116.59   17.00
   1  -7   8  158.88   22.80
   1  -7   8  110.69   17.70
   1  -7   8  133.69   19.10
   1  -7   8  144.09   22.50
  -1   8   8   31.00    8.10
   1   8  -8   40.60   12.30
   1   8  -8   37.20   12.00
   1   8  -8   25.00   11.20
   1   8  -8   53.79   15.10
  -1   8   8   38.80   13.90
   1   8  -8   52.49   13.30
   1   8  -8   31.70   11.90
  -1   8   8   49.20   13.40
  -1   8   8   47.10   12.00
   1   8  -8   45.70   14.00
   1   8  -8   25.00   10.80
   1   8  -8   25.90   12.40
  -1  -8   8   29.50   11.10
  -1  -8   8   43.10   13.00
  -1  -8   8   30.90   10.30
  -1  -8   8   38.70   13.20
  -1  -8   8   31.50   11.30
  -1  -8   8   28.50   11.10
   1  -8  -8   30.80   10.90
   1  -8  -8   36.60    9.90
   1  -8  -8   19.30   11.80
  -1  -8   8   33.50   10.70
   1  -8  -8   43.30   17.40
  -1  -8   8   30.80   10.80
   1   8  -7  449.16   30.30
   1   8  -7  395.86   29.80
  -1   8   7  434.66   29.70
   1   8  -7  375.86   29.00
  -1   8   7  443.56   34.90
  -1   8   7  412.36   28.30
   1   8  -7  486.25   32.50
   1   8  -7  453.05   35.10
   1   8  -7  451.15   32.10
   1   8  -7  481.15   33.40
  -1   8   7  405.16   29.80
   1   8  -7  401.26   33.10
   1   8  -7  375.66   31.40
  -1  -8   7  421.16   30.40
  -1  -8   7  447.86   28.00
  -1  -8   7  355.96   33.30
   1  -8  -7  477.95   35.20
   1  -8  -7  453.85   28.10
   1  -8  -7  430.76   37.70
  -1  -8   7  371.86   30.20
  -1  -8   7  441.06   32.40
   1  -8  -7  460.15   28.30
  -1  -8   7  473.45   30.30
  -1  -8   7  375.66   31.30
  -1  -8   7  441.66   32.40
  -1  -8   7  443.76   30.70
   1  -8  -7  452.25   30.50
   1   8  -6   21.00    9.20
   1   8  -6   12.60    7.70
   1   8  -6   22.90    9.30
  -1   8   6   10.40    6.20
  -1   8   6   26.60    9.00
  -1   8   6   10.00    6.10
   1   8  -6   13.20    7.00
  -1   8   6   20.20   10.10
  -1   8   6   15.80    6.90
   1   8  -6   16.20    8.80
   1   8  -6    0.50    6.30
   1   8  -6   27.90    9.80
  -1   8   6   11.20    7.90
   1   8  -6   15.90    8.10
  -1   8   6    2.20    5.80
   1   8  -6    7.90    7.60
   1   8  -6   17.50    9.10
   1   8  -6    9.50    7.90
  -1  -8   6    6.10    7.60
  -1  -8   6    5.60    7.30
   1  -8  -6    6.60    6.90
  -1  -8   6    7.80    7.30
  -1  -8   6   10.60    6.60
   1  -8  -6   18.10    6.90
   1  -8  -6    4.30    7.60
  -1  -8   6   15.90    6.60
   1  -8  -6    6.90    9.80
  -1  -8   6   10.70    7.50
  -1  -8   6   12.00    8.20
   1  -8  -6    1.20    5.30
  -1  -8   6   13.50    7.90
  -1  -8   6   27.30    9.50
  -1  -8   6   11.00    7.20
  -1   8   5  466.25   26.40
   1   8  -5  457.65   29.30
  -1   8   5  520.85   31.10
  -1   8   5  475.95   31.60
  -1   8   5  505.85   29.20
  -1   8   5  448.76   29.30
   1   8  -5  493.15   31.00
  -1   8   5  483.65   29.20
   1   8  -5  498.35   34.20
  -1   8   5  484.35   28.50
   1   8  -5  401.96   31.50
  -1   8   5  487.85   35.30
  -1   8   5  493.65   27.70
  -1   8   5  441.56   27.20
   1   8  -5  478.25   31.60
   1   8  -5  496.05   31.90
   1   8  -5  478.15   23.80
   1   8  -5  468.05   30.40
   1   8  -5  513.65   32.50
   1   8  -5  524.75   30.70
  -1   8   5  452.25   28.30
   1   8  -5  468.95   28.60
  -1  -8   5  467.85   31.30
  -1  -8   5  508.85   29.50
  -1  -8   5  472.65   29.60
  -1  -8   5  490.55   33.60
   1  -8  -5  507.75   30.00
   1  -8  -5  482.95   25.90
  -1  -8   5  447.66   31.40
  -1  -8   5  458.45   27.90
  -1  -8   5  427.96   29.10
   1  -8  -5  467.35   32.40
   1  -8  -5  457.45   30.20
   1  -8  -5  497.45   37.40
  -1  -8   5  488.75   25.80
  -1  -8   5  474.35   31.10
   1  -8  -5  507.85   29.20
  -1  -8   5  486.95   30.00
  -1   8   4   68.89   15.50
  -1   8   4   38.90    9.40
  -1   8   4   67.59   11.70
  -1   8   4   58.49   11.10
  -1   8   4   53.29   12.60
  -1   8   4   45.00   12.70
   1   8  -4   51.49   11.60
   1   8  -4   74.99   11.90
   1   8  -4   78.19   13.00
  -1   8   4   44.30    9.80
  -1   8   4   46.20    8.20
   1   8  -4   55.99   10.80
  -1   8   4   51.19    9.50
  -1   8   4   53.59    9.80
  -1   8   4   36.10    9.60
  -1   8   4   53.49   10.50
   1   8  -4   75.59   14.70
   1   8  -4   38.90    9.40
   1   8  -4   50.59   12.10
   1   8  -4   68.59   12.70
   1   8  -4   54.29   11.80
  -1   8   4   59.09   10.80
  -1  -8   4   70.79   12.70
  -1  -8   4   60.79   11.80
   1  -8  -4   48.20   11.80
   1  -8  -4   59.29    9.70
  -1  -8   4   40.20   11.30
   1  -8  -4   67.59   13.40
  -1  -8   4   47.20   10.10
   1  -8  -4   77.79   15.50
   1  -8  -4   55.49   11.60
  -1  -8   4   54.99   10.80
  -1  -8   4   58.79   10.80
   1  -8  -4   61.49   12.80
   1  -8  -4   47.40    8.50
  -1  -8   4   62.19   13.90
  -1  -8   4   54.69   10.40
   1  -8  -4   52.39   14.90
  -1  -8   4   43.10   10.30
   1   8  -3  720.23   38.60
  -1   8   3  719.43   36.80
  -1   8   3  712.63   35.60
   1   8  -3  741.03   40.30
   1   8  -3  697.23   37.70
  -1   8   3  697.23   42.60
   1   8  -3  690.93   36.00
  -1   8   3  768.32   35.30
   1   8  -3  772.22   41.50
  -1   8   3  697.53   34.20
  -1   8   3  705.53   29.60
  -1   8   3  707.23   35.70
  -1   8   3  725.43   41.50
  -1   8   3  698.43   38.20
  -1   8   3  696.83   34.50
  -1   8   3  729.13   37.10
  -1   8   3  757.72   33.80
   1   8  -3  726.33   35.00
  -1   8   3  711.43   37.80
  -1   8   3  768.12   42.70
   1   8  -3  726.03   38.60
   1   8  -3  709.53   37.20
  -1   8   3  758.32   37.50
  -1   8   3  773.92   35.30
   1   8  -3  734.13   34.20
  -1  -8   3  674.33   37.80
  -1  -8   3  659.53   35.30
  -1  -8   3  730.93   38.70
   1  -8  -3  703.03   38.80
  -1  -8   3  677.13   36.60
   1  -8  -3  809.42   42.60
   1  -8  -3  827.82   47.50
   1  -8  -3  736.13   31.50
  -1  -8   3  736.33   38.20
  -1  -8   3  781.52   42.10
   1  -8  -3  684.23   39.20
  -1  -8   3  708.73   38.80
  -1  -8   3  734.63   35.50
  -1  -8   3  739.03   35.30
   1  -8  -3  737.93   38.60
   1  -8  -3  776.82   39.30
   1  -8  -3  746.13   37.40
  -1  -8   3  720.33   34.40
   1  -8  -3  687.83   37.80
   1   8  -2  299.27   21.50
  -1   8   2  297.97   25.80
  -1   8   2  280.57   21.60
  -1   8   2  264.17   20.00
  -1   8   2  263.27   20.30
  -1   8   2  275.57   21.00
  -1   8   2  260.97   17.30
   1   8  -2  312.07   21.60
  -1   8   2  280.07   18.80
  -1   8   2  251.87   19.50
   1   8  -2  310.67   22.10
   1   8  -2  268.17   17.00
  -1   8   2  300.47   14.90
   1   8  -2  327.87   20.20
   1   8  -2  298.77   22.20
   1   8  -2  293.97   22.80
  -1   8   2  324.27   18.70
  -1   8   2  279.77   17.10
  -1   8   2  243.38   20.00
  -1   8   2  275.37   19.70
  -1   8   2  278.07   18.40
   1   8  -2  276.77   17.60
  -1   8   2  299.87   18.90
   1   8  -2  284.97   22.30
   1  -8  -2  324.87   18.60
  -1  -8   2  303.97   19.90
  -1  -8   2  301.17   21.30
  -1  -8   2  304.77   18.90
  -1  -8   2  271.97   20.90
  -1  -8   2  259.17   23.10
   1  -8  -2  280.37   22.40
   1  -8  -2  290.27   19.40
   1  -8  -2  311.77   18.10
   1  -8  -2  303.97   22.20
  -1  -8   2  294.57   18.20
   1  -8  -2  270.37   19.60
  -1  -8   2  274.57   21.10
  -1  -8   2  324.17   21.50
   1  -8  -2  288.37   21.50
  -1  -8   2  282.27   21.90
   1  -8  -2  246.28   19.90
  -1  -8   2  315.57   20.10
   1  -8  -2  280.77   20.90
  -1  -8   2  286.57   21.10
   1  -8  -2  299.37   15.40
   1  -8  -2  271.17   20.70
  -1   8   1  443.66   24.50
   1   8  -1  460.25   29.60
  -1   8   1  493.45   26.20
  -1   8   1  448.36   28.00
   1   8  -1  471.55   28.60
  -1   8   1  422.36   21.80
   1   8  -1  471.05   24.20
  -1   8   1  489.15   22.60
  -1   8   1  472.45   23.40
  -1   8   1  475.15   26.80
   1   8  -1  449.76   22.40
  -1   8   1  440.66   31.60
   1   8  -1  445.36   27.10
   1   8  -1  446.36   27.10
  -1   8   1  447.56   28.30
   1   8  -1  440.06   27.00
   1   8  -1  440.06   27.60
  -1   8   1  408.96   26.30
  -1   8   1  471.25   27.40
  -1   8   1  449.56   29.20
  -1  -8   1  439.96   27.10
   1  -8  -1  471.25   25.80
   1  -8  -1  448.56   25.60
   1  -8  -1  451.75   25.20
  -1  -8   1  468.05   26.70
  -1  -8   1  453.35   25.50
   1  -8  -1  462.35   22.10
   1  -8  -1  453.75   27.40
  -1  -8   1  464.55   23.70
  -1  -8   1  426.36   26.50
  -1  -8   1  455.05   28.70
   1  -8  -1  458.45   27.30
   1  -8  -1  397.06   24.50
   1  -8  -1  462.25   27.30
   1  -8  -1  467.65   28.00
  -1  -8   1  462.25   30.30
  -1  -8   1  454.55   25.40
   1  -8  -1  464.55   30.00
  -1  -8   1  493.25   26.90
  -1  -8   1  460.15   23.60
  -1  -8   1  483.45   27.90
   1  -8  -1  461.45   26.70
  -1   8   0  101.69   11.80
   1   8   0  123.19   12.00
   1   8   0  103.99   13.20
  -1   8   0  121.49   17.00
  -1   8   0  105.49   13.70
   1   8   0   87.19   10.30
  -1   8   0  122.09   17.20
   1   8   0   84.49   13.30
   1   8   0   85.99   13.10
   1   8   0   66.49   11.40
   1   8   0  115.09   15.30
   1   8   0   97.19   15.10
  -1   8   0  111.59    9.80
  -1   8   0  119.29    9.60
  -1   8   0  135.89   17.70
  -1   8   0  111.29   13.60
   1   8   0  119.19   19.20
  -1   8   0   98.19   13.40
  -1   8   0  112.69   15.60
  -1   8   0  125.19   16.30
  -1  -8   0  133.49   15.40
  -1  -8   0   93.49   13.70
   1  -8   0   58.29   11.10
  -1  -8   0   90.29   12.10
  -1  -8   0   99.89   13.90
   1  -8   0  122.89   14.90
  -1  -8   0  103.09   11.50
   1  -8   0  116.69   13.10
   1  -8   0  119.09   15.30
  -1  -8   0   99.59   13.30
  -1  -8   0   98.19   14.10
   1  -8   0  118.79   14.30
   1  -8   0  109.29   15.60
   1  -8   0  108.09   14.10
  -1  -8   0   97.59   13.00
  -1  -8   0   86.69   14.50
  -1  -8   0  105.09   16.70
  -1  -8   0  118.09   11.50
   1  -8   0   96.39   13.00
   1  -8   0  133.89   18.30
   1  -8   0  112.69   14.80
   1  -8   0  131.69   13.00
  -1   8  -1  230.58   14.40
   1   8   1  229.98   19.40
  -1   8  -1  228.68   16.70
   1   8   1  234.98   18.20
  -1   8  -1  235.38   19.10
  -1   8  -1  240.38   20.50
  -1   8  -1  232.48   19.30
   1   8   1  246.38   16.10
   1   8   1  224.68   17.80
  -1   8  -1  240.48   14.90
   1   8   1  237.88   18.80
  -1   8  -1  242.98   20.50
   1   8   1  219.18   12.80
   1   8   1  244.48   18.40
   1   8   1  265.07   18.20
   1   8   1  239.58   17.00
  -1   8  -1  217.68   17.40
  -1   8  -1  229.78   17.40
   1   8   1  230.08   16.90
  -1   8  -1  236.68   19.90
   1   8   1  225.28   14.20
   1   8   1  261.77   32.30
   1   8   1  222.98   18.70
  -1   8  -1  242.88   18.50
  -1  -8  -1  216.28   20.70
  -1  -8  -1  249.78   19.60
  -1  -8  -1  239.18   24.00
  -1  -8  -1  238.68   14.00
  -1  -8  -1  208.08   15.50
  -1  -8  -1  238.68   18.00
   1  -8   1  234.18   18.20
   1  -8   1  246.48   17.90
  -1  -8  -1  290.17   27.20
   1  -8   1  220.98   15.40
   1  -8   1  252.37   19.10
  -1  -8  -1  233.88   17.30
   1  -8   1  225.88   18.00
   1  -8   1  250.47   20.10
   1  -8   1  228.08   21.30
   1  -8   1  264.67   16.90
  -1  -8  -1  215.88   19.50
  -1  -8  -1  222.48   18.00
   1  -8   1  229.58   18.10
   1  -8   1  267.27   18.20
  -1  -8  -1  236.78   18.30
  -1   8  -2  133.59   13.40
   1   8   2  151.58   17.10
  -1   8  -2  141.09   14.30
  -1   8  -2  122.09   14.90
  -1   8  -2  134.39   16.90
   1   8   2  178.88   18.50
  -1   8  -2  138.19   18.30
  -1   8  -2  125.39   15.80
  -1   8  -2  144.79   13.20
   1   8   2  116.69   10.90
  -1   8  -2  112.09   16.10
   1   8   2  138.29   15.10
  -1   8  -2  117.79   15.80
   1   8   2  150.88   13.50
   1   8   2  138.69   11.40
  -1   8  -2  142.59   11.90
   1   8   2  131.49   14.90
   1   8   2  157.98   16.30
   1   8   2  116.59   16.40
   1   8   2  150.08   23.70
   1   8   2  184.68   21.80
   1   8   2  158.68   18.10
  -1   8  -2  134.19   18.10
  -1  -8  -2  140.29   19.90
  -1  -8  -2  150.68   15.20
  -1  -8  -2  129.79   16.10
   1  -8   2   93.29   14.10
  -1  -8  -2  126.19   13.40
   1  -8   2  110.89   14.80
   1  -8   2  129.99   16.30
  -1  -8  -2  100.79   13.80
   1  -8   2  150.08   13.90
  -1  -8  -2  125.09   16.80
  -1  -8  -2  155.08   17.50
  -1  -8  -2  125.99    8.80
   1  -8   2  151.98   17.40
   1  -8   2  162.98   20.80
   1  -8   2  139.59   14.30
  -1  -8  -2  168.08   24.90
   1  -8   2  112.39   14.90
   1  -8   2  170.38   18.60
   1  -8   2  140.79   14.80
  -1  -8  -2  147.49   18.50
   1   8   3 1453.25   66.89
  -1   8  -3 1287.67   57.79
   1   8   3 1341.77   53.09
  -1   8  -3 1401.26   63.19
   1   8   3 1359.56   56.69
   1   8   3 1358.96   65.89
  -1   8  -3 1314.27   54.89
   1   8   3 1282.27   60.59
  -1   8  -3 1439.76   60.99
  -1   8  -3 1303.17   53.69
   1   8   3 1324.27   53.99
   1   8   3 1322.37   58.29
  -1   8  -3 1355.66   61.89
  -1   8  -3 1337.87   55.39
   1   8   3 1301.67   55.99
   1   8   3 1031.80   56.69
   1   8   3 1350.66   56.19
   1   8   3 1314.77   50.69
   1   8   3 1295.17   52.89
  -1   8  -3 1342.97   57.69
  -1   8  -3 1352.16   61.59
   1   8   3 1419.06   55.89
  -1   8  -3 1242.58   57.99
   1  -8   3 1363.36   59.79
   1  -8   3 1334.97   55.29
   1  -8   3 1337.47   61.79
  -1  -8  -3 1353.26   52.39
   1  -8   3 1279.27   57.49
  -1  -8  -3 1412.46   69.29
   1  -8   3 1253.37   54.69
   1  -8   3 1233.58   58.79
  -1  -8  -3 1269.87   49.80
   1  -8   3 1290.77   57.59
  -1  -8  -3 1099.69   54.99
  -1  -8  -3 1418.06   60.79
  -1  -8  -3 1226.58   61.39
   1  -8   3 1277.77   58.19
  -1  -8  -3 1358.86   58.19
   1  -8   3 1340.57   55.09
  -1  -8  -3 1361.36   54.59
   1  -8   3 1274.87   57.59
  -1   8  -4  245.18   18.60
  -1   8  -4  224.28   24.90
  -1   8  -4  229.38   18.20
  -1   8  -4  200.38   24.00
   1   8   4  255.87   26.30
  -1   8  -4  216.28   18.90
  -1   8  -4  259.47   21.00
  -1   8  -4  242.38   20.80
  -1   8  -4  266.47   27.90
   1   8   4  273.67   31.40
   1   8   4  247.38   18.80
   1   8   4  241.58   27.50
   1   8   4  226.28   16.90
   1   8   4  224.48   16.90
   1   8   4  231.68   21.80
  -1   8  -4  206.08   22.40
   1   8   4  234.68   19.60
   1   8   4  244.68   19.00
   1   8   4  238.28   18.00
   1   8   4  228.58   19.00
  -1   8  -4  243.38   21.00
  -1  -8  -4  241.38   15.90
  -1  -8  -4  213.68   25.70
   1  -8   4  226.38   17.90
  -1  -8  -4  256.97   27.30
   1  -8   4  204.48   18.70
   1  -8   4  226.08   23.50
  -1  -8  -4  243.48   18.00
  -1  -8  -4  223.28   22.40
   1  -8   4  228.38   21.10
   1  -8   4  223.18   23.60
  -1  -8  -4  224.38   26.60
   1  -8   4  228.58   18.10
  -1  -8  -4  211.48   15.60
   1  -8   4  214.88   21.60
   1  -8   4  249.68   25.60
  -1  -8  -4  200.58   19.30
  -1  -8  -4  227.28   23.00
   1  -8   4  248.78   21.40
   1   8   5  818.62   40.90
  -1   8  -5  794.32   38.80
  -1   8  -5  728.73   41.10
  -1   8  -5  760.92   41.10
   1   8   5  766.62   37.60
  -1   8  -5  703.23   41.80
   1   8   5  770.02   38.30
   1   8   5  736.63   45.60
  -1   8  -5  751.42   37.40
  -1   8  -5  775.72   42.20
  -1   8  -5  783.32   39.40
   1   8   5  815.42   49.60
  -1   8  -5  837.32   46.90
  -1   8  -5  715.53   44.00
   1   8   5  647.14   42.20
  -1   8  -5  734.53   40.10
  -1   8  -5  683.23   41.30
   1   8   5  625.74   38.00
   1   8   5  742.13   39.80
   1  -8   5  767.62   43.30
  -1  -8  -5  713.13   35.50
   1  -8   5  781.82   42.80
  -1  -8  -5  735.13   39.20
   1  -8   5  788.82   41.50
  -1  -8  -5  711.63   43.70
   1  -8   5  713.53   41.20
  -1  -8  -5  727.73   45.50
   1  -8   5  723.03   39.80
   1  -8   5  742.63   38.70
  -1  -8  -5  813.92   52.19
  -1  -8  -5  826.62   41.10
  -1  -8  -5  769.12   36.90
   1  -8   5  831.42   43.50
   1  -8   5  701.93   38.30
   1  -8   5  725.83   35.20
  -1  -8  -5  783.12   40.20
  -1   8  -6   87.89   17.30
  -1   8  -6   95.39   16.20
  -1   8  -6  145.39   18.30
  -1   8  -6   83.59   17.40
  -1   8  -6  102.39   17.20
   1   8   6  130.09   18.40
  -1   8  -6  107.39   14.80
  -1   8  -6  101.59   17.40
  -1   8  -6  113.79   15.30
  -1   8  -6  110.39   18.50
   1   8   6   85.99   21.60
  -1   8  -6   74.89   16.60
   1   8   6  101.49   14.80
   1   8   6  109.49   21.60
   1  -8   6  123.59   18.20
   1  -8   6   90.89   15.90
   1  -8   6   98.89   13.50
   1  -8   6   94.79   14.60
  -1  -8  -6  106.49   14.40
   1  -8   6  111.49   18.50
  -1  -8  -6  134.59   18.10
   1  -8   6  117.19   18.40
  -1  -8  -6  108.79   15.50
   1  -8   6   99.49   15.80
   1  -8   6  135.79   21.50
  -1  -8  -6  120.79   20.40
  -1  -8  -6   72.69   19.80
   1   8   7   37.50   11.30
   1   8   7   25.40    9.40
  -1   8  -7   23.20   11.30
  -1   8  -7   11.80    9.10
   1   8   7   20.80    6.90
  -1   8  -7   26.30   11.40
   1   8   7    5.90   11.20
  -1   8  -7   44.70   13.20
  -1   8  -7   42.80   13.50
  -1   8  -7   28.00   11.50
  -1   8  -7   28.40   11.90
   1  -8   7   43.40   11.20
  -1  -8  -7   40.10   10.80
   1  -8   7   39.40   12.50
   1  -8   7   22.00   10.20
   1  -8   7   21.60    8.70
  -1  -8  -7   33.20   17.10
   1  -8   7   22.40   10.00
   1  -8   7   28.60   10.30
   1  -8   7    3.70    7.40
  -1  -8  -7   42.60   14.30
  -1  -8  -7   23.50    9.10
   1  -8   7   35.40   12.50
  -1  -8  -7   10.90    8.40
  -1   8  -8   92.09   19.50
   1   8   8   57.99   12.90
   1   8   8   65.19   18.20
  -1   8  -8   60.19   16.00
  -1   8  -8   89.79   18.90
  -1   8  -8   72.89   18.30
  -1   8  -8   95.39   18.00
  -1   8  -8   77.19   16.90
   1   8   8   52.99   10.70
  -1   8  -8   65.29   16.70
   1   8   8   66.09   16.00
   1  -8   8   55.99   16.00
   1  -8   8   59.79   14.20
  -1  -8  -8   59.19   12.90
   1  -8   8   72.59   15.30
  -1  -8  -8   54.29   13.20
   1  -8   8   31.50   12.20
  -1  -8  -8   68.49   22.30
   1  -8   8   43.70   11.60
   1  -8   8   80.89   17.30
   1  -8   8   78.79   16.00
  -1  -8  -8   57.19   15.70
   1  -8   8   79.69   17.60
   1   9  -7  308.87   26.10
   1   9  -7  297.97   26.90
   1   9  -7  291.07   34.70
   1   9  -7  285.47   29.20
   1   9  -7  356.86   29.10
   1   9  -7  252.57   27.20
  -1   9   7  308.77   25.20
  -1   9   7  306.87   35.60
   1   9  -7  338.37   34.10
   1   9  -7  272.17   33.00
  -1   9   7  318.97   30.30
   1   9  -7  290.27   32.00
  -1  -9   7  367.56   30.30
  -1  -9   7  309.57   26.40
  -1  -9   7  270.77   23.40
  -1  -9   7  271.67   28.80
   1  -9  -7  280.77   22.60
   1  -9  -7  345.37   36.70
  -1  -9   7  278.27   22.00
   1  -9  -7  275.47   23.20
  -1  -9   7  268.57   26.70
  -1  -9   7  233.58   28.50
   1  -9  -7  320.37   26.70
   1  -9  -7  356.66   35.70
   1   9  -6   78.79   14.70
  -1   9   6   83.79   15.10
   1   9  -6  102.19   18.10
   1   9  -6  118.99   17.60
   1   9  -6  107.19   16.30
  -1   9   6  132.29   23.10
  -1   9   6   72.59   14.20
  -1   9   6   86.69   14.50
   1   9  -6   72.39   17.20
   1   9  -6   91.09   15.50
   1   9  -6   65.89   14.70
   1   9  -6   79.79   15.80
   1   9  -6  110.59   20.10
  -1  -9   6   70.59   13.30
  -1  -9   6  107.69   13.60
   1  -9  -6   84.79   14.40
  -1  -9   6  133.09   20.00
  -1  -9   6   57.49   13.80
   1  -9  -6  106.99   14.50
  -1  -9   6   86.19   15.80
  -1  -9   6   78.49   14.80
   1  -9  -6   57.19   15.70
  -1  -9   6   97.89   16.00
  -1  -9   6  101.69   17.20
   1  -9  -6  105.59   22.80
   1  -9  -6  103.19   17.10
  -1   9   5  381.46   25.40
   1   9  -5  339.77   27.90
   1   9  -5  376.96   29.10
  -1   9   5  392.96   28.00
  -1   9   5  306.37   28.80
  -1   9   5  348.67   35.50
  -1   9   5  333.17   23.90
   1   9  -5  396.76   26.90
  -1   9   5  448.76   29.90
   1   9  -5  337.17   25.70
   1   9  -5  303.77   27.70
   1   9  -5  338.17   24.40
   1   9  -5  342.97   26.30
  -1   9   5  318.97   24.00
  -1   9   5  341.37   26.90
  -1   9   5  329.77   24.70
  -1   9   5  382.36   30.10
  -1   9   5  417.86   26.70
   1   9  -5  378.46   30.60
   1  -9  -5  382.96   34.00
   1  -9  -5  348.17   29.40
  -1  -9   5  354.76   25.70
   1  -9  -5  315.97   20.80
  -1  -9   5  352.46   24.50
  -1  -9   5  335.57   26.30
  -1  -9   5  373.26   27.60
  -1  -9   5  364.26   28.00
  -1  -9   5  459.35   33.10
   1  -9  -5  354.56   25.60
   1  -9  -5  341.17   26.30
  -1  -9   5  356.96   25.30
  -1  -9   5  369.66   28.40
  -1  -9   5  425.96   26.80
  -1   9   4   37.40   10.20
   1   9  -4   29.20   10.60
  -1   9   4   34.70    8.90
   1   9  -4   50.09   10.90
   1   9  -4   26.00    9.40
  -1   9   4   27.30   10.50
  -1   9   4   32.10    9.10
   1   9  -4   46.40    9.90
  -1   9   4   33.90    9.50
  -1   9   4   42.60    9.70
   1   9  -4   47.80   11.60
  -1   9   4   24.10    8.10
  -1   9   4   33.00    9.80
   1   9  -4   34.70    9.80
   1   9  -4   25.50    8.10
  -1   9   4   28.00    7.70
   1   9  -4   36.10   10.80
  -1   9   4   17.40    6.70
  -1   9   4   20.80   10.20
  -1   9   4   48.00   10.10
  -1   9   4   28.50   11.60
   1   9  -4   23.80    9.80
  -1   9   4   39.80    9.50
  -1  -9   4   47.50   10.50
  -1  -9   4   38.00    9.70
  -1  -9   4   27.30    8.20
   1  -9  -4   28.90   11.30
  -1  -9   4   20.00    8.90
   1  -9  -4   46.80   10.10
  -1  -9   4   42.00    9.00
  -1  -9   4   29.10    9.90
  -1  -9   4   19.60    8.40
   1  -9  -4   68.39   18.40
   1  -9  -4   49.70   13.30
  -1  -9   4   25.50    9.70
  -1  -9   4   24.30   11.30
   1  -9  -4   41.40   10.90
   1  -9  -4   25.50    9.20
   1  -9  -4   57.09   12.80
   1   9  -3  831.52   39.50
  -1   9   3  793.22   42.10
  -1   9   3  801.02   38.40
  -1   9   3  871.31   48.00
  -1   9   3  887.91   44.60
   1   9  -3  813.32   43.10
  -1   9   3  832.52   43.00
  -1   9   3  829.92   39.60
  -1   9   3  722.23   46.90
   1   9  -3  825.92   42.30
   1   9  -3  842.02   44.30
  -1   9   3  811.42   40.90
  -1   9   3  828.82   40.10
  -1   9   3  781.62   41.10
  -1   9   3  837.12   39.90
   1   9  -3  872.71   46.50
  -1   9   3  812.32   42.30
  -1   9   3  860.21   38.60
   1   9  -3  812.92   37.90
   1   9  -3  825.42   43.50
   1   9  -3  943.31   48.30
  -1   9   3  765.02   47.80
  -1   9   3  805.42   39.00
   1   9  -3  785.82   40.30
   1  -9  -3  785.52   44.40
  -1  -9   3  867.71   42.70
  -1  -9   3  865.21   41.50
  -1  -9   3  824.42   43.70
  -1  -9   3  886.41   48.00
   1  -9  -3  819.32   43.50
  -1  -9   3  833.62   39.60
   1  -9  -3  864.01   52.09
  -1  -9   3  834.72   43.80
   1  -9  -3  804.52   42.00
  -1  -9   3  811.42   38.30
  -1  -9   3  784.62   39.60
  -1  -9   3  806.92   43.60
   1  -9  -3  828.92   44.80
   1  -9  -3  846.92   44.00
  -1   9   2  169.38   17.40
  -1   9   2  152.08   18.10
  -1   9   2  146.59   15.50
  -1   9   2  141.89   18.00
  -1   9   2  188.78   20.80
  -1   9   2  118.89   21.30
   1   9  -2  129.39   17.00
  -1   9   2  124.49   15.20
   1   9  -2  139.59   14.80
  -1   9   2  169.18   15.50
  -1   9   2  145.79   18.70
   1   9  -2  132.19   17.60
   1   9  -2  124.39   15.20
   1   9  -2  164.88   19.90
  -1   9   2  139.99   18.50
   1   9  -2  144.79   17.60
  -1   9   2  140.49   12.40
   1   9  -2  147.99   20.30
   1   9  -2  137.59   18.00
  -1   9   2  158.68   17.90
  -1   9   2  176.78   18.30
  -1   9   2  159.78   20.60
   1  -9  -2  164.18   19.80
   1  -9  -2  175.88   20.90
  -1  -9   2  156.38   17.50
  -1  -9   2  138.49   18.30
   1  -9  -2  159.58   15.90
  -1  -9   2  128.19   17.10
   1  -9  -2  121.99   16.70
  -1  -9   2  160.38   21.50
  -1  -9   2  143.19   16.60
   1  -9  -2  135.79   19.20
  -1  -9   2  159.98   16.50
  -1  -9   2  143.09   19.00
   1  -9  -2  129.29   19.00
  -1  -9   2  138.29   14.90
  -1  -9   2  157.88   19.10
   1  -9  -2  136.69   16.80
   1  -9  -2  145.89   10.90
   1  -9  -2  124.89   15.90
  -1  -9   2  137.89   18.00
  -1  -9   2  143.09   17.20
  -1   9   1    6.10    5.40
   1   9  -1   -0.60    3.10
  -1   9   1   12.70    6.20
  -1   9   1   19.10    9.60
  -1   9   1   13.10    4.70
   1   9  -1    3.10    5.10
   1   9  -1   13.30    6.90
   1   9  -1   15.70    7.50
  -1   9   1   15.10    6.70
   1   9  -1   15.70    5.40
  -1   9   1    4.00    4.10
   1   9  -1    7.30    6.00
  -1   9   1    1.40    4.90
  -1   9   1    2.70    5.60
   1   9  -1    6.20    5.80
   1   9  -1    7.00    5.50
  -1   9   1    2.80    3.90
  -1   9   1   11.80    5.60
  -1   9   1    5.30    4.90
  -1   9   1   13.40    7.00
   1  -9  -1   14.70    6.20
  -1  -9   1   19.40    7.70
   1  -9  -1   11.70    7.80
   1  -9  -1   19.90    7.50
  -1  -9   1   20.70    7.40
  -1  -9   1   19.30    5.90
   1  -9  -1   10.90    4.40
  -1  -9   1    3.90    6.00
   1  -9  -1   12.90    6.80
  -1  -9   1    3.60    6.60
   1  -9  -1   20.40    6.60
[truncated: 6,626,000 more chars]
