# Supplementary material for: Two coordination compounds of SnCl2 with 4-methyl­pyridine N-oxide
Source: Acta Crystallogr E Crystallogr Commun. 2021 Jan 8;77(Pt 2):91–5. doi: 10.1107/S2056989021000025 (PMC7869548; doi:10.1107/S2056989021000025)
Supplement: Supplementary file 2 [file e-77-00091-1sup2.hkl]

data_1                                                                          
_shelx_title ' HF2019_18_0ma_a.res in P2(1)/c'                                  
_shelx_refln_list_code          4                                               
_shelx_F_calc_maximum      221.14                                               
_exptl_crystal_F_000       568.00                                               
_reflns_d_resolution_high  0.7570                                               
                                                                                
loop_                                                                           
 _space_group_symop_operation_xyz                                               
 'x, y, z'                                                                      
 '-x, y+1/2, -z+1/2'                                                            
 '-x, -y, -z'                                                                   
 'x, -y-1/2, z-1/2'                                                             
                                                                                
_cell_length_a    11.7934                                                       
_cell_length_b     9.4895                                                       
_cell_length_c     8.6170                                                       
_cell_angle_alpha  90.000                                                       
_cell_angle_beta  106.455                                                       
_cell_angle_gamma  90.000                                                       
                                                                                
_shelx_F_squared_multiplier     1.000                                           
                                                                                
loop_                                                                           
 _refln_index_h                                                                 
 _refln_index_k                                                                 
 _refln_index_l                                                                 
 _refln_F_squared_calc                                                          
 _refln_F_squared_meas                                                          
 _refln_F_squared_sigma                                                         
 _refln_observed_status                                                         
   2   0   0      14143.22      13368.13        74.02 o                         
   3   0   0      14991.92      14486.38        74.69 o                         
   4   0   0      48745.65      48610.08       247.09 o                         
   5   0   0       3577.54       3548.99        26.57 o                         
   6   0   0      22285.09      23474.65       145.02 o                         
   7   0   0        675.61        595.94        12.35 o                         
   8   0   0        294.42        338.40        10.23 o                         
   9   0   0      14178.31      14082.36       101.61 o                         
  10   0   0       8855.93       9060.96        71.31 o                         
  11   0   0        206.82        235.47        11.25 o                         
  12   0   0       1457.79       1520.76        30.87 o                         
  13   0   0       7830.56       7760.75        94.39 o                         
  14   0   0       1658.77       1665.32        42.47 o                         
   2   1   0      25369.96      24808.07        88.63 o                         
   3   1   0       5763.08       5978.23        24.26 o                         
   4   1   0       7969.43       7895.87        32.52 o                         
   5   1   0      20644.17      20107.26        83.32 o                         
   6   1   0         76.84         84.53         3.64 o                         
   7   1   0       3134.23       3070.36        20.98 o                         
   8   1   0       9658.96       9851.98        53.16 o                         
   9   1   0       4421.05       4398.18        29.58 o                         
  10   1   0       5374.74       5508.47        37.59 o                         
  11   1   0       8696.05       8548.94        54.00 o                         
  12   1   0       1403.70       1437.75        21.35 o                         
  13   1   0         33.42         31.18         6.83 o                         
  14   1   0       4221.82       4291.44        47.52 o                         
   0   2   0      29746.22      30748.29       150.05 o                         
   1   2   0       1263.60       1213.33         6.16 o                         
   2   2   0       6929.80       7267.12        27.66 o                         
   3   2   0      16763.66      16880.43        62.97 o                         
   4   2   0      16067.53      15949.45        65.97 o                         
   5   2   0       3559.59       3596.80        20.87 o                         
   6   2   0      20292.96      20003.46        96.10 o                         
   7   2   0       7733.96       7820.73        42.00 o                         
   8   2   0        601.05        629.46         9.56 o                         
   9   2   0       7772.43       7812.59        46.99 o                         
  10   2   0       5451.65       5462.61        38.07 o                         
  11   2   0        274.95        289.52         9.83 o                         
  12   2   0       1006.09       1019.44        19.85 o                         
  13   2   0       2499.38       2609.78        31.97 o                         
  14   2   0         66.75         50.10         8.69 o                         
   1   3   0      13654.50      13857.95        51.33 o                         
   2   3   0       1018.36        907.18         5.54 o                         
   3   3   0        490.43        560.24         5.11 o                         
   4   3   0      13971.97      13860.21        64.41 o                         
   5   3   0      26824.06      26513.61       116.27 o                         
   6   3   0        421.32        434.56         7.15 o                         
   7   3   0        973.81        974.85        10.74 o                         
   8   3   0       7672.35       7684.32        46.48 o                         
   9   3   0       7578.57       7563.66        47.18 o                         
  10   3   0        935.02        973.62        15.53 o                         
  11   3   0       1858.17       1859.77        22.25 o                         
  12   3   0        219.19        214.95         9.93 o                         
  13   3   0         43.78         38.45         7.24 o                         
  14   3   0       3384.53       3396.65        40.98 o                         
   0   4   0      14867.68      15213.27        92.62 o                         
   1   4   0        858.54        837.81         6.61 o                         
   2   4   0       7918.17       8556.97        37.38 o                         
   3   4   0       7073.24       6926.46        32.50 o                         
   4   4   0       2186.02       1977.83        13.35 o                         
   5   4   0       1273.66       1267.24        10.71 o                         
   6   4   0       9867.32       9761.07        51.76 o                         
   7   4   0       2157.81       2159.67        20.25 o                         
   8   4   0        306.02        311.05         8.07 o                         
   9   4   0       1227.44       1247.16        16.03 o                         
  10   4   0        888.64        933.87        16.45 o                         
  11   4   0          0.64          1.05         5.01 o                         
  12   4   0        874.91        902.52        19.28 o                         
  13   4   0        930.41        916.53        21.67 o                         
  14   4   0          2.02          0.77         7.85 o                         
   1   5   0       4861.20       4709.75        25.53 o                         
   2   5   0       8077.91       8135.77        41.14 o                         
   3   5   0       3228.93       3448.55        20.54 o                         
   4   5   0       1529.50       1551.99        11.84 o                         
   5   5   0       3831.18       3941.32        24.45 o                         
   6   5   0        134.69        157.66         5.55 o                         
   7   5   0        322.61        335.07         8.45 o                         
   8   5   0       3309.88       3294.85        28.04 o                         
   9   5   0       1412.91       1417.50        17.72 o                         
  10   5   0       2040.26       1990.90        22.66 o                         
  11   5   0       3273.45       3258.72        32.09 o                         
  12   5   0       1101.28       1130.68        22.95 o                         
  13   5   0          0.75          1.11         7.06 o                         
   0   6   0      10862.36      11164.36        86.20 o                         
   1   6   0       5061.42       5194.19        30.52 o                         
   2   6   0         33.64         27.88         2.62 o                         
   3   6   0       3728.55       3740.72        23.40 o                         
   4   6   0       2894.85       2944.45        20.92 o                         
   5   6   0         23.07         30.16         3.26 o                         
   6   6   0       1275.21       1251.42        14.66 o                         
   7   6   0        737.70        772.31        13.29 o                         
   8   6   0        615.86        616.13        13.11 o                         
   9   6   0       3300.52       3323.91        30.84 o                         
  10   6   0       1918.10       1921.17        23.74 o                         
  11   6   0          0.87          1.91         6.53 o                         
  12   6   0       1243.90       1211.41        26.47 o                         
  13   6   0       1469.57       1409.91        30.81 o                         
   1   7   0       1277.25       1325.15        13.68 o                         
   2   7   0       3709.09       3751.20        25.65 o                         
   3   7   0         99.99        117.68         4.59 o                         
   4   7   0        684.63        712.53        10.10 o                         
   5   7   0        838.34        886.11        13.62 o                         
   6   7   0        442.33        459.06        10.19 o                         
   7   7   0        873.53        895.28        15.40 o                         
   8   7   0       1496.99       1529.02        20.38 o                         
   9   7   0        106.66        109.80         8.14 o                         
  10   7   0         76.24         77.55         8.41 o                         
  11   7   0       1520.58       1547.37        29.18 o                         
  12   7   0        753.08        767.47        22.59 o                         
   0   8   0       1013.28       1062.52        19.03 o                         
   1   8   0        510.55        563.27        11.01 o                         
   2   8   0       1611.17       1623.60        15.99 o                         
   3   8   0       3786.68       3747.46        26.60 o                         
   4   8   0         65.78         57.96         4.21 o                         
   5   8   0        215.34        195.34         7.60 o                         
   6   8   0       2426.80       2373.46        25.03 o                         
   7   8   0       2293.33       2350.54        26.76 o                         
   8   8   0         72.78         67.17         7.31 o                         
   9   8   0         48.91         48.82         7.56 o                         
  10   8   0         93.00         87.30         9.81 o                         
  11   8   0        519.86        556.87        20.44 o                         
   1   9   0        465.96        495.40        10.75 o                         
   2   9   0        233.06        246.80         8.06 o                         
   3   9   0        378.93        359.37         9.93 o                         
   4   9   0        978.94        994.21        16.36 o                         
   5   9   0        174.74        202.76         8.94 o                         
   6   9   0        978.42        984.68        21.05 o                         
   7   9   0          2.84          2.86         5.98 o                         
   8   9   0        668.01        679.94        20.33 o                         
   9   9   0        233.35        248.13        14.01 o                         
  10   9   0        216.30        199.06        13.93 o                         
   0  10   0        555.07        560.56        19.28 o                         
   1  10   0         35.60         37.79         4.80 o                         
   2  10   0          0.79          0.91         4.30 o                         
   3  10   0        173.03        181.76         9.80 o                         
   4  10   0        195.44        209.48        11.85 o                         
   5  10   0         71.62         64.78         7.70 o                         
   6  10   0          8.10         13.12         6.59 o                         
   7  10   0        288.98        313.20        16.00 o                         
   8  10   0         75.83         76.90        10.14 o                         
   9  10   0         32.11         43.69         9.59 o                         
   1  11   0        338.51        366.65        13.33 o                         
   2  11   0        295.70        318.56        13.53 o                         
   3  11   0          0.36         11.89         6.14 o                         
   4  11   0        568.54        607.49        18.93 o                         
   5  11   0       1109.38       1165.11        30.18 o                         
   6  11   0        260.98        329.66        16.99 o                         
   7  11   0          0.75         -9.31         7.62 o                         
   0  12   0        201.19        207.90        19.05 o                         
   1  12   0         32.74         31.54         7.94 o                         
   2  12   0        198.60        223.90        14.24 o                         
   3  12   0        268.27        335.67        17.13 o                         
   4  12   0        651.41        694.47        25.57 o                         
 -15   1   1          9.22          8.60         7.87 o                         
 -14   1   1         83.93         83.10         9.42 o                         
 -13   1   1         58.45         48.33         7.01 o                         
 -12   1   1        173.86        170.75         8.36 o                         
 -11   1   1         51.55         53.28         5.08 o                         
 -10   1   1        800.49        789.15        12.63 o                         
  -9   1   1        709.50        702.49        11.00 o                         
  -8   1   1        795.66        751.01         9.89 o                         
  -7   1   1        118.82        130.61         4.39 o                         
  -6   1   1        219.58        214.74         4.79 o                         
  -5   1   1       1619.78       1594.68        10.22 o                         
  -4   1   1       4379.79       4375.04        18.06 o                         
  -3   1   1       4062.73       4136.50        16.18 o                         
  -2   1   1        714.26        724.39         4.15 o                         
  -1   1   1        572.25        550.34         4.23 o                         
   0   1   1        699.24        695.70         7.06 o                         
   1   1   1        928.13        935.54         4.80 o                         
   2   1   1        300.85        324.11         3.15 o                         
   3   1   1       2235.37       2244.25        10.93 o                         
   4   1   1       2888.34       2835.47        15.01 o                         
   5   1   1       3582.95       3646.04        20.59 o                         
   6   1   1        615.19        587.98         8.84 o                         
   7   1   1        692.83        725.28        10.25 o                         
   8   1   1         65.06         75.53         4.54 o                         
   9   1   1          3.64          3.96         3.73 o                         
  10   1   1        305.54        306.09         8.55 o                         
  11   1   1        134.00        114.93         6.93 o                         
  12   1   1        213.00        225.91        10.75 o                         
  13   1   1        273.16        276.98        13.39 o                         
  14   1   1          0.72          5.16         7.87 o                         
 -15   2   1         35.54         32.75         8.45 o                         
 -14   2   1         55.79         51.61         8.55 o                         
 -13   2   1        101.65         93.67         8.80 o                         
 -12   2   1         76.64         79.01         6.97 o                         
 -11   2   1        859.19        896.60        15.78 o                         
 -10   2   1         60.38         66.25         5.18 o                         
  -9   2   1         62.23         59.68         4.59 o                         
  -8   2   1       1411.27       1400.66        13.64 o                         
  -7   2   1       5750.64       5593.56        35.20 o                         
  -6   2   1        735.77        738.46         8.64 o                         
  -5   2   1        401.47        392.10         5.55 o                         
  -4   2   1        692.87        727.96         5.77 o                         
  -3   2   1       3057.64       3192.01        13.94 o                         
  -2   2   1       1009.31        998.87         5.47 o                         
  -1   2   1          1.49         14.63         1.01 o                         
   0   2   1        291.30        325.43         2.70 o                         
   1   2   1        462.27        469.39         3.46 o                         
   2   2   1      13685.38      13936.74        49.72 o                         
   3   2   1       2754.95       2836.94        14.13 o                         
   4   2   1         98.66        125.38         3.50 o                         
   5   2   1        612.32        634.78         7.34 o                         
   6   2   1       5268.79       5128.47        28.76 o                         
   7   2   1        865.25        848.10        10.37 o                         
   8   2   1        221.57        243.46         6.92 o                         
   9   2   1          4.27         -1.51         3.69 o                         
  10   2   1         87.95         79.19         6.14 o                         
  11   2   1        281.60        287.11        10.33 o                         
  12   2   1        800.96        825.70        18.72 o                         
  13   2   1        106.21         92.56         9.77 o                         
  14   2   1        136.02        135.95        11.61 o                         
 -14   3   1        547.48        568.08        18.12 o                         
 -13   3   1         29.45         35.25         7.01 o                         
 -12   3   1       1598.20       1655.94        21.86 o                         
 -11   3   1        104.05        105.79         6.73 o                         
 -10   3   1        213.63        231.13         8.03 o                         
  -9   3   1        855.00        824.64        13.32 o                         
  -8   3   1       5293.84       5241.67        33.63 o                         
  -7   3   1        709.83        693.19         9.16 o                         
  -6   3   1       2589.59       2440.88        16.40 o                         
  -5   3   1       1236.50       1308.34        10.42 o                         
  -4   3   1       2560.47       2771.12        15.28 o                         
  -3   3   1       9158.41       9357.81        38.34 o                         
  -2   3   1       8154.98       8141.77        32.42 o                         
  -1   3   1        672.39        658.09         4.43 o                         
   0   3   1        566.58        575.93         4.09 o                         
   1   3   1       4025.70       4295.78        17.77 o                         
   2   3   1        655.46        705.44         5.21 o                         
   3   3   1       1835.93       1725.55        10.83 o                         
   4   3   1        686.06        705.49         7.15 o                         
   5   3   1        590.23        648.92         7.56 o                         
   6   3   1        176.13        167.98         4.62 o                         
   7   3   1       2011.20       2025.40        16.22 o                         
   8   3   1         61.28         65.18         4.37 o                         
   9   3   1          8.39          7.18         4.32 o                         
  10   3   1        763.39        764.91        15.94 o                         
  11   3   1       1580.26       1572.46        22.53 o                         
  12   3   1        225.33        220.17        10.63 o                         
  13   3   1        415.90        420.49        14.80 o                         
  14   3   1        140.46        139.24        11.68 o                         
 -14   4   1        597.02        577.47        19.30 o                         
 -13   4   1       2892.68       2922.53        33.59 o                         
 -12   4   1        310.42        301.80        11.79 o                         
 -11   4   1       2625.80       2618.27        25.43 o                         
 -10   4   1        596.10        618.67        13.36 o                         
  -9   4   1        514.38        542.03        12.08 o                         
  -8   4   1         94.70         98.74         5.32 o                         
  -7   4   1       3161.08       3171.03        23.46 o                         
  -6   4   1        628.50        655.74         8.80 o                         
  -5   4   1       4455.27       4538.04        25.09 o                         
  -4   4   1       5049.34       5025.29        25.53 o                         
  -3   4   1       4029.55       4029.46        21.91 o                         
  -2   4   1       6383.69       6328.80        30.02 o                         
  -1   4   1      12045.32      12348.85        53.12 o                         
   0   4   1       4098.16       4162.00        19.77 o                         
   1   4   1       3239.73       3476.17        17.29 o                         
   2   4   1       7515.17       7747.04        36.19 o                         
   3   4   1       1599.80       1663.06        11.17 o                         
   4   4   1       2474.16       2590.01        16.72 o                         
   5   4   1        180.04        207.75         4.90 o                         
   6   4   1       2562.48       2554.85        18.40 o                         
   7   4   1        362.57        374.79         8.13 o                         
   8   4   1       9776.71       9750.45        58.81 o                         
   9   4   1       1216.15       1253.86        17.53 o                         
  10   4   1        220.10        225.75         9.51 o                         
  11   4   1        442.44        445.23        13.28 o                         
  12   4   1       3126.48       3100.12        33.07 o                         
  13   4   1          7.00         12.17         7.11 o                         
 -14   5   1        222.61        236.43        15.02 o                         
 -13   5   1        728.52        769.89        19.83 o                         
 -12   5   1       5428.33       5423.90        46.77 o                         
 -11   5   1        180.28        197.02         9.67 o                         
 -10   5   1        271.58        270.80         9.65 o                         
  -9   5   1       1181.63       1192.33        17.49 o                         
  -8   5   1       1943.16       1946.52        20.44 o                         
  -7   5   1       3481.07       3497.26        25.38 o                         
  -6   5   1       3905.15       3861.86        24.73 o                         
  -5   5   1         56.30         45.61         3.13 o                         
  -4   5   1        212.99        247.80         5.43 o                         
  -3   5   1      18314.48      18379.95        89.55 o                         
  -2   5   1       9327.65       9275.50        43.94 o                         
  -1   5   1        307.54        368.14         5.71 o                         
   0   5   1       2101.80       2186.19        14.11 o                         
   1   5   1      15666.78      16109.95        75.73 o                         
   2   5   1       1263.28       1314.18        10.26 o                         
   3   5   1       7171.88       7209.96        37.45 o                         
   4   5   1       1611.97       1740.67        13.16 o                         
   5   5   1        293.62        326.70         6.41 o                         
   6   5   1       4177.95       4199.06        27.84 o                         
   7   5   1      12965.50      12940.50        74.59 o                         
   8   5   1          1.73          5.17         3.99 o                         
   9   5   1       2053.95       2081.43        23.44 o                         
  10   5   1       3035.20       3070.43        30.57 o                         
  11   5   1       3387.93       3512.38        35.22 o                         
  12   5   1        489.04        478.26        16.17 o                         
  13   5   1       1218.16       1243.07        27.61 o                         
 -13   6   1       2598.27       2583.29        34.18 o                         
 -12   6   1         87.39         94.89         9.32 o                         
 -11   6   1       3660.41       3698.90        37.78 o                         
 -10   6   1       1256.51       1302.98        20.87 o                         
  -9   6   1        750.56        761.13        15.33 o                         
  -8   6   1       3360.94       3325.75        28.30 o                         
  -7   6   1       9330.73       9335.68        58.51 o                         
  -6   6   1          1.47          4.35         2.84 o                         
  -5   6   1       1302.81       1309.82        12.89 o                         
  -4   6   1       7450.49       7456.19        43.16 o                         
  -3   6   1       3595.40       3538.87        22.85 o                         
  -2   6   1       7357.58       7471.89        39.54 o                         
  -1   6   1       5551.66       5631.56        31.68 o                         
   0   6   1       1104.53       1102.07        10.49 o                         
   1   6   1        461.22        522.81         9.68 o                         
   2   6   1      15222.74      15285.27        77.97 o                         
   3   6   1       2062.72       2067.68        15.28 o                         
   4   6   1       1951.00       1955.68        15.51 o                         
   5   6   1       2950.99       2962.47        20.88 o                         
   6   6   1       5539.73       5469.27        36.55 o                         
   7   6   1         57.73         55.89         4.93 o                         
   8   6   1       4183.85       4190.72        33.65 o                         
   9   6   1        860.35        893.39        17.81 o                         
  10   6   1        102.13         93.80         7.76 o                         
  11   6   1       1547.67       1595.52        26.35 o                         
  12   6   1       1929.15       2000.31        35.33 o                         
 -12   7   1       2297.43       2296.82        34.34 o                         
 -11   7   1         25.36         44.76         7.79 o                         
 -10   7   1       1633.19       1602.84        25.16 o                         
  -9   7   1       4442.78       4367.52        40.13 o                         
  -8   7   1       6693.20       6506.40        47.52 o                         
  -7   7   1       1160.07       1181.35        16.41 o                         
  -6   7   1      10220.62       9943.82        58.82 o                         
  -5   7   1       2876.70       2962.41        23.63 o                         
  -4   7   1        837.51        815.63        11.22 o                         
  -3   7   1       5353.10       5389.62        33.38 o                         
  -2   7   1       7502.50       7455.30        42.99 o                         
  -1   7   1       4163.45       4129.92        27.93 o                         
   0   7   1       6986.76       7051.37        41.05 o                         
   1   7   1       4460.18       4558.50        29.17 o                         
   2   7   1        111.39        107.98         4.36 o                         
   3   7   1      14076.80      14075.70        74.70 o                         
   4   7   1       8687.93       8467.10        51.57 o                         
   5   7   1       1154.72       1247.79        14.60 o                         
   6   7   1        438.60        452.57        10.39 o                         
   7   7   1       6620.22       6646.70        50.83 o                         
   8   7   1        477.36        499.20        13.80 o                         
   9   7   1        386.15        408.33        13.50 o                         
  10   7   1        789.77        794.94        20.80 o                         
  11   7   1       1557.97       1629.61        33.18 o                         
 -11   8   1       3416.63       3457.96        43.00 o                         
 -10   8   1       1224.83       1228.24        27.65 o                         
  -9   8   1         83.23         82.83         8.51 o                         
  -8   8   1       4328.74       4333.19        41.76 o                         
  -7   8   1       7624.91       7653.51        55.84 o                         
  -6   8   1        555.48        527.27        11.89 o                         
  -5   8   1        683.92        719.89        13.22 o                         
  -4   8   1       7804.82       7515.59        47.84 o                         
  -3   8   1       1708.42       1702.45        16.63 o                         
  -2   8   1       3121.71       3111.37        24.09 o                         
  -1   8   1       2361.30       2385.78        21.10 o                         
   0   8   1       2586.26       2587.54        22.00 o                         
   1   8   1       1229.05       1233.75        13.90 o                         
   2   8   1      17487.43      17256.56        95.46 o                         
   3   8   1       2511.16       2630.95        21.37 o                         
   4   8   1        382.09        390.58        10.18 o                         
   5   8   1       3467.52       3477.34        30.25 o                         
   6   8   1       8537.56       8214.34        58.37 o                         
   7   8   1          3.95         15.80         5.18 o                         
   8   8   1       3200.19       3073.52        35.18 o                         
   9   8   1        919.99        967.83        24.28 o                         
  10   8   1         12.98         17.79         8.20 o                         
  11   8   1       1945.23       1943.99        37.01 o                         
 -10   9   1        293.50        338.14        16.36 o                         
  -9   9   1       2173.53       2260.59        32.84 o                         
  -8   9   1       2580.27       2567.73        35.24 o                         
  -7   9   1        488.53        508.35        15.94 o                         
  -6   9   1       4448.83       4453.66        39.41 o                         
  -5   9   1       1768.86       1788.54        21.40 o                         
  -4   9   1        126.40        118.57         6.84 o                         
  -3   9   1       4601.74       4586.32        35.06 o                         
  -2   9   1       8001.90       7831.15        51.69 o                         
  -1   9   1         47.84         48.80         4.56 o                         
   0   9   1       1965.84       1941.51        19.61 o                         
   1   9   1       6082.52       6098.97        42.89 o                         
   2   9   1       1877.43       1815.06        19.20 o                         
   3   9   1       2728.80       2733.83        26.97 o                         
   4   9   1       3873.54       3810.76        36.04 o                         
   5   9   1        795.29        788.67        18.45 o                         
   6   9   1        956.42       1052.83        23.45 o                         
   7   9   1       5524.80       5534.69        55.36 o                         
   8   9   1        325.04        294.61        15.21 o                         
   9   9   1        887.91        936.74        27.99 o                         
  -9  10   1        352.50        380.37        18.75 o                         
  -8  10   1        794.65        818.24        29.30 o                         
  -7  10   1       2795.48       2707.42        39.31 o                         
  -6  10   1          1.08          4.34         5.99 o                         
  -5  10   1       3119.08       3056.07        35.77 o                         
  -4  10   1       5802.69       5663.21        52.86 o                         
  -3  10   1       1628.41       1607.36        21.57 o                         
  -2  10   1       2897.36       2839.45        28.83 o                         
  -1  10   1       8417.76       8219.88        59.46 o                         
   0  10   1       3293.11       3261.97        29.72 o                         
   1  10   1          1.37         -1.33         4.13 o                         
   2  10   1       4106.18       4071.07        38.78 o                         
   3  10   1       2215.35       2225.56        28.96 o                         
   4  10   1        454.79        473.01        15.67 o                         
   5  10   1       2247.64       2222.94        30.84 o                         
   6  10   1       1716.30       1736.89        30.49 o                         
   7  10   1         82.20         69.17         9.54 o                         
   8  10   1       4209.72       4236.20        52.16 o                         
  -7  11   1        362.70        366.42        17.41 o                         
  -6  11   1       2108.37       2109.63        36.28 o                         
  -5  11   1       1793.14       1813.78        33.96 o                         
  -4  11   1         43.98         24.21         7.65 o                         
  -3  11   1       5713.89       5691.85        57.43 o                         
  -2  11   1       4485.22       4529.44        44.45 o                         
  -1  11   1         50.95         44.24         6.65 o                         
   0  11   1       2573.53       2601.93        33.17 o                         
   1  11   1       3983.47       3895.58        42.31 o                         
   2  11   1        186.42        179.19        11.02 o                         
   3  11   1        795.56        865.16        23.66 o                         
   4  11   1       2011.59       1989.32        33.08 o                         
   5  11   1        357.63        378.60        16.16 o                         
   6  11   1       1764.92       1824.37        38.90 o                         
  -4  12   1       2367.26       2296.75        38.07 o                         
  -3  12   1        234.71        262.24        15.46 o                         
  -2  12   1        351.32        339.28        16.18 o                         
  -1  12   1       2410.80       2353.36        36.58 o                         
   0  12   1       1101.37       1139.41        28.80 o                         
   1  12   1        535.16        506.87        20.44 o                         
   2  12   1       3889.28       3836.02        50.69 o                         
   3  12   1       1650.20       1681.60        36.25 o                         
 -15   0   2       3718.97       3879.73        63.23 o                         
 -14   0   2       2828.65       2862.82        49.02 o                         
 -13   0   2        144.73        140.57        12.89 o                         
 -12   0   2        352.04        374.10        14.62 o                         
 -11   0   2       6122.17       6072.66        57.71 o                         
 -10   0   2        353.54        398.57        13.31 o                         
  -9   0   2      10193.41      10008.29        85.94 o                         
  -8   0   2       3798.76       3793.78        33.93 o                         
  -7   0   2        332.63        430.56        10.46 o                         
  -6   0   2      13343.01      13082.35        79.70 o                         
  -5   0   2      34887.66      33539.59       178.55 o                         
  -4   0   2       2549.95       2455.45        14.93 o                         
  -3   0   2      20192.21      20132.51        88.04 o                         
  -2   0   2      22046.42      21248.47        99.42 o                         
  -1   0   2       1057.29       1047.13         7.31 o                         
   0   0   2       1163.47       1142.44         7.97 o                         
   1   0   2       4081.26       3826.43        22.84 o                         
   2   0   2        381.89        338.14         4.95 o                         
   3   0   2       3662.34       3840.45        26.47 o                         
   4   0   2      18442.69      17658.06       111.49 o                         
   5   0   2       4208.14       3801.79        33.80 o                         
   6   0   2       1943.11       1782.34        21.78 o                         
   7   0   2       6726.05       6482.45        55.50 o                         
   8   0   2      14073.91      13434.42       144.21 o                         
   9   0   2       1876.74       1702.46        27.39 o                         
  10   0   2       4997.81       4884.57        59.81 o                         
  11   0   2       2612.06       2554.30        40.09 o                         
  12   0   2        233.18        251.14        17.52 o                         
  13   0   2        367.00        332.59        20.83 o                         
 -15   1   2       1527.27       1505.43        29.66 o                         
 -14   1   2       2890.10       2858.34        34.64 o                         
 -13   1   2       3156.60       3194.44        32.90 o                         
 -12   1   2        904.46        929.31        16.50 o                         
 -11   1   2          9.33          7.51         4.05 o                         
 -10   1   2       9086.81       8734.00        60.43 o                         
  -9   1   2       1256.46       1216.96        13.14 o                         
  -8   1   2       1793.02       1729.75        14.33 o                         
  -7   1   2       5214.40       5156.97        27.04 o                         
  -6   1   2      19874.36      19837.67        82.97 o                         
  -5   1   2       1318.94       1393.57         9.26 o                         
  -4   1   2      28188.17      27417.78        97.90 o                         
  -3   1   2       6489.39       6165.57        22.34 o                         
  -2   1   2      18942.88      19207.40        63.53 o                         
  -1   1   2      10684.38      10563.18        36.73 o                         
   0   1   2      48903.96      47653.18       156.02 o                         
   1   1   2        917.74       1020.71         5.70 o                         
   2   1   2       2345.90       2284.62        10.89 o                         
   3   1   2      12269.90      11838.27        49.90 o                         
   4   1   2       6414.31       6469.96        33.65 o                         
   5   1   2      15611.50      15273.16        74.00 o                         
   6   1   2      12643.15      12560.04        66.52 o                         
   7   1   2       2366.22       2249.84        18.43 o                         
   8   1   2        372.28        337.87         8.50 o                         
   9   1   2      12180.90      11924.64        72.50 o                         
  10   1   2       1392.81       1421.74        19.27 o                         
  11   1   2        351.49        348.83        11.83 o                         
  12   1   2        805.20        805.67        21.01 o                         
  13   1   2       2456.89       2480.38        33.99 o                         
 -15   2   2       2696.27       2793.55        38.31 o                         
 -14   2   2       1809.98       1794.59        28.44 o                         
 -13   2   2        572.18        594.82        16.57 o                         
 -12   2   2       2672.96       2674.44        27.39 o                         
 -11   2   2       7411.83       7332.17        47.96 o                         
 -10   2   2        445.12        450.96        10.00 o                         
  -9   2   2       9165.61       9002.02        51.32 o                         
  -8   2   2       7417.45       7418.62        40.10 o                         
  -7   2   2       3740.50       3701.09        22.33 o                         
  -6   2   2       1571.37       1633.62        11.63 o                         
  -5   2   2      21858.01      21682.61        90.14 o                         
  -4   2   2        740.76        728.65         5.48 o                         
  -3   2   2       4712.94       4866.90        20.37 o                         
  -2   2   2      17793.21      17832.79        62.22 o                         
  -1   2   2      17228.09      17162.57        59.49 o                         
   0   2   2      16692.54      16998.91        61.38 o                         
   1   2   2      34558.34      34108.16       121.37 o                         
   2   2   2       7598.16       7338.22        29.62 o                         
   3   2   2        564.29        575.54         6.02 o                         
   4   2   2      20266.56      20014.50        91.25 o                         
   5   2   2      11166.43      11040.22        55.67 o                         
   6   2   2       1066.54       1084.27        11.68 o                         
   7   2   2       1531.24       1536.59        14.73 o                         
   8   2   2       3835.21       3703.21        29.42 o                         
   9   2   2        222.18        217.61         8.85 o                         
  10   2   2       5487.75       5514.79        43.97 o                         
  11   2   2       2414.20       2360.56        27.91 o                         
  12   2   2        281.71        263.86        12.39 o                         
  13   2   2        530.14        517.61        18.48 o                         
 -15   3   2        215.59        195.25        13.54 o                         
 -14   3   2       1548.63       1521.98        29.46 o                         
 -13   3   2       2347.82       2361.72        29.82 o                         
 -12   3   2        396.23        411.66        12.40 o                         
 -11   3   2       1546.21       1583.11        19.23 o                         
 -10   3   2      10693.78      10453.80        61.62 o                         
  -9   3   2       5149.73       5156.84        33.98 o                         
  -8   3   2          2.81          8.21         2.70 o                         
  -7   3   2       5565.37       5572.79        30.14 o                         
  -6   3   2      11685.51      11433.45        55.99 o                         
  -5   3   2          2.06          7.96         2.10 o                         
  -4   3   2       6152.22       5949.20        29.70 o                         
  -3   3   2       3516.31       3548.27        17.16 o                         
  -2   3   2         35.28         42.14         1.83 o                         
  -1   3   2      22217.41      22405.61        83.10 o                         
   0   3   2      32694.38      33054.63       122.52 o                         
   1   3   2        572.05        619.45         5.58 o                         
   2   3   2      12558.16      13018.91        57.69 o                         
   3   3   2      26443.63      26400.48       116.96 o                         
   4   3   2       9791.41       9779.02        48.48 o                         
   5   3   2       1812.55       1803.55        14.46 o                         
   6   3   2       7446.58       7254.18        41.72 o                         
   7   3   2       1592.21       1580.98        16.35 o                         
   8   3   2       1436.87       1383.19        16.71 o                         
   9   3   2       6865.20       6829.72        50.39 o                         
  10   3   2        659.33        689.92        15.84 o                         
  11   3   2       1572.31       1585.17        25.27 o                         
  12   3   2       4247.86       4239.89        43.26 o                         
  13   3   2       3501.45       3536.51        44.18 o                         
 -14   4   2       1782.10       1853.66        30.23 o                         
 -13   4   2         62.65         73.29         8.76 o                         
 -12   4   2       1326.40       1320.83        21.34 o                         
 -11   4   2       8481.34       8378.59        57.12 o                         
 -10   4   2       1092.19       1070.40        16.20 o                         
  -9   4   2      10061.03      10149.03        59.26 o                         
  -8   4   2       8313.41       8402.31        47.39 o                         
  -7   4   2       2213.64       2216.67        17.38 o                         
  -6   4   2       1604.88       1580.59        12.56 o                         
  -5   4   2      21449.21      21707.25        98.45 o                         
  -4   4   2       1717.89       1754.84        12.24 o                         
  -3   4   2       6500.88       6840.73        34.73 o                         
  -2   4   2      11350.24      11518.07        52.76 o                         
  -1   4   2       6025.45       6109.85        27.46 o                         
   0   4   2       3718.98       3829.75        19.99 o                         
   1   4   2      10824.29      10543.35        51.60 o                         
   2   4   2       8899.61       9059.47        44.84 o                         
   3   4   2       1044.56       1190.24        10.02 o                         
   4   4   2       9653.92       9636.12        50.39 o                         
   5   4   2       5884.09       5912.08        34.79 o                         
   6   4   2        110.12        113.02         5.03 o                         
   7   4   2        364.30        387.98         9.64 o                         
   8   4   2       6655.64       6659.47        44.40 o                         
   9   4   2        604.54        589.90        14.10 o                         
  10   4   2       3815.03       3800.59        37.32 o                         
  11   4   2       2044.61       1998.88        27.68 o                         
  12   4   2        771.51        811.05        20.88 o                         
  13   4   2        315.79        306.84        14.23 o                         
 -14   5   2        307.24        313.20        14.70 o                         
 -13   5   2       1896.51       1871.39        33.85 o                         
 -12   5   2        510.74        538.51        14.77 o                         
 -11   5   2        299.13        311.24        10.57 o                         
 -10   5   2       1001.87       1019.15        17.97 o                         
  -9   5   2        532.90        553.61        12.31 o                         
  -8   5   2        362.71        375.59         9.14 o                         
  -7   5   2       5481.48       5462.28        33.50 o                         
  -6   5   2       3995.32       3909.56        24.56 o                         
  -5   5   2        314.15        323.52         6.72 o                         
  -4   5   2       7061.16       6893.90        38.88 o                         
  -3   5   2       9653.06       9724.17        48.86 o                         
  -2   5   2       2361.24       2499.37        15.51 o                         
  -1   5   2       3079.33       3084.88        16.68 o                         
   0   5   2      11907.88      12361.12        57.84 o                         
   1   5   2        408.38        448.48         7.23 o                         
   2   5   2       3931.12       4094.22        24.62 o                         
   3   5   2       4444.56       4488.75        27.36 o                         
   4   5   2        866.61        840.73         9.26 o                         
   5   5   2       4229.48       4239.45        27.96 o                         
   6   5   2      10684.36      10607.06        63.20 o                         
   7   5   2       1172.77       1161.80        15.57 o                         
   8   5   2       1157.84       1149.30        17.12 o                         
   9   5   2       3752.42       3788.37        34.10 o                         
  10   5   2       2060.10       2097.44        27.04 o                         
  11   5   2         44.94         46.92         7.59 o                         
  12   5   2       1105.74       1057.62        24.29 o                         
 -13   6   2        136.08        129.13         9.85 o                         
 -12   6   2        423.89        429.37        14.44 o                         
 -11   6   2        638.73        645.97        16.18 o                         
 -10   6   2          0.08         -4.85         4.68 o                         
  -9   6   2        594.24        632.33        14.50 o                         
  -8   6   2       1049.42       1068.12        16.27 o                         
  -7   6   2         36.66         39.44         4.07 o                         
  -6   6   2       3994.86       3895.65        27.92 o                         
  -5   6   2       5808.00       5777.94        38.86 o                         
  -4   6   2       2289.47       2252.76        17.69 o                         
  -3   6   2        566.13        559.27         8.43 o                         
  -2   6   2       7624.38       7678.82        40.30 o                         
  -1   6   2       3156.91       3159.84        18.93 o                         
   0   6   2         23.02         24.83         2.56 o                         
   1   6   2       1073.85       1102.22        11.82 o                         
   2   6   2        616.24        628.46         9.14 o                         
   3   6   2       1427.87       1427.71        13.46 o                         
   4   6   2       4367.66       4269.91        28.92 o                         
   5   6   2        963.50        983.14        13.37 o                         
   6   6   2        374.25        378.30         9.52 o                         
   7   6   2       3322.73       3309.98        31.23 o                         
   8   6   2       2798.97       2727.80        27.84 o                         
   9   6   2        408.45        431.86        13.24 o                         
  10   6   2         63.90         55.67         7.70 o                         
  11   6   2        818.05        782.10        20.50 o                         
  12   6   2        215.74        183.03        13.45 o                         
 -12   7   2        191.99        195.33        11.74 o                         
 -11   7   2        159.20        181.42        10.34 o                         
 -10   7   2        303.68        303.01        12.00 o                         
  -9   7   2        265.22        277.06        10.45 o                         
  -8   7   2        133.54        124.01         7.25 o                         
  -7   7   2       1376.04       1391.15        16.72 o                         
  -6   7   2        361.26        357.44         8.84 o                         
  -5   7   2         26.09         20.21         3.71 o                         
  -4   7   2       1543.88       1512.72        15.27 o                         
  -3   7   2       2605.21       2581.26        19.88 o                         
  -2   7   2         34.78         37.32         3.20 o                         
  -1   7   2        391.42        398.63         7.28 o                         
   0   7   2       1186.80       1184.04        11.72 o                         
   1   7   2        613.32        624.20        10.85 o                         
   2   7   2        931.12        954.27        12.99 o                         
   3   7   2       1238.05       1282.49        14.36 o                         
   4   7   2         21.88         17.45         3.69 o                         
   5   7   2        253.38        281.57         8.32 o                         
   6   7   2       2055.54       1992.24        21.44 o                         
   7   7   2        830.66        810.61        16.79 o                         
   8   7   2        276.45        273.20        11.95 o                         
   9   7   2        579.50        633.33        18.25 o                         
  10   7   2        280.62        264.57        13.27 o                         
  11   7   2          1.20         -3.99         7.92 o                         
 -11   8   2        386.95        408.41        16.69 o                         
 -10   8   2          0.03         -2.47         6.43 o                         
  -9   8   2        309.80        311.72        12.41 o                         
  -8   8   2       1273.34       1225.44        21.43 o                         
  -7   8   2          0.27          3.69         4.39 o                         
  -6   8   2        189.14        170.21         7.36 o                         
  -5   8   2         24.14         11.27         3.82 o                         
  -4   8   2         11.72          2.79         3.29 o                         
  -3   8   2       1522.76       1519.82        16.80 o                         
  -2   8   2        504.66        500.74         9.84 o                         
  -1   8   2       1529.25       1511.24        15.25 o                         
   0   8   2        567.40        591.89        11.04 o                         
   1   8   2        740.91        717.92        12.53 o                         
   2   8   2        834.04        900.13        14.34 o                         
   3   8   2        206.70        191.14         7.27 o                         
   4   8   2         34.43         49.12         5.11 o                         
   5   8   2         56.80         71.17         6.30 o                         
   6   8   2        360.61        363.71        12.26 o                         
   7   8   2         35.95         43.75         7.09 o                         
   8   8   2          5.75         13.47         6.34 o                         
   9   8   2         35.68         35.98         8.28 o                         
  10   8   2        167.77        185.63        13.40 o                         
 -10   9   2          1.02          3.86         7.09 o                         
  -9   9   2        271.63        296.23        13.98 o                         
  -8   9   2        399.35        400.99        14.89 o                         
  -7   9   2        323.07        352.30        13.51 o                         
  -6   9   2         20.43         31.78         5.67 o                         
  -5   9   2         63.86         58.74         5.76 o                         
  -4   9   2        739.60        779.24        14.65 o                         
  -3   9   2         35.67         36.89         4.58 o                         
  -2   9   2        301.86        311.48         9.16 o                         
  -1   9   2        698.90        767.75        13.79 o                         
   0   9   2        186.13        220.47         7.91 o                         
   1   9   2        399.39        414.62        10.97 o                         
   2   9   2        635.17        699.28        13.97 o                         
   3   9   2        972.63       1008.28        18.32 o                         
   4   9   2        201.32        188.34         9.43 o                         
   5   9   2        690.96        712.33        19.02 o                         
   6   9   2         73.93         63.56         8.04 o                         
   7   9   2          2.48          4.98         6.70 o                         
   8   9   2        475.11        486.45        19.94 o                         
   9   9   2        166.56        183.43        13.60 o                         
  -9  10   2         35.16         43.26         9.82 o                         
  -8  10   2        401.41        401.80        16.50 o                         
  -7  10   2         12.66          5.63         6.60 o                         
  -6  10   2         40.27         47.92         7.63 o                         
  -5  10   2        251.72        253.16        11.69 o                         
  -4  10   2        325.98        331.02        12.50 o                         
  -3  10   2         22.83         24.13         5.43 o                         
  -2  10   2        196.61        226.57         8.98 o                         
  -1  10   2        308.51        331.92        10.78 o                         
   0  10   2        105.23        110.23         6.98 o                         
   1  10   2         66.80         71.13         6.72 o                         
   2  10   2        294.51        291.01        11.84 o                         
   3  10   2        186.54        183.96         9.75 o                         
   4  10   2        184.24        189.19        11.44 o                         
   5  10   2          9.44          9.28         6.50 o                         
   6  10   2        162.84        174.41        12.37 o                         
   7  10   2         46.67         51.69         9.31 o                         
  -7  11   2         19.35         15.30         8.94 o                         
  -6  11   2        313.11        293.10        16.16 o                         
  -5  11   2          0.04          2.67         7.05 o                         
  -4  11   2          7.24          6.86         6.71 o                         
  -3  11   2        270.15        257.57        13.27 o                         
  -2  11   2          0.01          1.01         5.23 o                         
  -1  11   2        342.48        355.24        13.78 o                         
   0  11   2        488.43        509.15        16.59 o                         
   1  11   2        305.11        338.39        14.95 o                         
   2  11   2         18.18         18.74         6.93 o                         
   3  11   2         67.19         63.23         9.24 o                         
   4  11   2        497.28        541.15        21.11 o                         
   5  11   2         26.83         29.18         8.01 o                         
  -4  12   2        206.93        220.72        14.83 o                         
  -3  12   2          6.73         10.63         7.75 o                         
  -2  12   2          6.57         14.09         7.87 o                         
  -1  12   2        427.37        452.26        18.90 o                         
   0  12   2       1059.89       1082.39        30.15 o                         
   1  12   2       1124.77       1200.79        31.60 o                         
   2  12   2         58.46         58.39        10.23 o                         
 -15   1   3        338.08        315.89        14.16 o                         
 -14   1   3        245.51        237.35        11.68 o                         
 -13   1   3         38.72         40.34         6.49 o                         
 -12   1   3        420.19        409.02        11.29 o                         
 -11   1   3        503.07        490.73        10.83 o                         
 -10   1   3        865.32        881.92        12.97 o                         
  -9   1   3        962.87        977.88        12.50 o                         
  -8   1   3        341.08        356.01         6.50 o                         
  -7   1   3         80.12         83.56         3.14 o                         
  -6   1   3        357.43        342.42         5.16 o                         
  -5   1   3         64.78         63.04         2.41 o                         
  -4   1   3       1648.71       1719.48         9.63 o                         
  -3   1   3        960.04        961.91         5.94 o                         
  -2   1   3      17921.78      18284.45        66.08 o                         
  -1   1   3       3989.34       4049.49        16.54 o                         
   0   1   3        633.02        589.26         4.57 o                         
   1   1   3        498.81        510.84         4.55 o                         
   2   1   3       4705.05       4810.91        23.14 o                         
   3   1   3         84.00         99.73         3.16 o                         
   4   1   3          3.22          3.09         2.09 o                         
   5   1   3        198.06        221.15         5.24 o                         
   6   1   3        104.01        109.04         4.71 o                         
   7   1   3        754.22        763.86        12.46 o                         
   8   1   3        199.82        238.22         8.07 o                         
   9   1   3         44.98         34.20         5.69 o                         
  10   1   3          3.56          5.80         5.77 o                         
  11   1   3       1041.64        962.18        21.31 o                         
  12   1   3        440.80        438.11        16.29 o                         
  13   1   3        128.20        137.40        11.45 o                         
 -15   2   3          4.36         11.95         8.37 o                         
 -14   2   3          2.45          2.72         6.95 o                         
 -13   2   3       1150.94       1149.31        21.91 o                         
 -12   2   3       1600.94       1594.83        21.35 o                         
 -11   2   3         16.78         15.09         4.33 o                         
 -10   2   3         83.80         71.10         5.32 o                         
  -9   2   3       1193.23       1162.47        12.82 o                         
  -8   2   3        898.32        889.73         9.61 o                         
  -7   2   3        410.45        403.35         6.46 o                         
  -6   2   3         17.43         13.60         2.13 o                         
  -5   2   3        347.78        347.68         4.98 o                         
  -4   2   3       1732.77       1778.59        10.63 o                         
  -3   2   3       5267.26       5253.69        22.89 o                         
  -2   2   3         91.70         94.71         2.23 o                         
  -1   2   3       2997.56       3111.77        14.12 o                         
   0   2   3       5726.71       5950.07        25.95 o                         
   1   2   3       4749.45       4726.60        22.68 o                         
   2   2   3         38.13         38.17         2.34 o                         
   3   2   3        940.73        939.98         8.29 o                         
   4   2   3         71.46         68.42         3.34 o                         
   5   2   3         13.61         13.18         2.66 o                         
   6   2   3        862.35        848.99        11.32 o                         
   7   2   3        278.72        264.02         7.75 o                         
   8   2   3       1114.23       1116.96        17.26 o                         
   9   2   3       1667.78       1614.36        21.80 o                         
  10   2   3       1088.19       1122.34        22.09 o                         
  11   2   3        165.63        170.62        10.26 o                         
  12   2   3        556.53        555.59        18.65 o                         
  13   2   3        528.06        542.27        20.11 o                         
 -15   3   3        176.07        170.02        12.54 o                         
 -14   3   3        358.08        360.04        14.73 o                         
 -13   3   3       1454.73       1432.48        25.25 o                         
 -12   3   3        917.31        932.23        17.53 o                         
 -11   3   3       3074.69       3055.92        31.95 o                         
 -10   3   3         39.31         36.46         4.46 o                         
  -9   3   3         57.26         56.23         4.34 o                         
  -8   3   3       4008.31       3991.06        25.41 o                         
  -7   3   3       2696.04       2758.05        18.25 o                         
  -6   3   3       1357.87       1337.02        11.28 o                         
  -5   3   3       1998.92       2054.35        14.45 o                         
  -4   3   3       3351.62       3315.95        19.34 o                         
  -3   3   3        105.60        110.98         3.14 o                         
  -2   3   3       5588.27       5698.58        26.88 o                         
  -1   3   3        895.05        917.10         6.76 o                         
   0   3   3       1543.07       1632.86        11.15 o                         
   1   3   3        921.41        948.49         7.71 o                         
   2   3   3      11252.99      11662.80        55.38 o                         
   3   3   3          1.24          5.70         1.94 o                         
   4   3   3        872.24        879.12         9.33 o                         
   5   3   3       2110.14       2126.10        16.24 o                         
   6   3   3       4545.94       4505.31        29.19 o                         
   7   3   3       1659.30       1675.92        18.17 o                         
   8   3   3       3235.70       3165.48        29.01 o                         
   9   3   3         47.99         52.64         6.38 o                         
  10   3   3         48.07         56.58         6.91 o                         
  11   3   3       1376.11       1387.05        25.46 o                         
  12   3   3        600.40        610.81        19.04 o                         
 -14   4   3        706.78        755.56        20.61 o                         
 -13   4   3        635.32        614.97        16.83 o                         
 -12   4   3        608.78        634.01        15.46 o                         
 -11   4   3        348.41        360.54        11.09 o                         
 -10   4   3        210.29        205.51         7.64 o                         
  -9   4   3       3907.47       3851.91        28.34 o                         
  -8   4   3        598.90        613.10         9.84 o                         
  -7   4   3       7749.13       7670.43        42.66 o                         
  -6   4   3       4297.76       4231.54        26.33 o                         
  -5   4   3       5019.87       5027.84        29.97 o                         
  -4   4   3        271.56        287.40         5.22 o                         
  -3   4   3      10918.82      11077.70        52.03 o                         
  -2   4   3       1220.20       1270.63         9.58 o                         
  -1   4   3        181.27        188.45         3.92 o                         
   0   4   3        632.01        699.74         7.45 o                         
   1   4   3       2387.38       2337.42        15.73 o                         
   2   4   3       2878.24       2817.22        17.95 o                         
   3   4   3       8193.24       8055.70        42.72 o                         
   4   4   3       2113.58       2176.73        16.19 o                         
   5   4   3        324.39        328.62         7.24 o                         
   6   4   3       4678.28       4636.70        34.77 o                         
   7   4   3       4398.04       4407.00        34.08 o                         
   8   4   3         96.23         91.68         6.50 o                         
   9   4   3         22.93         24.89         5.58 o                         
  10   4   3        884.52        915.29        21.70 o                         
  11   4   3        148.73        155.96        11.00 o                         
  12   4   3       1119.34       1128.27        26.68 o                         
 -14   5   3        284.91        278.82        13.65 o                         
 -13   5   3       1587.75       1625.20        26.17 o                         
 -12   5   3        112.46        112.35         8.42 o                         
 -11   5   3        691.47        711.19        15.61 o                         
 -10   5   3        103.67        107.91         6.90 o                         
  -9   5   3         46.96         49.50         5.08 o                         
  -8   5   3       5469.61       5378.84        36.11 o                         
  -7   5   3       5223.23       5185.28        33.10 o                         
  -6   5   3         84.32         76.63         4.14 o                         
  -5   5   3       1371.52       1362.78        12.46 o                         
  -4   5   3      10530.36      10569.36        53.49 o                         
  -3   5   3       2573.39       2648.12        17.11 o                         
  -2   5   3       4767.94       4812.11        26.10 o                         
  -1   5   3        467.08        497.67         6.95 o                         
   0   5   3         17.23         11.62         2.48 o                         
   1   5   3       1305.00       1307.62        12.35 o                         
   2   5   3       8698.21       8741.09        48.52 o                         
   3   5   3        197.70        210.09         5.21 o                         
   4   5   3       3929.35       3942.70        28.01 o                         
   5   5   3       2652.38       2692.88        23.72 o                         
   6   5   3       3577.11       3587.14        32.11 o                         
   7   5   3        256.90        260.16         9.41 o                         
   8   5   3       1766.89       1810.17        22.11 o                         
   9   5   3        250.85        275.32        11.47 o                         
  10   5   3        106.67        121.12        10.30 o                         
  11   5   3        945.46        921.94        23.98 o                         
 -13   6   3       1615.91       1617.01        27.87 o                         
 -12   6   3       3924.75       3826.15        38.84 o                         
 -11   6   3         11.08         20.61         5.63 o                         
 -10   6   3        482.80        504.03        13.15 o                         
  -9   6   3       3410.39       3409.50        32.40 o                         
  -8   6   3       2303.18       2277.45        22.00 o                         
  -7   6   3       3894.46       3802.50        28.23 o                         
  -6   6   3       3292.18       3290.23        25.53 o                         
  -5   6   3        845.68        870.91        10.56 o                         
  -4   6   3         67.56         66.32         3.66 o                         
  -3   6   3      12353.83      12348.51        64.22 o                         
  -2   6   3       2829.32       2867.78        18.65 o                         
  -1   6   3        890.85        852.19         9.32 o                         
   0   6   3       3311.79       3326.15        23.75 o                         
   1   6   3      10031.03      10177.92        59.75 o                         
   2   6   3         25.31         28.59         3.49 o                         
   3   6   3       5448.85       5355.45        35.74 o                         
   4   6   3       1715.12       1724.27        18.12 o                         
   5   6   3       1282.89       1307.85        17.20 o                         
   6   6   3       2799.64       2766.34        26.36 o                         
   7   6   3       4918.07       4861.64        42.57 o                         
   8   6   3        223.49        218.14        11.29 o                         
   9   6   3        377.34        350.01        14.52 o                         
  10   6   3       1872.60       1904.21        30.04 o                         
  11   6   3       1155.79       1185.45        28.20 o                         
 -12   7   3       1263.62       1298.28        27.22 o                         
 -11   7   3       3727.68       3727.41        40.64 o                         
 -10   7   3       2116.10       2136.17        26.58 o                         
  -9   7   3        367.47        390.74        12.15 o                         
  -8   7   3       3267.98       3319.80        30.90 o                         
  -7   7   3       1368.68       1382.48        17.51 o                         
  -6   7   3        222.77        252.80         8.82 o                         
  -5   7   3       1372.24       1373.00        15.73 o                         
  -4   7   3       4591.69       4592.78        33.06 o                         
  -3   7   3        524.63        567.15        10.04 o                         
  -2   7   3       7781.35       7805.58        44.06 o                         
  -1   7   3       4665.97       4669.12        30.66 o                         
   0   7   3       4449.04       4420.10        30.86 o                         
   1   7   3       1821.14       1784.89        17.50 o                         
   2   7   3      11224.00      11237.53        69.11 o                         
   3   7   3        665.14        706.17        12.98 o                         
   4   7   3          9.75         17.82         4.22 o                         
   5   7   3       1760.44       1772.92        21.60 o                         
   6   7   3       1882.31       1833.79        23.27 o                         
   7   7   3       2702.67       2659.08        31.80 o                         
   8   7   3       3763.64       3858.71        43.01 o                         
   9   7   3        495.74        497.26        17.56 o                         
  10   7   3        223.94        256.72        13.75 o                         
 -11   8   3         43.30         74.15         9.23 o                         
 -10   8   3        731.03        798.80        20.14 o                         
  -9   8   3       4097.99       4049.42        40.52 o                         
  -8   8   3       2503.97       2482.21        28.56 o                         
  -7   8   3       2552.76       2440.37        26.19 o                         
  -6   8   3       2715.65       2655.81        28.94 o                         
  -5   8   3        160.77        178.91         6.89 o                         
  -4   8   3        373.68        392.11         9.39 o                         
  -3   8   3      12132.53      12143.46        69.21 o                         
  -2   8   3       3127.62       3120.77        24.68 o                         
  -1   8   3       3854.80       3798.81        29.27 o                         
   0   8   3       5538.72       5476.93        38.26 o                         
   1   8   3       6953.58       6890.35        46.76 o                         
   2   8   3         43.27         49.32         4.93 o                         
   3   8   3       5814.42       5740.25        43.51 o                         
   4   8   3       1607.15       1587.17        21.16 o                         
   5   8   3          1.41          7.05         5.41 o                         
   6   8   3       2461.63       2495.68        32.47 o                         
   7   8   3       3082.20       3155.30        38.22 o                         
   8   8   3        279.77        268.55        13.83 o                         
   9   8   3       1648.05       1680.69        35.57 o                         
 -10   9   3       1145.95       1125.38        28.52 o                         
  -9   9   3        129.99        131.69        10.21 o                         
  -8   9   3       6179.52       6141.70        56.90 o                         
  -7   9   3       3925.85       3775.74        38.56 o                         
  -6   9   3         30.13         42.79         6.11 o                         
  -5   9   3       4375.29       4306.36        38.04 o                         
  -4   9   3       8884.06       8758.49        61.56 o                         
  -3   9   3         39.07         39.12         4.98 o                         
  -2   9   3       5906.39       5798.93        41.92 o                         
  -1   9   3       4453.98       4321.49        35.52 o                         
   0   9   3        649.38        672.50        14.40 o                         
   1   9   3       3801.52       3677.50        31.81 o                         
   2   9   3       8440.44       8215.50        60.72 o                         
   3   9   3        128.20        139.24         9.18 o                         
   4   9   3       2168.89       2094.63        28.92 o                         
   5   9   3       4679.56       4599.99        51.56 o                         
   6   9   3       2127.47       2136.21        33.70 o                         
   7   9   3        702.98        642.70        21.37 o                         
   8   9   3       3166.45       3173.11        45.81 o                         
  -9  10   3       3034.96       3033.34        41.91 o                         
  -8  10   3        183.51        193.71        12.67 o                         
  -7  10   3       3682.18       3540.80        43.58 o                         
  -6  10   3       5423.41       5308.42        53.51 o                         
  -5  10   3       1855.53       1821.67        28.25 o                         
  -4  10   3        328.49        315.79        12.27 o                         
  -3  10   3       4638.42       4578.55        41.69 o                         
  -2  10   3       1455.82       1448.60        21.06 o                         
  -1  10   3        259.84        300.89        10.85 o                         
   0  10   3       2862.66       2838.88        30.11 o                         
   1  10   3       1476.54       1502.84        23.31 o                         
   2  10   3       1529.32       1555.96        23.98 o                         
   3  10   3       5344.14       5311.91        52.69 o                         
   4  10   3       3078.60       3069.32        42.72 o                         
   5  10   3         30.16         34.74         8.51 o                         
   6  10   3       4790.21       4857.08        57.57 o                         
  -7  11   3       2678.63       2579.88        49.05 o                         
  -6  11   3         83.85         86.80        10.56 o                         
  -5  11   3       3900.58       3813.58        46.20 o                         
  -4  11   3       3335.98       3234.82        40.35 o                         
  -3  11   3        199.59        179.55        11.40 o                         
  -2  11   3       1602.99       1614.12        31.84 o                         
  -1  11   3       2430.13       2337.23        31.84 o                         
   0  11   3        178.94        191.09        11.99 o                         
   1  11   3       1497.95       1499.50        30.02 o                         
   2  11   3       4705.59       4677.17        55.04 o                         
   3  11   3        422.43        462.29        19.26 o                         
   4  11   3       1895.13       1885.89        35.98 o                         
  -2  12   3       1530.81       1581.49        41.35 o                         
  -1  12   3        473.89        464.07        22.82 o                         
   0  12   3       3996.96       3928.98        55.20 o                         
 -15   0   4        513.95        526.33        26.89 o                         
 -14   0   4       4002.36       3890.54        53.94 o                         
 -13   0   4       1194.58       1197.60        27.08 o                         
 -12   0   4         66.21         95.94        10.23 o                         
 -11   0   4       4313.58       4365.13        45.59 o                         
 -10   0   4      13609.40      13669.90        98.52 o                         
  -9   0   4        176.26        202.01         7.34 o                         
  -8   0   4       1290.82       1271.46        14.44 o                         
  -7   0   4      14324.95      14155.55        87.43 o                         
  -6   0   4      21755.96      21485.80       126.75 o                         
  -5   0   4       2176.17       2231.17        18.34 o                         
  -4   0   4       2084.23       1940.15        15.62 o                         
  -3   0   4       3657.40       3688.38        25.37 o                         
  -2   0   4       6124.25       6472.32        41.52 o                         
  -1   0   4      27418.23      26808.80       167.18 o                         
   0   0   4      10454.62      10271.99        64.86 o                         
   1   0   4       4966.46       4967.05        34.63 o                         
   2   0   4       8316.44       7972.35        54.68 o                         
   3   0   4      30753.84      30498.35       202.73 o                         
   4   0   4       3166.54       3254.39        30.31 o                         
   5   0   4      12935.23      12906.52        95.55 o                         
   6   0   4       5748.78       5622.55        51.38 o                         
   7   0   4       2332.66       2429.50        34.00 o                         
   8   0   4        914.98        849.51        22.66 o                         
   9   0   4       4852.76       4911.03        56.86 o                         
  10   0   4        196.73        204.43        15.56 o                         
  11   0   4       1228.99       1256.49        37.33 o                         
  12   0   4       2560.88       2638.09        65.95 o                         
 -15   1   4       3435.09       3535.64        42.78 o                         
 -14   1   4        461.09        447.50        14.85 o                         
 -13   1   4        424.33        430.45        12.87 o                         
 -12   1   4       2721.68       2641.25        25.39 o                         
 -11   1   4       6305.88       6369.40        42.62 o                         
 -10   1   4        734.88        743.40        11.75 o                         
  -9   1   4      13897.83      14003.72        69.81 o                         
  -8   1   4       7500.79       7514.13        39.35 o                         
  -7   1   4        892.17        977.62         9.27 o                         
  -6   1   4      10773.85      10587.51        47.44 o                         
  -5   1   4      24179.12      23948.64        98.61 o                         
  -4   1   4        365.29        458.81         5.68 o                         
  -3   1   4       9414.39       9727.43        41.90 o                         
  -2   1   4      18891.02      18736.42        77.48 o                         
  -1   1   4       1825.26       1747.74        10.27 o                         
   0   1   4      18502.77      18227.42        78.64 o                         
   1   1   4      18399.53      18173.31        78.52 o                         
   2   1   4       4254.02       4288.59        22.46 o                         
   3   1   4       3072.08       3193.45        19.53 o                         
   4   1   4      25212.20      24684.17       123.33 o                         
   5   1   4       3786.07       3732.91        25.80 o                         
   6   1   4        953.66       1011.98        13.72 o                         
   7   1   4       2981.98       3031.41        26.40 o                         
   8   1   4       5285.53       5361.59        41.81 o                         
   9   1   4        157.95        197.20         9.45 o                         
  10   1   4       4784.91       4590.67        42.55 o                         
  11   1   4        855.70        860.61        21.88 o                         
  12   1   4         16.02         26.27         8.73 o                         
 -15   2   4          2.18         13.96         8.30 o                         
 -14   2   4       3502.71       3504.93        38.76 o                         
 -13   2   4       2675.30       2619.21        34.15 o                         
 -12   2   4       1461.22       1494.22        19.56 o                         
 -11   2   4       1827.79       1860.45        18.82 o                         
 -10   2   4       8978.34       9002.18        52.70 o                         
  -9   2   4         73.27         90.27         4.71 o                         
  -8   2   4       1820.48       1862.75        14.92 o                         
  -7   2   4       7614.22       7607.75        38.85 o                         
  -6   2   4       4740.80       4693.63        25.32 o                         
  -5   2   4      12238.45      12363.49        55.76 o                         
  -4   2   4      18787.27      18282.10        79.45 o                         
  -3   2   4       3012.70       2935.17        15.79 o                         
  -2   2   4         38.36         71.41         3.76 o                         
  -1   2   4      19489.17      19089.52        81.47 o                         
   0   2   4      11293.63      11311.17        51.66 o                         
   1   2   4        183.53        255.47         4.65 o                         
   2   2   4       3037.91       3081.48        17.83 o                         
   3   2   4       7305.88       7150.60        37.74 o                         
   4   2   4         12.74         45.26         3.39 o                         
   5   2   4       6573.33       6528.55        39.69 o                         
   6   2   4       4611.12       4423.16        32.36 o                         
   7   2   4       1075.40       1135.68        15.71 o                         
   8   2   4       4396.41       4323.05        35.46 o                         
   9   2   4       9436.19       9172.65        65.31 o                         
  10   2   4        325.78        342.88        13.03 o                         
  11   2   4        376.55        351.08        14.69 o                         
  12   2   4       2733.25       2799.99        41.50 o                         
 -15   3   4       4648.22       4704.39        65.40 o                         
 -14   3   4        819.94        825.63        21.36 o                         
 -13   3   4        278.12        287.40        12.52 o                         
 -12   3   4       1685.19       1699.50        23.18 o                         
 -11   3   4       6481.46       6488.05        45.82 o                         
 -10   3   4          2.03         23.93         4.12 o                         
  -9   3   4       3974.89       4028.73        27.70 o                         
  -8   3   4        541.46        539.01         8.91 o                         
  -7   3   4          0.09         40.79         3.12 o                         
  -6   3   4       9066.39       8879.99        44.82 o                         
  -5   3   4      11712.12      11713.63        56.41 o                         
  -4   3   4        955.45        955.68         8.13 o                         
  -3   3   4       9438.29       9443.11        43.98 o                         
  -2   3   4      21980.23      21823.09        93.67 o                         
  -1   3   4       5200.04       5192.94        25.94 o                         
   0   3   4       7304.83       7387.43        35.82 o                         
   1   3   4       4338.05       4216.48        22.93 o                         
   2   3   4       1170.20       1225.40        10.48 o                         
   3   3   4        479.02        501.17         7.42 o                         
   4   3   4       9278.42       9135.28        48.46 o                         
   5   3   4         39.74         44.64         3.96 o                         
   6   3   4       5124.23       5098.30        36.06 o                         
   7   3   4       3404.52       3437.12        30.50 o                         
   8   3   4       3964.25       3981.61        35.32 o                         
   9   3   4        420.48        438.30        13.26 o                         
  10   3   4       4221.82       4198.45        41.25 o                         
  11   3   4        897.15        866.54        22.69 o                         
 -14   4   4       2883.76       2859.73        38.03 o                         
 -13   4   4       2433.45       2346.21        28.90 o                         
 -12   4   4         26.37         40.63         6.36 o                         
 -11   4   4       2486.01       2499.36        26.09 o                         
 -10   4   4       2112.51       2030.20        21.34 o                         
  -9   4   4         24.63         53.58         5.03 o                         
  -8   4   4       1781.17       1819.71        16.87 o                         
  -7   4   4       4482.60       4480.92        29.07 o                         
  -6   4   4        167.77        163.81         4.80 o                         
  -5   4   4       4794.18       4795.36        28.29 o                         
  -4   4   4       6646.89       6455.37        35.11 o                         
  -3   4   4       2894.44       2917.60        18.24 o                         
  -2   4   4        115.03        154.65         3.87 o                         
  -1   4   4      12429.12      12308.87        59.83 o                         
   0   4   4       8589.27       8774.74        46.06 o                         
   1   4   4        414.52        446.60         7.12 o                         
   2   4   4       4594.30       4778.67        27.79 o                         
   3   4   4       4708.96       4749.77        29.95 o                         
   4   4   4          6.71         32.15         3.44 o                         
   5   4   4       7406.59       7439.10        47.94 o                         
   6   4   4       5106.80       5053.86        38.11 o                         
   7   4   4          5.25         14.95         5.16 o                         
   8   4   4       2955.16       2999.43        31.56 o                         
   9   4   4       4223.70       4239.82        40.09 o                         
  10   4   4        394.50        410.36        16.31 o                         
  11   4   4        699.09        727.32        22.33 o                         
 -14   5   4         40.72         44.94         8.96 o                         
 -13   5   4        128.98        139.46         9.86 o                         
 -12   5   4       1108.68       1141.70        21.67 o                         
 -11   5   4       1947.70       1968.81        25.08 o                         
 -10   5   4        555.03        555.13        13.07 o                         
  -9   5   4       5117.40       5094.57        37.68 o                         
  -8   5   4       3071.89       3081.10        24.86 o                         
  -7   5   4        295.35        366.50         8.50 o                         
  -6   5   4       3112.95       3092.26        22.47 o                         
  -5   5   4       5545.30       5580.49        33.84 o                         
  -4   5   4         95.22        111.99         3.93 o                         
  -3   5   4       2288.36       2355.59        16.65 o                         
  -2   5   4       3625.74       3611.82        22.76 o                         
  -1   5   4        189.57        219.17         5.42 o                         
   0   5   4       5108.89       5153.37        31.35 o                         
   1   5   4       4235.10       4188.12        27.73 o                         
   2   5   4        954.45       1004.53        11.10 o                         
   3   5   4       3042.38       3001.97        22.99 o                         
   4   5   4       6492.55       6457.51        44.58 o                         
   5   5   4        621.25        641.49        12.88 o                         
   6   5   4          9.46         27.11         5.72 o                         
   7   5   4       1012.20        992.24        19.20 o                         
   8   5   4       1010.42       1045.84        20.87 o                         
   9   5   4        272.93        276.94        13.38 o                         
  10   5   4        673.10        689.58        20.61 o                         
  11   5   4        190.71        183.17        14.32 o                         
 -13   6   4        503.26        517.16        17.70 o                         
 -12   6   4         47.40         54.98         7.94 o                         
 -11   6   4       1713.92       1735.87        24.07 o                         
 -10   6   4       2723.12       2639.61        27.51 o                         
  -9   6   4        349.78        384.98        10.90 o                         
  -8   6   4       1628.55       1586.80        18.61 o                         
  -7   6   4       4764.86       4784.61        33.86 o                         
  -6   6   4       2637.46       2555.94        21.56 o                         
  -5   6   4         17.75         31.27         3.53 o                         
  -4   6   4       1809.77       1802.27        14.68 o                         
  -3   6   4        136.56        144.68         4.86 o                         
  -2   6   4        425.17        432.57         7.08 o                         
  -1   6   4       1165.67       1164.57        12.58 o                         
   0   6   4       1008.80       1055.93        12.62 o                         
   1   6   4        939.89        926.30        12.77 o                         
   2   6   4       4902.65       4878.49        34.33 o                         
   3   6   4       3230.94       3305.96        28.06 o                         
   4   6   4        916.96        929.63        15.04 o                         
   5   6   4        519.31        601.63        14.88 o                         
   6   6   4       2894.57       2824.40        31.14 o                         
   7   6   4        852.92        912.37        20.06 o                         
   8   6   4         61.29         63.23         8.64 o                         
   9   6   4        644.35        636.21        20.16 o                         
  10   6   4         12.77          8.81         8.65 o                         
 -12   7   4        828.26        794.09        20.84 o                         
 -11   7   4        112.22        115.40         9.34 o                         
 -10   7   4         53.70         56.60         7.19 o                         
  -9   7   4       1127.41       1110.86        20.65 o                         
  -8   7   4       2351.49       2289.24        25.21 o                         
  -7   7   4         22.47         35.02         5.07 o                         
  -6   7   4       1362.26       1370.70        17.55 o                         
  -5   7   4       1399.12       1434.15        16.11 o                         
  -4   7   4        804.68        819.91        12.21 o                         
  -3   7   4       1369.38       1390.27        15.47 o                         
  -2   7   4       2918.43       2986.40        23.77 o                         
  -1   7   4          0.20          9.69         3.36 o                         
   0   7   4        899.98        965.25        13.76 o                         
   1   7   4       3024.41       3000.35        25.94 o                         
   2   7   4        938.10        947.18        14.80 o                         
   3   7   4        971.56        979.79        16.02 o                         
   4   7   4       1947.19       1909.17        23.75 o                         
   5   7   4        958.05       1001.91        19.67 o                         
   6   7   4         23.06         32.31         6.64 o                         
   7   7   4        906.43        916.04        22.32 o                         
   8   7   4        162.22        156.02        11.64 o                         
   9   7   4          2.13          9.54         8.02 o                         
 -11   8   4         94.25        107.84        10.54 o                         
 -10   8   4          8.85         10.25         6.99 o                         
  -9   8   4        255.50        280.06        12.33 o                         
  -8   8   4         23.07         36.92         6.62 o                         
  -7   8   4        326.52        323.65        11.78 o                         
  -6   8   4        125.75        131.91         8.02 o                         
  -5   8   4         18.77         20.49         4.66 o                         
  -4   8   4        612.97        635.65        14.32 o                         
  -3   8   4       1883.69       1912.58        19.96 o                         
  -2   8   4         23.69         28.85         4.56 o                         
  -1   8   4        271.69        292.25         9.31 o                         
   0   8   4       1693.82       1717.20        18.93 o                         
   1   8   4       1235.93       1213.37        17.24 o                         
   2   8   4        183.19        189.90         8.77 o                         
   3   8   4        112.04        115.27         7.59 o                         
   4   8   4         17.61          4.75         5.65 o                         
   5   8   4         38.66         49.35         7.40 o                         
   6   8   4       1056.16       1050.40        24.21 o                         
   7   8   4         19.79         12.88         7.81 o                         
   8   8   4        701.10        716.56        23.32 o                         
 -10   9   4        317.59        309.00        15.66 o                         
  -9   9   4          0.14          3.88         6.54 o                         
  -8   9   4         53.92         43.28         7.26 o                         
  -7   9   4        447.56        460.97        14.77 o                         
  -6   9   4         87.68        111.30         8.17 o                         
  -5   9   4        258.12        268.76        10.49 o                         
  -4   9   4         40.11         47.78         5.99 o                         
  -3   9   4       2597.25       2545.58        26.66 o                         
  -2   9   4        798.54        836.90        16.76 o                         
  -1   9   4        154.90        183.71         8.12 o                         
   0   9   4        390.10        419.43        11.93 o                         
   1   9   4        513.52        523.49        15.06 o                         
   2   9   4         39.66         39.87         6.65 o                         
   3   9   4        106.23        107.82         9.88 o                         
   4   9   4        223.77        214.16        11.79 o                         
   5   9   4          4.07         14.88         7.35 o                         
   6   9   4        141.47        141.58        11.63 o                         
   7   9   4        622.35        619.89        21.73 o                         
  -8  10   4         13.15         18.96         7.72 o                         
  -7  10   4         38.95         37.35         8.10 o                         
  -6  10   4        511.89        478.60        16.73 o                         
  -5  10   4          0.60          1.29         5.66 o                         
  -4  10   4          1.22          2.34         5.39 o                         
  -3  10   4         35.33         41.08         6.67 o                         
  -2  10   4        376.62        372.15        13.17 o                         
  -1  10   4        108.98        105.28         8.09 o                         
   0  10   4         31.46         37.74         6.34 o                         
   1  10   4        337.24        350.30        14.32 o                         
   2  10   4         59.76         61.45         9.32 o                         
   3  10   4         99.93        102.88        10.81 o                         
   4  10   4         15.68         19.29         8.35 o                         
   5  10   4        296.59        320.58        16.04 o                         
  -6  11   4        307.75        327.41        14.96 o                         
  -5  11   4        457.22        447.93        17.31 o                         
  -4  11   4        483.48        500.19        19.24 o                         
  -3  11   4         20.11         26.09         8.68 o                         
  -2  11   4        473.99        522.78        20.10 o                         
  -1  11   4        738.48        727.30        22.80 o                         
   0  11   4        107.55        115.53        10.92 o                         
   1  11   4          9.54          4.57         7.72 o                         
   2  11   4        107.84        122.23        11.99 o                         
   3  11   4        178.96        169.83        13.43 o                         
 -15   1   5        205.28        210.70        14.96 o                         
 -14   1   5        270.95        273.47        12.81 o                         
 -13   1   5         20.19         24.51         6.12 o                         
 -12   1   5         86.06         70.93         6.56 o                         
 -11   1   5          9.13         16.97         4.49 o                         
 -10   1   5         44.28         44.41         4.80 o                         
  -9   1   5        291.64        287.07         7.54 o                         
  -8   1   5        564.95        560.58         8.64 o                         
  -7   1   5       1391.30       1390.37        11.26 o                         
  -6   1   5        229.18        231.93         4.73 o                         
  -5   1   5        331.72        348.60         5.36 o                         
  -4   1   5        253.62        266.15         4.63 o                         
  -3   1   5        145.42        136.76         3.63 o                         
  -2   1   5        804.46        773.35         7.30 o                         
  -1   1   5        797.53        795.46         7.38 o                         
   0   1   5        405.59        348.66         6.16 o                         
   1   1   5        276.09        289.29         5.24 o                         
   2   1   5         20.03         24.15         2.45 o                         
   3   1   5         18.87         25.50         2.83 o                         
   4   1   5         31.02         21.97         3.28 o                         
   5   1   5        331.96        337.51         8.55 o                         
   6   1   5       1600.74       1576.15        18.13 o                         
   7   1   5        897.14        873.39        17.22 o                         
   8   1   5          0.36         -0.20         5.61 o                         
   9   1   5         40.74         41.15         7.63 o                         
  10   1   5        109.04        112.87        10.12 o                         
  11   1   5        102.84         94.77        10.67 o                         
 -15   2   5         18.14         19.37         8.58 o                         
 -14   2   5        616.14        573.20        17.14 o                         
 -13   2   5        819.03        864.82        19.42 o                         
 -12   2   5         61.66         50.41         6.10 o                         
 -11   2   5         22.07         18.27         4.80 o                         
 -10   2   5         16.71         13.31         4.23 o                         
  -9   2   5          0.73          1.20         3.17 o                         
  -8   2   5       1440.18       1422.20        13.29 o                         
  -7   2   5         30.38         27.58         3.01 o                         
  -6   2   5        568.35        550.76         7.44 o                         
  -5   2   5        979.16        982.70         8.74 o                         
  -4   2   5       6036.46       6078.55        31.80 o                         
  -3   2   5         81.13         75.73         3.19 o                         
  -2   2   5        357.40        369.83         5.41 o                         
  -1   2   5          1.26          5.67         1.91 o                         
   0   2   5       2270.15       2347.11        15.86 o                         
   1   2   5          6.91          9.20         2.16 o                         
   2   2   5         81.52         96.93         3.70 o                         
   3   2   5       1625.22       1595.24        13.64 o                         
   4   2   5        124.32        134.38         4.99 o                         
   5   2   5        761.03        781.88        12.79 o                         
   6   2   5        300.83        295.62         9.27 o                         
   7   2   5        967.94        963.47        17.42 o                         
   8   2   5        160.53        168.26         9.47 o                         
   9   2   5        491.28        500.64        15.71 o                         
  10   2   5        265.70        252.05        13.12 o                         
  11   2   5        111.87        121.74        11.51 o                         
 -14   3   5         21.79         27.90         8.20 o                         
 -13   3   5        889.59        901.45        20.22 o                         
 -12   3   5         38.82         38.98         6.46 o                         
 -11   3   5          8.41          6.39         4.75 o                         
 -10   3   5         59.92         55.09         5.11 o                         
  -9   3   5       2080.20       2126.38        19.16 o                         
  -8   3   5          0.03          0.04         3.01 o                         
  -7   3   5       1145.70       1150.35        11.16 o                         
  -6   3   5        168.81        177.72         5.03 o                         
  -5   3   5        942.55        954.07         9.34 o                         
  -4   3   5        915.32        912.64         8.50 o                         
  -3   3   5       4788.39       4877.07        25.69 o                         
  -2   3   5         39.64         31.15         2.54 o                         
  -1   3   5       1334.46       1459.46        10.89 o                         
   0   3   5       1929.64       1958.60        14.20 o                         
   1   3   5       1031.88        968.71         9.08 o                         
   2   3   5       1759.98       1745.79        13.00 o                         
   3   3   5       1966.31       2006.09        17.10 o                         
   4   3   5        105.87        109.22         5.22 o                         
   5   3   5        106.15        108.23         6.01 o                         
   6   3   5       1232.85       1242.55        17.22 o                         
   7   3   5        139.89        134.96         7.96 o                         
   8   3   5        124.74        130.58         8.96 o                         
   9   3   5        203.68        223.22        11.30 o                         
  10   3   5        484.08        464.30        16.75 o                         
  11   3   5          7.35         -5.04         8.72 o                         
 -14   4   5        518.54        510.17        17.55 o                         
 -13   4   5        203.21        192.80        11.30 o                         
 -12   4   5       3453.90       3475.05        34.63 o                         
 -11   4   5       2452.21       2469.04        26.18 o                         
 -10   4   5        535.67        564.64        12.81 o                         
  -9   4   5          8.77         13.22         4.08 o                         
  -8   4   5       5514.52       5533.17        36.55 o                         
  -7   4   5       1344.60       1317.75        13.25 o                         
  -6   4   5        212.40        230.61         6.02 o                         
  -5   4   5        238.10        253.22         6.03 o                         
  -4   4   5       1467.01       1474.78        13.34 o                         
  -3   4   5       2314.55       2343.38        16.42 o                         
  -2   4   5       6579.43       6605.61        34.96 o                         
  -1   4   5        467.18        482.57         7.01 o                         
   0   4   5         27.78         40.04         2.89 o                         
   1   4   5       7306.25       7390.48        40.22 o                         
   2   4   5       8685.87       8688.48        47.92 o                         
   3   4   5          0.25          5.45         3.24 o                         
   4   4   5         64.85         77.47         4.86 o                         
   5   4   5       1489.65       1475.03        17.97 o                         
   6   4   5        944.86        943.56        17.44 o                         
   7   4   5       1826.99       1819.52        23.30 o                         
   8   4   5        287.33        289.34        12.38 o                         
   9   4   5         45.89         36.27         8.30 o                         
  10   4   5        390.49        384.66        17.55 o                         
 -13   5   5       4791.41       4793.30        58.46 o                         
 -12   5   5       1357.54       1361.56        24.79 o                         
 -11   5   5        689.90        686.36        16.60 o                         
 -10   5   5       2076.44       2125.55        24.21 o                         
  -9   5   5       8223.34       8202.44        54.96 o                         
  -8   5   5        224.99        236.53         7.84 o                         
  -7   5   5       4714.52       4709.62        31.14 o                         
  -6   5   5       1085.93       1097.09        12.59 o                         
  -5   5   5        575.50        596.51        10.21 o                         
  -4   5   5       1811.56       1859.22        17.27 o                         
  -3   5   5       5669.15       5607.38        34.29 o                         
  -2   5   5        238.72        238.93         6.02 o                         
  -1   5   5       2194.52       2166.36        16.44 o                         
   0   5   5       7538.14       7540.90        44.38 o                         
   1   5   5       5018.35       5040.53        33.62 o                         
   2   5   5       2233.99       2242.78        20.02 o                         
   3   5   5       3009.34       2993.27        24.76 o                         
   4   5   5       2762.54       2737.04        26.80 o                         
   5   5   5        653.63        666.14        15.62 o                         
   6   5   5       4237.01       4168.13        39.61 o                         
   7   5   5        442.09        436.45        14.54 o                         
   8   5   5        907.60        903.09        21.99 o                         
   9   5   5        579.70        586.25        19.84 o                         
  10   5   5       2015.99       2083.52        36.94 o                         
 -13   6   5        303.82        330.50        15.09 o                         
 -12   6   5       1902.64       1895.64        30.74 o                         
 -11   6   5       1373.67       1386.37        23.01 o                         
 -10   6   5        475.49        466.37        13.42 o                         
  -9   6   5        921.45        917.60        17.24 o                         
  -8   6   5       7306.33       7220.18        50.47 o                         
  -7   6   5        434.43        443.84        10.61 o                         
  -6   6   5       1100.46       1127.44        14.72 o                         
  -5   6   5       5077.70       5047.47        35.71 o                         
  -4   6   5       6877.70       6809.41        44.99 o                         
  -3   6   5       1620.12       1595.23        16.79 o                         
  -2   6   5       8079.33       8129.31        51.41 o                         
  -1   6   5       1784.46       1711.54        17.13 o                         
   0   6   5        123.30        129.03         5.71 o                         
   1   6   5       6449.22       6351.13        42.58 o                         
   2   6   5       6162.67       6137.61        41.98 o                         
   3   6   5        734.34        736.88        13.84 o                         
   4   6   5       2898.03       2916.87        30.83 o                         
   5   6   5       3582.16       3611.48        36.69 o                         
   6   6   5        330.45        346.60        12.96 o                         
   7   6   5       3430.44       3361.40        39.06 o                         
   8   6   5       2715.45       2748.41        38.77 o                         
   9   6   5        376.27        376.84        16.66 o                         
 -12   7   5       1233.34       1205.08        26.37 o                         
 -11   7   5        100.67        112.50         9.41 o                         
 -10   7   5        468.85        478.04        14.91 o                         
  -9   7   5       2924.09       2889.43        31.66 o                         
  -8   7   5         36.15         47.68         6.18 o                         
  -7   7   5       8686.95       8548.90        61.75 o                         
  -6   7   5       3500.10       3401.99        30.78 o                         
  -5   7   5       1044.17       1089.80        16.85 o                         
  -4   7   5       2474.53       2422.12        22.74 o                         
  -3   7   5      16699.22      16400.78        96.75 o                         
  -2   7   5       1090.17       1071.56        15.45 o                         
  -1   7   5       1028.75       1087.71        16.39 o                         
   0   7   5       2614.28       2583.20        24.87 o                         
   1   7   5       2016.04       1980.43        21.18 o                         
   2   7   5       3175.44       3093.10        28.47 o                         
   3   7   5       4583.53       4354.65        38.84 o                         
   4   7   5        156.40        165.27         9.23 o                         
   5   7   5        676.04        679.23        17.97 o                         
   6   7   5       7153.69       7088.83        64.43 o                         
   7   7   5       2314.07       2310.13        31.72 o                         
   8   7   5        173.31        172.17        12.42 o                         
 -11   8   5       1419.32       1421.90        32.73 o                         
 -10   8   5        441.61        448.21        16.27 o                         
  -9   8   5        789.18        809.37        19.76 o                         
  -8   8   5       4898.46       4882.59        45.49 o                         
  -7   8   5        416.82        415.99        13.24 o                         
  -6   8   5       1104.59       1125.92        20.18 o                         
  -5   8   5       6756.76       6622.93        52.17 o                         
  -4   8   5       5367.67       5294.86        43.79 o                         
  -3   8   5        543.93        545.92        13.04 o                         
  -2   8   5       3003.38       2906.90        28.81 o                         
  -1   8   5       2566.64       2503.42        25.22 o                         
   0   8   5        483.05        475.98        12.86 o                         
   1   8   5       4034.35       3928.41        35.54 o                         
   2   8   5       2159.32       2231.27        28.25 o                         
   3   8   5        451.57        490.85        16.25 o                         
   4   8   5       1753.55       1828.16        29.42 o                         
   5   8   5       4654.26       4601.30        54.10 o                         
   6   8   5        454.64        463.87        17.44 o                         
   7   8   5       2592.42       2566.51        39.34 o                         
 -10   9   5       1430.48       1445.25        31.42 o                         
  -9   9   5       3030.68       2981.65        37.36 o                         
  -8   9   5          6.69         20.13         6.95 o                         
  -7   9   5       3593.82       3614.25        41.10 o                         
  -6   9   5       1212.26       1215.11        24.71 o                         
  -5   9   5         16.84         19.35         6.14 o                         
  -4   9   5       1569.98       1570.19        24.05 o                         
  -3   9   5       4377.15       4336.08        44.61 o                         
  -2   9   5         11.23         15.38         5.77 o                         
  -1   9   5       1958.88       1891.74        26.91 o                         
   0   9   5       3714.54       3763.76        39.58 o                         
   1   9   5       1503.41       1525.19        25.32 o                         
   2   9   5       1405.21       1428.80        28.24 o                         
   3   9   5       3353.08       3363.34        44.26 o                         
   4   9   5       1437.54       1469.06        31.07 o                         
   5   9   5         14.18         28.62         8.70 o                         
   6   9   5       3902.77       4019.83        52.43 o                         
  -8  10   5       3071.21       3020.81        41.52 o                         
  -7  10   5       1529.97       1528.04        29.80 o                         
  -6  10   5          4.22         23.93         7.50 o                         
  -5  10   5       1569.29       1596.58        28.79 o                         
  -4  10   5       1483.37       1462.14        29.92 o                         
  -3  10   5        715.44        729.41        21.68 o                         
  -2  10   5       4084.19       4038.15        45.39 o                         
  -1  10   5       1524.10       1511.06        27.50 o                         
   0  10   5          6.12         13.83         7.15 o                         
   1  10   5       3755.09       3676.73        48.09 o                         
   2  10   5       5336.31       5225.67        61.06 o                         
   3  10   5        148.92        134.77        12.90 o                         
   4  10   5        866.81        892.20        27.40 o                         
  -4  11   5       1351.12       1338.71        35.21 o                         
  -3  11   5       2602.67       2550.15        43.25 o                         
  -2  11   5         98.06         90.26        11.31 o                         
  -1  11   5       2055.85       2073.79        38.90 o                         
   0  11   5       4711.20       4649.96        60.49 o                         
 -15   0   6       2614.72       2656.91        53.88 o                         
 -14   0   6        116.56        111.93        13.48 o                         
 -13   0   6       1569.29       1620.28        34.35 o                         
 -12   0   6       6392.34       6382.53        71.15 o                         
 -11   0   6       5222.60       5234.25        57.12 o                         
 -10   0   6       2199.36       2224.07        30.64 o                         
  -9   0   6       6463.74       6372.48        54.75 o                         
  -8   0   6       1850.81       1866.18        22.36 o                         
  -7   0   6         64.61         60.71         4.84 o                         
  -6   0   6      11678.72      11568.72        77.64 o                         
  -5   0   6       4742.31       4813.20        36.56 o                         
  -4   0   6       6638.08       6499.53        45.91 o                         
  -3   0   6      18650.34      18703.25       129.17 o                         
  -2   0   6      14870.45      14782.12       104.43 o                         
  -1   0   6        175.62        157.14         6.93 o                         
   0   0   6      17418.73      17301.12       129.39 o                         
   1   0   6       9851.99       9784.46        69.90 o                         
   2   0   6       1719.06       1685.71        18.98 o                         
   3   0   6       3173.41       3120.15        30.66 o                         
   4   0   6       6108.50       5967.67        51.68 o                         
   5   0   6        227.40        243.93        11.79 o                         
   6   0   6       2178.49       2122.19        32.83 o                         
   7   0   6       3245.64       3281.61        46.28 o                         
   8   0   6       1010.42       1017.28        31.14 o                         
   9   0   6       3709.02       3796.22        72.78 o                         
  10   0   6       4423.04       4408.44        85.71 o                         
 -14   1   6       4131.63       4174.41        44.14 o                         
 -13   1   6       1387.02       1435.59        23.53 o                         
 -12   1   6         42.76         58.81         6.69 o                         
 -11   1   6       7215.36       7120.58        50.28 o                         
 -10   1   6       5460.30       5385.62        38.67 o                         
  -9   1   6        316.32        315.45         7.98 o                         
  -8   1   6       1614.63       1566.44        14.57 o                         
  -7   1   6       8314.06       8248.00        42.65 o                         
  -6   1   6         62.13         57.05         3.34 o                         
  -5   1   6      15483.77      15383.26        71.31 o                         
  -4   1   6       3523.71       3353.57        20.76 o                         
  -3   1   6        427.51        407.51         6.29 o                         
  -2   1   6       3992.46       3813.08        22.71 o                         
  -1   1   6      23360.05      22849.92       107.86 o                         
   0   1   6        960.68        916.72         9.85 o                         
   1   1   6       2460.89       2438.86        18.53 o                         
   2   1   6       4498.77       4363.54        26.62 o                         
   3   1   6       5543.62       5436.51        33.14 o                         
   4   1   6       1451.44       1401.73        14.73 o                         
   5   1   6       5061.19       4974.54        35.96 o                         
   6   1   6        848.13        864.64        16.51 o                         
   7   1   6         22.97         35.34         6.40 o                         
   8   1   6       6234.09       6112.75        53.67 o                         
   9   1   6       2961.21       2929.84        35.98 o                         
  10   1   6        213.52        208.80        13.60 o                         
 -14   2   6          0.66          1.69         7.48 o                         
 -13   2   6        822.86        793.44        19.02 o                         
 -12   2   6       1847.34       1830.56        23.73 o                         
 -11   2   6       1171.82       1207.66        17.74 o                         
 -10   2   6       3717.68       3641.04        28.90 o                         
  -9   2   6       6423.20       6296.23        40.72 o                         
  -8   2   6       1275.50       1233.11        12.99 o                         
  -7   2   6        311.68        309.59         6.81 o                         
  -6   2   6      11484.23      11219.80        56.85 o                         
  -5   2   6       6510.07       6509.72        35.40 o                         
  -4   2   6          1.14          2.76         2.72 o                         
  -3   2   6       3326.09       3388.50        20.81 o                         
  -2   2   6      11457.58      11353.89        54.29 o                         
  -1   2   6         10.93         14.03         2.58 o                         
   0   2   6       9849.94       9796.47        54.96 o                         
   1   2   6       3334.23       3328.13        24.38 o                         
   2   2   6        547.18        564.35         8.94 o                         
   3   2   6       7360.41       7277.73        44.20 o                         
   4   2   6      16293.79      15934.00        85.49 o                         
   5   2   6          1.46          1.18         4.36 o                         
   6   2   6       2689.20       2576.12        26.05 o                         
   7   2   6       3172.96       3202.97        33.25 o                         
   8   2   6       2054.39       2121.60        28.02 o                         
   9   2   6       1392.68       1444.99        30.60 o                         
  10   2   6       1986.65       2023.04        38.34 o                         
 -14   3   6       1497.82       1431.29        29.30 o                         
 -13   3   6       1311.70       1312.58        24.72 o                         
 -12   3   6          0.59         -3.26         5.65 o                         
 -11   3   6       4402.81       4410.97        36.64 o                         
 -10   3   6       2696.22       2655.94        25.05 o                         
  -9   3   6        413.52        432.91         9.94 o                         
  -8   3   6       5721.36       5660.91        35.72 o                         
  -7   3   6      13521.98      13278.11        70.75 o                         
  -6   3   6       1868.77       1833.35        16.14 o                         
  -5   3   6       5695.01       5705.88        33.05 o                         
  -4   3   6       6911.82       6811.96        39.03 o                         
  -3   3   6       2950.07       2888.27        20.38 o                         
  -2   3   6        120.89        110.51         4.07 o                         
  -1   3   6       5979.53       5927.57        33.45 o                         
   0   3   6        370.30        373.40         7.36 o                         
   1   3   6       2759.14       2675.09        20.58 o                         
   2   3   6       6230.61       6186.00        38.34 o                         
   3   3   6       3558.94       3589.69        26.32 o                         
   4   3   6        639.40        667.98        11.91 o                         
   5   3   6       5824.29       5690.44        42.95 o                         
   6   3   6       5316.06       5276.95        44.69 o                         
   7   3   6        888.21        938.02        20.50 o                         
   8   3   6       1500.76       1496.67        27.83 o                         
   9   3   6       1561.05       1525.65        31.63 o                         
 -14   4   6         27.12         37.52         8.90 o                         
 -13   4   6          3.18          9.76         7.86 o                         
 -12   4   6       1212.43       1205.80        23.37 o                         
 -11   4   6       1706.86       1714.68        22.85 o                         
 -10   4   6       1390.70       1391.85        19.71 o                         
  -9   4   6       3053.84       3018.41        26.99 o                         
  -8   4   6       1405.83       1354.73        16.72 o                         
  -7   4   6          2.11          3.90         3.60 o                         
  -6   4   6       8007.86       7950.17        47.37 o                         
  -5   4   6       5365.71       5299.73        33.15 o                         
  -4   4   6         71.75         81.00         4.02 o                         
  -3   4   6       3415.08       3359.57        23.06 o                         
  -2   4   6       5013.81       4986.73        30.65 o                         
  -1   4   6         92.74         92.41         4.48 o                         
   0   4   6       4462.13       4482.99        30.09 o                         
   1   4   6       2331.66       2282.09        19.40 o                         
   2   4   6        103.16        100.90         5.21 o                         
   3   4   6       4332.79       4286.56        32.11 o                         
   4   4   6       5144.23       5107.48        38.51 o                         
   5   4   6         40.84         34.80         6.08 o                         
   6   4   6        453.36        436.50        14.01 o                         
   7   4   6       2515.13       2482.94        31.34 o                         
   8   4   6       1064.47       1088.76        25.81 o                         
   9   4   6        721.90        712.71        22.58 o                         
 -13   5   6       1650.45       1688.27        29.80 o                         
 -12   5   6         36.26         40.04         7.98 o                         
 -11   5   6       1916.42       1929.99        25.48 o                         
 -10   5   6       2696.39       2653.46        27.18 o                         
  -9   5   6        170.94        181.29         8.19 o                         
  -8   5   6       1254.01       1270.85        17.34 o                         
  -7   5   6       2119.56       2068.79        20.48 o                         
  -6   5   6         17.96          8.19         3.85 o                         
  -5   5   6       2997.46       2956.16        22.98 o                         
  -4   5   6       3133.96       3127.64        23.71 o                         
  -3   5   6        258.42        251.85         6.91 o                         
  -2   5   6       1252.47       1276.42        13.67 o                         
  -1   5   6       7669.92       7602.14        48.02 o                         
   0   5   6       2757.82       2726.00        21.39 o                         
   1   5   6        284.60        295.47         7.96 o                         
   2   5   6       1648.28       1629.93        18.21 o                         
   3   5   6       2300.28       2248.07        22.67 o                         
   4   5   6         56.98         52.47         6.21 o                         
   5   5   6       1714.12       1680.60        24.90 o                         
   6   5   6        622.10        607.88        19.18 o                         
   7   5   6         36.46         42.43         8.39 o                         
   8   5   6       1332.70       1305.55        29.56 o                         
 -12   6   6       2114.79       2103.47        31.33 o                         
 -11   6   6        460.61        488.56        15.90 o                         
 -10   6   6         62.89         56.29         6.93 o                         
  -9   6   6        845.18        837.53        16.89 o                         
  -8   6   6        643.07        672.36        15.12 o                         
  -7   6   6        231.24        242.45         9.73 o                         
  -6   6   6        530.27        549.21        12.36 o                         
  -5   6   6         62.72         65.35         5.23 o                         
  -4   6   6        153.21        161.60         6.65 o                         
  -3   6   6       5090.27       5002.07        36.89 o                         
  -2   6   6       4263.35       4283.02        33.04 o                         
  -1   6   6         27.16         32.21         4.53 o                         
   0   6   6       1857.43       1914.44        19.48 o                         
   1   6   6       4771.37       4728.65        36.82 o                         
   2   6   6       1504.00       1472.35        18.87 o                         
   3   6   6        873.55        894.41        16.71 o                         
   4   6   6        976.45        980.18        22.42 o                         
   5   6   6          4.68          3.57         6.26 o                         
   6   6   6       1082.59       1092.88        24.80 o                         
   7   6   6       1307.88       1287.42        28.91 o                         
   8   6   6          7.78         13.46         9.14 o                         
 -11   7   6        777.28        748.12        20.32 o                         
 -10   7   6        527.44        515.92        15.94 o                         
  -9   7   6          3.10          1.90         5.80 o                         
  -8   7   6        763.26        765.43        18.67 o                         
  -7   7   6        417.30        411.34        13.60 o                         
  -6   7   6         31.72         30.77         5.95 o                         
  -5   7   6       1036.58       1039.93        18.48 o                         
  -4   7   6       1102.76       1097.51        17.55 o                         
  -3   7   6        161.14        175.32         8.72 o                         
  -2   7   6       1049.61       1037.53        17.73 o                         
  -1   7   6        898.48        908.24        17.27 o                         
   0   7   6        476.55        492.56        12.89 o                         
   1   7   6        496.80        473.77        12.61 o                         
   2   7   6        903.80        909.76        18.22 o                         
   3   7   6          1.48          3.44         5.79 o                         
   4   7   6         12.32         20.04         6.83 o                         
   5   7   6        347.17        356.40        16.53 o                         
   6   7   6        420.85        438.68        18.13 o                         
   7   7   6        179.33        160.05        12.94 o                         
 -10   8   6        190.98        177.69        11.72 o                         
  -9   8   6       1149.24       1129.20        24.99 o                         
  -8   8   6        269.89        288.49        12.63 o                         
  -7   8   6        491.59        451.71        16.57 o                         
  -6   8   6        797.23        786.32        21.00 o                         
  -5   8   6       1526.15       1486.21        25.79 o                         
  -4   8   6         49.65         37.15         6.70 o                         
  -3   8   6       1172.59       1142.15        21.22 o                         
  -2   8   6         22.90         21.51         5.67 o                         
  -1   8   6         59.08         62.32         6.76 o                         
   0   8   6        202.06        226.17        11.05 o                         
   1   8   6        559.44        562.47        17.09 o                         
   2   8   6        398.11        439.76        16.31 o                         
   3   8   6       1165.71       1122.30        26.09 o                         
   4   8   6        438.04        452.70        18.18 o                         
   5   8   6        254.54        253.82        14.79 o                         
   6   8   6        183.16        167.08        13.10 o                         
  -9   9   6         16.96         15.96         8.53 o                         
  -8   9   6       1374.16       1390.86        30.16 o                         
  -7   9   6        396.65        430.76        17.18 o                         
  -6   9   6        162.29        137.92        11.40 o                         
  -5   9   6         75.77         74.75        10.13 o                         
  -4   9   6        160.78        168.96        13.94 o                         
  -3   9   6        157.14        171.41        11.08 o                         
  -2   9   6         51.86         53.10         7.29 o                         
  -1   9   6        483.25        484.49        17.97 o                         
   0   9   6        127.02        132.78        10.00 o                         
   1   9   6        107.69         95.12         9.60 o                         
   2   9   6        557.15        559.92        20.68 o                         
   3   9   6         57.39         57.33        10.00 o                         
   4   9   6         20.56         40.39         9.66 o                         
  -6  10   6        297.65        291.94        16.34 o                         
  -5  10   6         89.39         72.45        12.90 o                         
  -4  10   6        198.04        195.95        14.01 o                         
  -3  10   6         55.75         60.96        10.28 o                         
  -2  10   6         93.88         88.81        10.45 o                         
  -1  10   6         88.71         80.45         9.87 o                         
   0  10   6         50.56         54.10         9.54 o                         
   1  10   6        245.78        206.52        14.35 o                         
   2  10   6         55.87         73.50        11.52 o                         
 -14   1   7          0.09          7.44         7.99 o                         
 -13   1   7        135.54        138.48         9.96 o                         
 -12   1   7        192.84        179.58         9.69 o                         
 -11   1   7         11.04         15.67         5.80 o                         
 -10   1   7         55.95         56.38         5.78 o                         
  -9   1   7        525.96        532.27        11.15 o                         
  -8   1   7       1280.65       1283.37        14.30 o                         
  -7   1   7        407.14        409.09         8.27 o                         
  -6   1   7        991.72        983.29        11.46 o                         
  -5   1   7        129.45        135.64         5.23 o                         
  -4   1   7        996.25       1012.32        11.18 o                         
  -3   1   7        210.58        203.93         5.76 o                         
  -2   1   7         15.88         11.45         3.30 o                         
  -1   1   7        134.32        153.46         5.64 o                         
   0   1   7        181.62        187.72         6.00 o                         
   1   1   7       2950.91       2927.70        22.76 o                         
   2   1   7        534.88        537.48        10.76 o                         
   3   1   7        210.40        238.78         7.88 o                         
   4   1   7        164.20        168.20         7.83 o                         
   5   1   7        562.51        573.58        14.82 o                         
   6   1   7         91.93         92.43         8.77 o                         
   7   1   7         26.72         41.17         8.66 o                         
   8   1   7        162.04        155.30        13.27 o                         
   9   1   7         16.27         29.10        10.67 o                         
 -14   2   7         97.47         92.91        10.40 o                         
 -13   2   7        469.53        460.94        15.88 o                         
 -12   2   7         21.50         13.44         6.62 o                         
 -11   2   7        790.23        759.09        16.93 o                         
 -10   2   7       1656.48       1628.01        19.16 o                         
  -9   2   7       1371.13       1385.67        16.81 o                         
  -8   2   7        144.40        141.28         6.22 o                         
  -7   2   7       2058.53       2097.31        19.37 o                         
  -6   2   7       1321.95       1306.00        13.23 o                         
  -5   2   7        202.62        198.58         6.31 o                         
  -4   2   7        309.45        306.04         7.22 o                         
  -3   2   7        444.44        453.30         8.52 o                         
  -2   2   7        264.16        257.10         6.73 o                         
  -1   2   7       1585.89       1622.79        15.48 o                         
   0   2   7       1291.73       1305.24        13.84 o                         
   1   2   7          0.10          0.64         3.48 o                         
   2   2   7       2137.04       2120.41        19.81 o                         
   3   2   7       2718.78       2712.66        24.51 o                         
   4   2   7       1030.49       1012.24        16.74 o                         
   5   2   7          1.14          0.45         5.33 o                         
   6   2   7        835.11        840.43        20.50 o                         
   7   2   7        232.89        237.11        13.41 o                         
   8   2   7         28.65         25.86         9.54 o                         
 -13   3   7         72.53         68.99         9.49 o                         
 -12   3   7       1585.82       1631.52        25.93 o                         
 -11   3   7        288.04        302.26        10.93 o                         
 -10   3   7        277.13        270.75         9.71 o                         
  -9   3   7        595.48        609.44        13.41 o                         
  -8   3   7       3313.53       3268.70        27.00 o                         
  -7   3   7         71.46         76.13         5.02 o                         
  -6   3   7        701.60        711.53        11.29 o                         
  -5   3   7       1478.89       1498.93        15.44 o                         
  -4   3   7        949.86        934.99        12.27 o                         
  -3   3   7       1899.89       1951.50        17.43 o                         
  -2   3   7        884.26        831.65        11.75 o                         
  -1   3   7        330.18        306.23         7.72 o                         
   0   3   7         51.20         54.10         4.47 o                         
   1   3   7       2785.21       2797.93        23.37 o                         
   2   3   7        257.62        266.18         8.27 o                         
   3   3   7        144.54        136.66         6.86 o                         
   4   3   7         66.13         60.91         6.40 o                         
   5   3   7       1951.18       1885.30        25.03 o                         
   6   3   7         25.85         29.71         7.69 o                         
   7   3   7       1546.00       1511.44        30.18 o                         
   8   3   7         94.34         95.96        11.91 o                         
 -13   4   7       2475.73       2490.27        35.23 o                         
 -12   4   7        213.52        208.75        11.91 o                         
 -11   4   7         30.63         28.96         6.83 o                         
 -10   4   7        281.41        278.53        10.82 o                         
  -9   4   7       1191.41       1170.90        19.89 o                         
  -8   4   7       1219.76       1260.42        19.87 o                         
  -7   4   7       1478.54       1480.32        17.96 o                         
  -6   4   7         83.92         70.20         5.48 o                         
  -5   4   7         17.88         19.45         4.22 o                         
  -4   4   7       6430.92       6312.02        40.66 o                         
  -3   4   7       4735.98       4673.34        32.98 o                         
  -2   4   7         11.67         15.41         4.09 o                         
  -1   4   7        389.56        412.52         9.95 o                         
   0   4   7       3114.98       3084.41        26.64 o                         
   1   4   7        579.25        588.98        12.72 o                         
   2   4   7       1194.15       1179.77        17.78 o                         
   3   4   7         75.79         78.08         6.77 o                         
   4   4   7          8.28          5.78         5.60 o                         
   5   4   7       1080.45       1099.17        22.77 o                         
   6   4   7       2918.92       2886.22        37.18 o                         
   7   4   7          0.41         -0.74         7.92 o                         
   8   4   7        565.44        550.19        20.71 o                         
 -12   5   7       1344.96       1380.59        26.67 o                         
 -11   5   7        429.71        422.29        14.87 o                         
 -10   5   7        223.05        243.60        11.10 o                         
  -9   5   7        608.81        599.47        15.55 o                         
  -8   5   7       1438.23       1435.72        22.68 o                         
  -7   5   7        375.48        372.26        11.85 o                         
  -6   5   7       1140.19       1116.45        17.57 o                         
  -5   5   7       3876.93       3807.88        32.60 o                         
  -4   5   7       1991.46       1998.71        21.15 o                         
  -3   5   7       4111.22       4059.72        31.77 o                         
  -2   5   7       4523.82       4448.98        33.77 o                         
  -1   5   7       1343.93       1315.49        16.93 o                         
   0   5   7        137.93        144.50         7.03 o                         
   1   5   7       3889.40       3791.57        33.60 o                         
   2   5   7        734.22        735.48        16.10 o                         
   3   5   7       1598.14       1546.99        23.11 o                         
   4   5   7        898.82        912.75        21.12 o                         
   5   5   7        677.61        661.82        19.53 o                         
   6   5   7        301.38        300.96        14.37 o                         
   7   5   7       3042.87       3113.28        41.51 o                         
 -12   6   7         23.22         25.90         9.22 o                         
 -11   6   7        388.70        393.25        16.30 o                         
 -10   6   7       1002.26       1009.22        23.32 o                         
  -9   6   7       3005.60       3050.48        36.14 o                         
  -8   6   7        652.92        662.65        17.90 o                         
  -7   6   7       3045.70       2956.09        34.16 o                         
  -6   6   7        312.25        320.66        11.67 o                         
  -5   6   7        103.68        116.68         7.33 o                         
  -4   6   7       2658.10       2623.20        28.02 o                         
  -3   6   7       1933.65       1892.95        22.18 o                         
  -2   6   7        506.87        519.02        12.49 o                         
  -1   6   7        911.25        897.97        16.48 o                         
   0   6   7       2688.64       2667.16        26.56 o                         
   1   6   7         11.93         12.15         5.28 o                         
   2   6   7       3177.13       3156.45        33.04 o                         
   3   6   7        686.09        685.37        17.88 o                         
   4   6   7        513.86        502.36        17.27 o                         
   5   6   7        417.83        465.40        17.77 o                         
   6   6   7       3427.06       3450.35        44.09 o                         
 -11   7   7       1140.11       1142.69        27.63 o                         
 -10   7   7         34.89         29.68         8.62 o                         
  -9   7   7       3629.84       3506.80        42.05 o                         
  -8   7   7       5674.15       5629.08        57.12 o                         
  -7   7   7        183.01        179.55        11.48 o                         
  -6   7   7        527.26        531.66        17.19 o                         
  -5   7   7       3047.99       3011.71        35.40 o                         
  -4   7   7        559.72        572.62        15.23 o                         
  -3   7   7       2305.43       2280.95        27.98 o                         
  -2   7   7       1112.28       1145.62        19.91 o                         
  -1   7   7         97.21        102.89         7.89 o                         
   0   7   7        923.66        909.37        19.12 o                         
   1   7   7       7394.47       7274.83        61.35 o                         
   2   7   7       1418.58       1474.62        24.80 o                         
   3   7   7        286.71        280.34        13.54 o                         
   4   7   7       1612.81       1584.12        36.04 o                         
   5   7   7       3723.33       3678.41        46.52 o                         
  -9   8   7       2814.47       2742.94        40.91 o                         
  -8   8   7        775.95        744.10        22.41 o                         
  -7   8   7       4179.44       4031.40        57.55 o                         
  -6   8   7       1396.87       1423.87        29.92 o                         
  -5   8   7        317.56        285.86        15.11 o                         
  -4   8   7       2778.97       2799.38        37.57 o                         
  -3   8   7       2993.79       2919.95        36.25 o                         
  -2   8   7        570.81        595.86        16.88 o                         
  -1   8   7       2319.83       2259.01        31.33 o                         
   0   8   7       3474.92       3522.93        41.75 o                         
   1   8   7        140.20        138.09        10.99 o                         
   2   8   7       4599.30       4504.76        51.50 o                         
   3   8   7       3479.09       3341.05        45.80 o                         
   4   8   7        732.23        754.55        25.27 o                         
  -7   9   7        110.72         94.35        11.75 o                         
  -6   9   7        874.84        871.36        25.83 o                         
  -5   9   7       4740.01       4642.21        58.84 o                         
  -4   9   7       1353.48       1418.09        34.49 o                         
  -3   9   7       1895.30       1900.83        31.77 o                         
  -2   9   7       3583.55       3552.36        45.34 o                         
  -1   9   7       1528.55       1564.91        30.35 o                         
   0   9   7        116.83        116.00        10.84 o                         
   1   9   7       4468.01       4329.45        50.98 o                         
   2   9   7       1296.55       1363.68        35.83 o                         
 -13   0   8       1086.94       1007.62        35.56 o                         
 -12   0   8         12.79          4.75         9.78 o                         
 -11   0   8       4299.60       4319.11        58.25 o                         
 -10   0   8        209.32        257.71        15.23 o                         
  -9   0   8       1789.32       1749.07        31.85 o                         
  -8   0   8       4140.92       4043.97        49.77 o                         
  -7   0   8       6276.67       6373.82        64.00 o                         
  -6   0   8       1489.58       1457.90        23.54 o                         
  -5   0   8      10266.10      10310.36        85.93 o                         
  -4   0   8       4124.02       4128.61        42.85 o                         
  -3   0   8       2408.84       2373.03        33.03 o                         
  -2   0   8       2726.91       2761.53        33.18 o                         
  -1   0   8       6664.40       6646.77        61.72 o                         
   0   0   8        101.42        112.17         8.63 o                         
   1   0   8        936.03        934.46        22.83 o                         
   2   0   8       3207.87       3283.12        40.27 o                         
   3   0   8        533.76        524.23        19.37 o                         
   4   0   8       6331.22       6335.77        73.81 o                         
   5   0   8       5170.06       5142.51        68.61 o                         
   6   0   8       1314.22       1286.20        38.84 o                         
   7   0   8        143.85        132.50        18.61 o                         
 -13   1   8        624.78        620.75        19.59 o                         
 -12   1   8       2901.71       2953.63        35.50 o                         
 -11   1   8        318.32        318.32        12.59 o                         
 -10   1   8       3756.72       3776.90        35.57 o                         
  -9   1   8       2243.12       2280.20        25.70 o                         
  -8   1   8        269.23        285.31         9.27 o                         
  -7   1   8       1668.68       1737.31        19.06 o                         
  -6   1   8       9955.00       9964.52        59.44 o                         
  -5   1   8       1393.29       1399.88        15.73 o                         
  -4   1   8        795.35        809.12        12.91 o                         
  -3   1   8       5135.67       5111.40        35.05 o                         
  -2   1   8       6023.56       6067.22        40.22 o                         
  -1   1   8        698.80        714.97        12.74 o                         
   0   1   8       3783.71       3877.28        31.10 o                         
   1   1   8       1177.34       1213.13        16.12 o                         
   2   1   8         28.12         36.19         5.60 o                         
   3   1   8       6161.12       6215.10        49.17 o                         
   4   1   8       3774.52       3721.92        36.80 o                         
   5   1   8        521.41        522.14        16.51 o                         
   6   1   8       1626.77       1658.21        31.63 o                         
   7   1   8       3403.39       3414.24        50.48 o                         
 -13   2   8        919.86        912.75        23.62 o                         
 -12   2   8        367.50        374.56        14.48 o                         
 -11   2   8       7373.54       7392.33        60.91 o                         
 -10   2   8       1764.04       1734.18        24.14 o                         
  -9   2   8         76.06         81.60         6.88 o                         
  -8   2   8       2506.25       2548.27        24.89 o                         
  -7   2   8       8014.40       8035.45        52.75 o                         
  -6   2   8        203.38        215.86         7.92 o                         
  -5   2   8       7723.13       7785.10        47.81 o                         
  -4   2   8       1565.00       1566.76        16.12 o                         
  -3   2   8         17.33         15.99         4.09 o                         
  -2   2   8       7045.97       6994.50        45.18 o                         
  -1   2   8       8899.61       8898.33        56.05 o                         
   0   2   8         55.06         51.58         5.36 o                         
   1   2   8       3752.65       3816.89        36.94 o                         
   2   2   8       5115.12       5137.18        40.43 o                         
   3   2   8        810.07        836.47        16.66 o                         
   4   2   8       1171.22       1163.20        24.13 o                         
   5   2   8       1193.58       1217.99        26.57 o                         
   6   2   8        600.61        578.84        21.15 o                         
   7   2   8        270.55        317.24        16.76 o                         
 -13   3   8       1934.29       1943.45        33.19 o                         
 -12   3   8       2910.35       2888.83        36.57 o                         
 -11   3   8         68.63         74.05         8.42 o                         
 -10   3   8       4756.31       4704.17        41.40 o                         
  -9   3   8       3311.05       3186.39        31.76 o                         
  -8   3   8        671.96        710.63        15.79 o                         
  -7   3   8        562.43        563.98        13.11 o                         
  -6   3   8       3631.96       3642.72        30.43 o                         
  -5   3   8          2.89          8.72         4.33 o                         
  -4   3   8       2014.52       2018.76        19.75 o                         
  -3   3   8       4578.20       4568.62        33.13 o                         
  -2   3   8       1818.82       1793.15        19.23 o                         
  -1   3   8       4531.50       4510.26        34.78 o                         
   0   3   8       8770.29       8812.83        58.10 o                         
   1   3   8       3466.43       3447.05        33.66 o                         
   2   3   8        244.09        238.41        10.61 o                         
   3   3   8       5452.82       5441.37        48.10 o                         
   4   3   8       3720.61       3700.89        39.59 o                         
   5   3   8        204.40        209.44        12.74 o                         
   6   3   8        813.24        808.71        24.10 o                         
 -12   4   8        889.06        855.34        22.11 o                         
 -11   4   8       4243.09       4240.09        43.60 o                         
 -10   4   8       1513.55       1536.51        27.56 o                         
  -9   4   8        343.63        362.57        12.71 o                         
  -8   4   8       3324.92       3261.94        33.16 o                         
  -7   4   8       2748.39       2672.44        27.86 o                         
  -6   4   8        224.73        242.65         9.58 o                         
  -5   4   8       3329.93       3258.15        29.38 o                         
  -4   4   8       1234.57       1242.42        17.97 o                         
  -3   4   8          1.19          7.14         4.51 o                         
  -2   4   8       3628.44       3596.97        31.40 o                         
  -1   4   8       4906.12       4831.79        39.89 o                         
   0   4   8          4.46          0.94         5.23 o                         
   1   4   8       1783.29       1755.21        24.16 o                         
   2   4   8       3397.03       3425.73        36.58 o                         
   3   4   8       1069.07       1065.58        23.49 o                         
   4   4   8       1012.06       1069.48        24.73 o                         
   5   4   8       1723.17       1720.24        34.15 o                         
   6   4   8        168.47        180.38        15.36 o                         
 -11   5   8         36.82         42.57         8.64 o                         
 -10   5   8       1562.65       1485.97        27.43 o                         
  -9   5   8        899.25        920.38        21.66 o                         
  -8   5   8          4.74          4.69         6.58 o                         
  -7   5   8       2379.44       2330.65        29.07 o                         
  -6   5   8       3972.49       3836.97        37.03 o                         
  -5   5   8        627.90        606.89        14.52 o                         
  -4   5   8        542.96        531.54        13.40 o                         
  -3   5   8       4068.41       4068.59        36.66 o                         
  -2   5   8       1381.94       1410.59        20.59 o                         
  -1   5   8        320.01        307.59        11.32 o                         
   0   5   8       1287.31       1327.14        21.66 o                         
   1   5   8        883.50        877.83        18.92 o                         
   2   5   8        380.57        394.03        14.76 o                         
   3   5   8       3459.54       3418.53        41.45 o                         
   4   5   8        933.83        960.27        25.24 o                         
   5   5   8         96.16         87.52        11.77 o                         
 -10   6   8        148.62        153.61        11.25 o                         
  -9   6   8        422.71        405.15        15.53 o                         
  -8   6   8       1777.50       1790.07        28.56 o                         
  -7   6   8       1382.14       1397.44        26.67 o                         
  -6   6   8         98.28         85.73         8.71 o                         
  -5   6   8       4603.19       4539.40        43.94 o                         
  -4   6   8       2663.38       2660.48        30.31 o                         
  -3   6   8         76.80         65.73         7.16 o                         
  -2   6   8        296.15        312.34        11.94 o                         
  -1   6   8       1251.01       1283.76        22.69 o                         
   0   6   8          0.39         -0.65         6.09 o                         
   1   6   8       1211.94       1167.09        23.62 o                         
   2   6   8        149.18        164.36        11.36 o                         
   3   6   8        126.37        120.08        10.99 o                         
   4   6   8        921.01        951.57        26.35 o                         
  -9   7   8        649.67        645.74        22.65 o                         
  -8   7   8          8.43         24.26         8.11 o                         
  -7   7   8        528.05        539.19        19.08 o                         
  -6   7   8        201.99        212.42        12.09 o                         
  -5   7   8        587.07        580.18        17.73 o                         
  -4   7   8          8.42         17.76         6.80 o                         
  -3   7   8       1290.84       1324.52        24.31 o                         
  -2   7   8        289.92        302.85        12.84 o                         
  -1   7   8         13.68          7.64         6.67 o                         
   0   7   8         67.94         77.77         8.93 o                         
   1   7   8        708.66        709.55        22.36 o                         
   2   7   8          0.34         -3.78         7.91 o                         
   3   7   8        592.21        561.47        21.58 o                         
  -7   8   8          2.40         10.33         8.90 o                         
  -6   8   8         16.93         23.85         8.96 o                         
  -5   8   8          1.23         11.79         8.60 o                         
  -4   8   8         88.43         89.88        10.31 o                         
  -3   8   8        249.80        265.32        14.42 o                         
  -2   8   8        537.90        526.67        19.47 o                         
  -1   8   8        171.21        186.91        12.20 o                         
   0   8   8        185.55        175.27        12.82 o                         
   1   8   8        341.69        345.67        16.54 o                         
 -12   1   9         61.03         63.20         9.59 o                         
 -11   1   9          8.89          1.80         7.82 o                         
 -10   1   9        116.64        125.50        10.18 o                         
  -9   1   9        244.88        247.59        13.33 o                         
  -8   1   9          0.74          2.43         5.83 o                         
  -7   1   9         22.37         14.80         5.52 o                         
  -6   1   9        428.68        441.02        11.41 o                         
  -5   1   9        692.35        715.64        13.68 o                         
  -4   1   9        247.25        283.10         9.14 o                         
  -3   1   9         38.15         26.06         5.03 o                         
  -2   1   9        285.99        293.87         9.29 o                         
  -1   1   9        639.38        630.30        13.62 o                         
   0   1   9        247.74        268.07         9.57 o                         
   1   1   9        200.40        198.36         9.48 o                         
   2   1   9        153.75        159.43         9.50 o                         
   3   1   9         11.86          7.28         7.02 o                         
   4   1   9         14.11          9.85         7.95 o                         
   5   1   9          1.80          9.76         9.34 o                         
 -12   2   9        305.45        332.70        15.20 o                         
 -11   2   9         69.72         69.29        10.03 o                         
 -10   2   9        264.23        270.81        12.85 o                         
  -9   2   9        163.03        165.77         9.59 o                         
  -8   2   9         18.10         31.54         6.09 o                         
  -7   2   9        478.29        492.68        13.04 o                         
  -6   2   9         12.45          4.14         5.06 o                         
  -5   2   9        149.93        159.74         7.89 o                         
  -4   2   9        501.56        510.28        11.69 o                         
  -3   2   9       2663.19       2719.65        25.91 o                         
  -2   2   9        127.55        133.22         7.36 o                         
  -1   2   9        219.05        224.65         8.99 o                         
   0   2   9         88.90        100.35         7.86 o                         
   1   2   9       1138.50       1129.79        21.26 o                         
   2   2   9         50.24         49.95         7.65 o                         
   3   2   9          1.05          8.80         7.29 o                         
   4   2   9         14.00          9.24         8.16 o                         
   5   2   9          0.98         -1.39         8.59 o                         
 -11   3   9        222.90        238.37        13.27 o                         
 -10   3   9        707.29        716.72        20.41 o                         
  -9   3   9         87.38         98.35         8.98 o                         
  -8   3   9        748.85        758.91        18.22 o                         
  -7   3   9        412.61        433.23        13.72 o                         
  -6   3   9        286.18        300.20        11.53 o                         
  -5   3   9          1.95          5.31         5.59 o                         
  -4   3   9       1788.67       1803.97        22.79 o                         
  -3   3   9        317.42        329.22        10.95 o                         
  -2   3   9        198.97        204.07         9.70 o                         
  -1   3   9        434.57        462.64        13.72 o                         
   0   3   9       1036.48       1036.07        20.22 o                         
   1   3   9         78.36         82.18         8.17 o                         
   2   3   9       1595.44       1535.04        25.77 o                         
   3   3   9        215.07        198.55        12.69 o                         
   4   3   9          6.59         14.01         8.51 o                         
 -11   4   9          7.89         25.57         9.43 o                         
 -10   4   9         74.69         77.80        10.17 o                         
  -9   4   9       3182.12       3148.56        37.51 o                         
  -8   4   9       1862.27       1878.19        27.49 o                         
  -7   4   9        136.51        125.05         9.57 o                         
  -6   4   9        701.38        693.87        17.58 o                         
  -5   4   9       3038.95       3091.81        33.27 o                         
  -4   4   9        456.45        475.60        14.13 o                         
  -3   4   9        886.31        902.51        19.58 o                         
  -2   4   9         61.72         79.59         8.19 o                         
  -1   4   9          7.23          5.82         6.12 o                         
   0   4   9        657.61        675.89        17.48 o                         
   1   4   9       2258.49       2215.84        28.80 o                         
   2   4   9         70.49        108.84         9.88 o                         
   3   4   9        915.77        926.93        25.50 o                         
   4   4   9       1564.17       1551.24        34.26 o                         
 -10   5   9       1723.13       1703.48        30.69 o                         
  -9   5   9        682.87        656.75        19.27 o                         
  -8   5   9       3278.93       3339.73        40.75 o                         
  -7   5   9       2810.33       2786.46        37.48 o                         
  -6   5   9        756.73        782.56        20.67 o                         
  -5   5   9         13.12         21.08         7.29 o                         
  -4   5   9       3117.22       3101.87        35.09 o                         
  -3   5   9        331.14        384.09        13.98 o                         
  -2   5   9        269.60        295.98        13.00 o                         
  -1   5   9        539.44        519.79        16.79 o                         
   0   5   9        841.35        893.32        21.12 o                         
   1   5   9       1048.64       1095.58        24.42 o                         
   2   5   9       2293.42       2307.39        34.95 o                         
   3   5   9        614.69        600.76        20.34 o                         
  -9   6   9       2675.23       2681.34        37.26 o                         
  -8   6   9       1408.23       1408.46        30.35 o                         
  -7   6   9         37.06         48.80         9.20 o                         
  -6   6   9        929.70        952.11        25.50 o                         
  -5   6   9       4018.94       4061.35        46.88 o                         
  -4   6   9        106.21        108.10         9.81 o                         
  -3   6   9       3399.77       3462.26        40.51 o                         
  -2   6   9       1677.39       1737.14        27.89 o                         
  -1   6   9        738.94        726.22        20.24 o                         
   0   6   9        462.13        486.88        17.59 o                         
   1   6   9       4793.41       4844.70        56.93 o                         
   2   6   9        307.99        335.12        16.55 o                         
  -7   7   9        640.78        682.33        23.38 o                         
  -6   7   9         84.32         89.04        11.12 o                         
  -5   7   9        380.09        379.53        16.68 o                         
  -4   7   9       5408.47       5517.57        58.17 o                         
  -3   7   9        924.36        998.99        24.80 o                         
  -2   7   9        730.39        762.53        21.47 o                         
  -1   7   9       2794.72       2857.70        39.01 o                         
   0   7   9       4438.47       4504.40        53.09 o                         
 -11   0  10        839.70        836.87        34.20 o                         
 -10   0  10       5660.16       5760.18        83.54 o                         
  -9   0  10       2328.35       2453.98        47.06 o                         
  -8   0  10        472.82        528.95        23.08 o                         
  -7   0  10       2848.90       2934.29        44.05 o                         
  -6   0  10       5061.50       5166.26        63.92 o                         
  -5   0  10          5.53         -7.26         7.73 o                         
  -4   0  10        904.36        874.34        23.36 o                         
  -3   0  10       2466.47       2584.13        38.75 o                         
  -2   0  10         46.96         37.71         9.89 o                         
  -1   0  10       6512.01       6685.92        75.49 o                         
   0   0  10       3820.25       3822.27        58.48 o                         
   1   0  10        342.10        384.73        21.22 o                         
   2   0  10        952.85       1002.26        37.93 o                         
   3   0  10       6669.11       6910.41       103.33 o                         
 -10   1  10         41.34         59.78         9.50 o                         
  -9   1  10        980.62        995.73        21.99 o                         
  -8   1  10       4952.32       4985.17        46.08 o                         
  -7   1  10       3537.68       3606.42        35.81 o                         
  -6   1  10       1866.93       1871.13        23.91 o                         
  -5   1  10       4075.54       4041.36        35.77 o                         
  -4   1  10        971.79        953.57        18.62 o                         
  -3   1  10        112.06        128.53         8.45 o                         
  -2   1  10       6695.67       6714.95        51.68 o                         
  -1   1  10       2414.61       2416.24        29.73 o                         
   0   1  10        919.96        927.41        21.27 o                         
   1   1  10       3762.74       3774.08        44.34 o                         
   2   1  10       4563.02       4543.41        51.16 o                         
   3   1  10          2.54         26.54         9.72 o                         
 -10   2  10       3372.38       3411.09        43.11 o                         
  -9   2  10        621.18        607.88        18.73 o                         
  -8   2  10        212.83        207.81        11.82 o                         
  -7   2  10       3492.37       3573.98        38.35 o                         
  -6   2  10       2574.15       2637.43        30.37 o                         
  -5   2  10        150.28        149.58         9.10 o                         
  -4   2  10       1843.79       1806.34        23.53 o                         
  -3   2  10       4711.05       4775.27        43.26 o                         
  -2   2  10        878.47        926.00        19.78 o                         
  -1   2  10       1862.58       1902.11        27.60 o                         
   0   2  10       1162.74       1181.70        24.50 o                         
   1   2  10        788.08        789.67        22.12 o                         
   2   2  10         24.55         20.67         9.01 o                         
 -10   3  10         35.32         31.16         9.23 o                         
  -9   3  10        125.21        152.39        11.85 o                         
  -8   3  10       1314.21       1327.79        29.56 o                         
  -7   3  10        728.92        713.49        18.75 o                         
  -6   3  10       2537.52       2583.30        30.68 o                         
  -5   3  10       4463.74       4510.02        46.09 o                         
  -4   3  10       1353.31       1392.04        24.56 o                         
  -3   3  10          3.69          9.22         7.04 o                         
  -2   3  10       3833.97       3851.64        42.95 o                         
  -1   3  10       2633.58       2624.07        33.75 o                         
   0   3  10          4.30          8.87         7.74 o                         
   1   3  10        655.75        626.46        19.35 o                         
   2   3  10        634.42        655.10        20.82 o                         
  -9   4  10        532.98        536.03        19.03 o                         
  -8   4  10          0.60          0.37         7.81 o                         
  -7   4  10       2022.64       2070.29        30.82 o                         
  -6   4  10       2076.51       2082.18        28.92 o                         
  -5   4  10          4.87          2.34         7.32 o                         
  -4   4  10       1474.13       1374.02        25.40 o                         
  -3   4  10       3275.86       3287.50        38.88 o                         
  -2   4  10        487.37        526.88        17.20 o                         
  -1   4  10       1088.02       1072.54        23.72 o                         
   0   4  10       1436.45       1408.80        28.55 o                         
   1   4  10        356.43        350.89        15.05 o                         
  -7   5  10       1054.11       1008.32        26.24 o                         
  -6   5  10        101.77         84.62        10.33 o                         
  -5   5  10       1013.83        973.41        23.59 o                         
  -4   5  10        171.37        165.00        11.58 o                         
  -3   5  10         90.86         90.43        10.17 o                         
  -2   5  10       1373.05       1390.30        27.94 o                         
  -1   5  10        635.72        633.76        19.25 o                         
   0   5  10        434.48        480.35        17.87 o                         
  -7   1  11         57.62         55.46         9.13 o                         
  -6   1  11        239.16        240.60        12.17 o                         
  -5   1  11        983.74        971.95        21.61 o                         
  -4   1  11         20.75         26.12         7.52 o                         
  -3   1  11          4.07         13.14         7.81 o                         
  -2   1  11         12.55         19.13         8.42 o                         
  -1   1  11        408.33        396.24        16.95 o                         
  -7   2  11        529.53        530.25        18.19 o                         
  -6   2  11         99.57         91.63        10.23 o                         
  -5   2  11         54.81         54.78         8.91 o                         
  -4   2  11        818.30        853.86        21.80 o                         
  -3   2  11        494.25        477.48        17.49 o                         
  -2   2  11         38.65         47.31         9.58 o                         
  -5   3  11        797.68        797.83        21.35 o                         
  -4   3  11        314.14        311.90        14.57 o                         
  -3   3  11        974.60        946.65        24.61 o                         
                                                                                
