# Supplementary material for: Two coordination compounds of SnCl2 with 4-methyl­pyridine N-oxide
Source: Acta Crystallogr E Crystallogr Commun. 2021 Jan 8;77(Pt 2):91–5. doi: 10.1107/S2056989021000025 (PMC7869548; doi:10.1107/S2056989021000025)
Supplement: Supplementary file 3 [file e-77-00091-2sup3.hkl]

data_2                                                                          
_shelx_title ' Ha2019_60_0ma_a.res in Pbcn'                                     
_shelx_refln_list_code          4                                               
_shelx_F_calc_maximum      437.63                                               
_exptl_crystal_F_000      1600.00                                               
_reflns_d_resolution_high  0.7570                                               
                                                                                
loop_                                                                           
 _space_group_symop_operation_xyz                                               
 'x, y, z'                                                                      
 '-x+1/2, -y+1/2, z+1/2'                                                        
 '-x, y, -z+1/2'                                                                
 'x+1/2, -y+1/2, -z'                                                            
 '-x, -y, -z'                                                                   
 'x-1/2, y-1/2, -z-1/2'                                                         
 'x, -y, z-1/2'                                                                 
 '-x-1/2, y-1/2, z'                                                             
                                                                                
_cell_length_a    19.9848                                                       
_cell_length_b    10.3723                                                       
_cell_length_c    14.4644                                                       
_cell_angle_alpha  90.000                                                       
_cell_angle_beta   90.000                                                       
_cell_angle_gamma  90.000                                                       
                                                                                
_shelx_F_squared_multiplier     1.000                                           
                                                                                
loop_                                                                           
 _refln_index_h                                                                 
 _refln_index_k                                                                 
 _refln_index_l                                                                 
 _refln_F_squared_calc                                                          
 _refln_F_squared_meas                                                          
 _refln_F_squared_sigma                                                         
 _refln_observed_status                                                         
   4   0   0       1690.69       1950.87        49.75 o                         
   6   0   0      12923.77      13266.48       293.62 o                         
   8   0   0      88636.98      98566.43      2147.99 o                         
  10   0   0     127227.00     139462.38      3471.93 o                         
  12   0   0      25440.09      27824.19       725.15 o                         
  14   0   0       3781.02       3677.46       120.10 o                         
  16   0   0       8671.22       8640.83       247.33 o                         
  18   0   0      58151.88      63252.68      1639.35 o                         
  20   0   0      23232.13      24282.77       631.48 o                         
  22   0   0       5972.53       5922.49       230.24 o                         
  24   0   0       1786.05       1972.71       133.42 o                         
  26   0   0       4518.65       4154.88       237.03 o                         
   3   1   0      16071.47      16100.42       258.56 o                         
   5   1   0       3687.69       3788.20        58.17 o                         
   7   1   0        125.10        124.64        11.37 o                         
   9   1   0       9833.62       9987.61       178.79 o                         
  11   1   0         17.74          7.51        17.13 o                         
  13   1   0        553.81        581.91        27.92 o                         
  15   1   0       1831.50       1821.41        54.33 o                         
  17   1   0       3107.68       2962.74        80.36 o                         
  19   1   0       3716.41       3623.42        95.26 o                         
  21   1   0       1385.85       1342.02        62.94 o                         
  23   1   0         36.00         55.18        51.11 o                         
  25   1   0        369.60        288.45        70.83 o                         
   0   2   0      88269.52      95270.68      2170.82 o                         
   2   2   0      73888.11      79845.83      1169.88 o                         
   4   2   0       3923.28       4195.64        67.16 o                         
   6   2   0       1003.43       1050.16        29.09 o                         
   8   2   0        615.14        584.83        24.87 o                         
  10   2   0      11195.79      11546.15       221.52 o                         
  12   2   0       7847.61       7838.31       154.11 o                         
  14   2   0       4068.94       4376.93       100.56 o                         
  16   2   0       2109.67       2045.95        65.29 o                         
  18   2   0       1478.29       1369.17        54.96 o                         
  20   2   0       6341.03       6171.76       164.59 o                         
  22   2   0       3654.93       3453.17       125.30 o                         
  24   2   0          2.69          2.18        55.69 o                         
  26   2   0         61.31         10.42        62.08 o                         
   1   3   0     137816.98     148248.45      2197.00 o                         
   3   3   0      16867.32      16312.17       242.25 o                         
   5   3   0      11166.69      11610.78       183.05 o                         
   7   3   0      21846.49      22825.68       389.21 o                         
   9   3   0      45055.36      45639.26       847.04 o                         
  11   3   0      21780.04      22425.98       423.23 o                         
  13   3   0       3050.50       3258.27        78.56 o                         
  15   3   0       3237.00       3288.43        78.85 o                         
  17   3   0      15407.69      15787.18       340.65 o                         
  19   3   0      45761.23      48361.43      1023.72 o                         
  21   3   0       5030.49       4841.33       144.91 o                         
  23   3   0       2509.19       2515.70       108.26 o                         
  25   3   0         46.46         18.78        64.97 o                         
   0   4   0     100731.93     106651.59      2265.49 o                         
   2   4   0      26388.42      27396.04       434.67 o                         
   4   4   0       1745.99       1862.91        45.73 o                         
   6   4   0          1.99        -19.47        12.98 o                         
   8   4   0      29408.63      31182.59       573.49 o                         
  10   4   0      33843.31      36045.33       673.84 o                         
  12   4   0         21.65          2.68        17.45 o                         
  14   4   0       2902.29       2726.92        75.40 o                         
  16   4   0       9744.62       9885.63       226.84 o                         
  18   4   0      11640.76      11350.17       267.43 o                         
  20   4   0       2525.95       2496.56        94.31 o                         
  22   4   0        564.62        601.21        66.91 o                         
  24   4   0        779.63        776.56        80.30 o                         
   1   5   0      34087.45      34840.72       617.40 o                         
   3   5   0      39233.79      40679.66       679.09 o                         
   5   5   0       1310.98       1417.23        37.68 o                         
   7   5   0      10369.91       9521.16       171.82 o                         
   9   5   0      16882.63      17361.42       337.31 o                         
  11   5   0      11682.96      11711.12       242.19 o                         
  13   5   0      11774.22      12471.81       264.17 o                         
  15   5   0        909.21        906.08        54.37 o                         
  17   5   0       9094.39       8961.76       237.08 o                         
  19   5   0       8822.16       8828.67       247.13 o                         
  21   5   0      10733.64      10837.17       295.77 o                         
  23   5   0        162.19        292.55        65.38 o                         
   0   6   0      75596.14      81957.58      2109.37 o                         
   2   6   0      23548.59      23391.54       430.19 o                         
   4   6   0      10566.27      10645.66       205.08 o                         
   6   6   0         23.41         -1.35        17.66 o                         
   8   6   0      15706.79      15993.62       345.95 o                         
  10   6   0      23995.08      25790.05       518.29 o                         
  12   6   0      12670.27      12699.47       282.09 o                         
  14   6   0        251.38        291.67        36.43 o                         
  16   6   0       2233.84       2081.05        89.34 o                         
  18   6   0       8859.88       8973.85       248.37 o                         
  20   6   0       5272.96       5215.59       175.86 o                         
  22   6   0       5060.38       4631.63       188.11 o                         
   1   7   0      12760.60      12402.01       241.28 o                         
   3   7   0       5514.19       5320.72       110.95 o                         
   5   7   0       2454.74       2216.55        62.34 o                         
   7   7   0        705.31        812.28        40.14 o                         
   9   7   0      30360.01      31752.46       686.99 o                         
  11   7   0       6619.64       6345.40       157.09 o                         
  13   7   0          2.83          3.48        31.23 o                         
  15   7   0         34.33        -50.21        43.54 o                         
  17   7   0       4491.93       4415.35       161.78 o                         
  19   7   0       5876.18       5500.73       185.49 o                         
  21   7   0       1517.32       1670.29       106.35 o                         
   0   8   0       5385.56       5356.16       170.63 o                         
   2   8   0      27877.19      28319.67       529.36 o                         
   4   8   0       2471.41       2358.86        63.98 o                         
   6   8   0       4022.23       3799.01       100.57 o                         
   8   8   0       5790.68       5575.70       139.12 o                         
  10   8   0       7560.20       7577.72       191.58 o                         
  12   8   0       8949.97       8663.00       221.76 o                         
  14   8   0        115.45        116.01        44.94 o                         
  16   8   0        930.75       1109.14        72.51 o                         
  18   8   0        633.03        633.66        68.55 o                         
  20   8   0       3209.85       3275.66       151.70 o                         
   1   9   0      23583.14      23918.02       495.72 o                         
   3   9   0      24147.63      24930.19       518.92 o                         
   5   9   0       2283.52       2130.56        71.25 o                         
   7   9   0      12259.02      12565.02       279.92 o                         
   9   9   0      24258.71      25198.96       550.38 o                         
  11   9   0      21030.91      21757.07       507.27 o                         
  13   9   0       5003.12       4636.08       155.46 o                         
  15   9   0       2406.53       2357.70       108.36 o                         
  17   9   0       6633.24       6314.39       213.39 o                         
  19   9   0       8819.84       8975.62       450.98 o                         
   0  10   0        472.13        517.50        68.74 o                         
   2  10   0         23.88         16.05        36.24 o                         
   4  10   0         19.95          6.75        36.43 o                         
   6  10   0       1357.81       1286.29        67.17 o                         
   8  10   0        167.49        151.97        43.48 o                         
  10  10   0        972.52        989.99        67.81 o                         
  12  10   0        126.66        115.27        53.08 o                         
  14  10   0          0.81        -15.55        53.31 o                         
  16  10   0        267.95        256.25        73.77 o                         
  18  10   0        661.20        707.69        98.16 o                         
   1  11   0        689.75        734.73        57.01 o                         
   3  11   0       2227.22       2308.59        93.89 o                         
   5  11   0         68.20         53.83        41.54 o                         
   7  11   0        615.60        484.58        60.83 o                         
   9  11   0        317.95        195.75        66.77 o                         
  11  11   0       1106.07        982.26        92.50 o                         
  13  11   0        771.18        853.58        97.40 o                         
  15  11   0        128.13        -11.95        78.22 o                         
   0  12   0      12045.01      12956.45       508.99 o                         
   2  12   0      19503.83      20811.56       569.59 o                         
   4  12   0       2265.83       2382.42       109.86 o                         
   6  12   0       4562.95       4637.90       194.10 o                         
   8  12   0      10864.42      10564.17       378.47 o                         
  10  12   0      10247.95      10485.45       364.32 o                         
  12  12   0       6830.71       7134.66       382.09 o                         
   1  13   0       2267.48       2409.26       118.64 o                         
   3  13   0        310.23        409.72        74.92 o                         
   5  13   0         10.31         22.85        77.97 o                         
   7  13   0        431.59        398.57       100.94 o                         
   1   1   1      56767.24      61365.68      1267.89 o                         
   2   1   1      31449.10      32159.78       494.05 o                         
   3   1   1       1990.15       1921.96        24.33 o                         
   4   1   1      69381.82      76116.48       801.49 o                         
   5   1   1       1528.19       1752.27        22.97 o                         
   6   1   1     101348.36     112237.13      1188.36 o                         
   7   1   1      11974.81      12535.45       134.72 o                         
   8   1   1      28543.13      30723.07       345.30 o                         
   9   1   1      49478.38      53577.18       636.44 o                         
  10   1   1       4664.58       4539.77        64.15 o                         
  11   1   1      21345.88      22974.38       296.94 o                         
  12   1   1       7538.02       7647.24       108.86 o                         
  13   1   1       5259.93       5203.47        77.30 o                         
  14   1   1       7347.68       7431.36       104.97 o                         
  15   1   1        209.01        259.93        18.85 o                         
  16   1   1      17427.15      18326.36       252.95 o                         
  17   1   1      13429.70      13800.24       194.25 o                         
  18   1   1       2546.90       2424.15        51.86 o                         
  19   1   1      12130.61      12395.28       181.35 o                         
  20   1   1       1929.78       1925.94        48.27 o                         
  21   1   1       6104.22       6204.67       112.85 o                         
  22   1   1       1114.58       1227.03        44.75 o                         
  23   1   1       2097.88       2188.30        64.63 o                         
  24   1   1       2783.53       2913.45        84.27 o                         
  25   1   1        831.83        896.14        56.21 o                         
  26   1   1       3076.53       3338.83       104.90 o                         
   0   2   1      16672.72      17465.88       291.15 o                         
   1   2   1      19665.72      20780.23       226.82 o                         
   2   2   1      17831.63      18352.94       192.52 o                         
   3   2   1      37350.99      38972.59       400.21 o                         
   4   2   1      11325.05      11604.94       122.72 o                         
   5   2   1       1197.89       1536.13        29.08 o                         
   6   2   1       2575.99       2522.77        32.86 o                         
   7   2   1      28468.77      30379.18       351.53 o                         
   8   2   1      21357.34      22054.82       274.04 o                         
   9   2   1       1342.46       1582.81        35.18 o                         
  10   2   1      25407.62      27300.01       356.29 o                         
  11   2   1       3319.55       3209.09        52.48 o                         
  12   2   1       1354.35       1402.38        33.90 o                         
  13   2   1       1048.34        986.54        26.21 o                         
  14   2   1        951.46        855.66        25.85 o                         
  15   2   1       3087.79       3120.81        56.95 o                         
  16   2   1        143.87        150.74        20.16 o                         
  17   2   1       6078.71       5895.52       101.16 o                         
  18   2   1       7338.85       7322.88       123.42 o                         
  19   2   1       1115.49       1162.26        38.65 o                         
  20   2   1       5150.44       4938.22        93.96 o                         
  21   2   1         79.33        104.37        29.04 o                         
  22   2   1        593.71        524.36        37.94 o                         
  23   2   1        153.63        213.81        37.02 o                         
  24   2   1       1107.06       1246.84        59.22 o                         
  25   2   1       3034.86       2952.88        93.87 o                         
  26   2   1        607.97        637.00        59.36 o                         
   1   3   1       6052.82       6406.26        69.41 o                         
   2   3   1      10937.29      11478.33       120.56 o                         
   3   3   1        914.86        889.08        14.00 o                         
   4   3   1       2019.58       2334.69        30.36 o                         
   5   3   1       5295.39       5157.22        59.85 o                         
   6   3   1        484.17        392.59        13.40 o                         
   7   3   1         22.09         13.40         9.18 o                         
   8   3   1        330.10        259.83        12.90 o                         
   9   3   1       8339.54       7936.54       111.48 o                         
  10   3   1       2776.62       2836.29        54.41 o                         
  11   3   1       2464.21       2577.06        50.32 o                         
  12   3   1       1198.88       1124.79        26.90 o                         
  13   3   1         43.52        100.26        14.52 o                         
  14   3   1        100.37         59.71        15.47 o                         
  15   3   1         22.77         65.64        16.65 o                         
  16   3   1        227.86        171.04        21.80 o                         
  17   3   1       1147.49       1114.03        37.09 o                         
  18   3   1          0.48        -18.60        22.54 o                         
  19   3   1        433.95        382.28        31.17 o                         
  20   3   1       1120.80       1066.01        42.44 o                         
  21   3   1         55.94         11.77        31.28 o                         
  22   3   1        159.89         92.91        34.99 o                         
  23   3   1        143.99        197.50        41.33 o                         
  24   3   1        237.20        290.01        47.01 o                         
  25   3   1         27.80        -66.48        44.32 o                         
   0   4   1      95576.41     102375.13      1589.85 o                         
   1   4   1       3957.41       3498.48        42.60 o                         
   2   4   1      50660.71      52740.66       587.34 o                         
   3   4   1      23972.33      24225.04       276.10 o                         
   4   4   1       3998.81       3836.85        49.87 o                         
   5   4   1      30248.74      30670.83       365.24 o                         
   6   4   1      18912.94      20176.09       241.60 o                         
   7   4   1      21047.54      22309.46       284.08 o                         
   8   4   1      45467.60      48407.24       631.27 o                         
   9   4   1       3600.01       3698.98        60.77 o                         
  10   4   1      28629.13      29351.16       411.53 o                         
  11   4   1       1163.47       1092.49        29.01 o                         
  12   4   1       7938.63       7981.54       120.13 o                         
  13   4   1      14344.83      14849.13       206.85 o                         
  14   4   1        690.23        778.54        26.74 o                         
  15   4   1      12886.03      13332.31       209.35 o                         
  16   4   1       2750.17       2752.75        67.57 o                         
  17   4   1       3292.75       3147.98        69.69 o                         
  18   4   1      15786.25      16450.55       278.32 o                         
  19   4   1         40.56         50.06        30.34 o                         
  20   4   1       8003.85       7946.08       151.89 o                         
  21   4   1       1156.05       1102.27        49.66 o                         
  22   4   1       1652.25       1818.96        66.38 o                         
  23   4   1       4530.69       4152.65       103.36 o                         
  24   4   1          0.31        -17.08        43.52 o                         
  25   4   1       4438.53       4212.76       124.09 o                         
   1   5   1      37686.40      39690.98       485.23 o                         
   2   5   1      17126.62      17663.62       221.94 o                         
   3   5   1        252.06        179.88        11.33 o                         
   4   5   1       5994.72       6031.53        77.79 o                         
   5   5   1         19.41         -9.86        10.46 o                         
   6   5   1      16761.84      17033.62       222.99 o                         
   7   5   1       2298.03       2136.11        37.90 o                         
   8   5   1      17204.30      17436.59       246.21 o                         
   9   5   1      24157.51      24659.07       348.67 o                         
  10   5   1       2816.86       2736.76        57.19 o                         
  11   5   1      12340.47      12943.41       190.79 o                         
  12   5   1       3305.54       3076.52        68.35 o                         
  13   5   1       4267.47       4288.65        79.48 o                         
  14   5   1        675.91        638.55        28.68 o                         
  15   5   1        246.93        148.69        23.49 o                         
  16   5   1       9259.91       9484.01       165.97 o                         
  17   5   1       5754.85       5776.15       122.87 o                         
  18   5   1       1649.62       1603.15        59.94 o                         
  19   5   1       5270.06       5285.04       114.18 o                         
  20   5   1       1305.10       1333.15        53.06 o                         
  21   5   1       3574.26       3304.22        87.52 o                         
  22   5   1        662.01        647.30        48.39 o                         
  23   5   1        944.88       1046.22        59.58 o                         
  24   5   1       1849.53       1873.96        82.00 o                         
   0   6   1        411.48        465.94        23.20 o                         
   1   6   1        496.27        456.00        15.39 o                         
   2   6   1       2726.93       2713.47        44.55 o                         
   3   6   1         72.48         98.28        11.69 o                         
   4   6   1          9.36          6.12        10.91 o                         
   5   6   1       4508.62       4171.73        63.68 o                         
   6   6   1       2273.91       2302.73        48.25 o                         
   7   6   1        170.45        194.52        19.50 o                         
   8   6   1        670.66        649.84        27.10 o                         
   9   6   1        584.44        528.96        21.00 o                         
  10   6   1        747.22        762.12        25.95 o                         
  11   6   1         38.98         32.32        17.28 o                         
  12   6   1       1030.83        918.32        32.63 o                         
  13   6   1        772.16        802.57        34.50 o                         
  14   6   1        308.81        311.98        27.78 o                         
  15   6   1        169.45        122.71        27.77 o                         
  16   6   1        579.57        598.62        36.90 o                         
  17   6   1        256.54        264.87        34.36 o                         
  18   6   1          2.10        -16.44        31.81 o                         
  19   6   1        743.91        782.32        46.31 o                         
  20   6   1        290.48        240.82        39.97 o                         
  21   6   1         58.82         43.36        40.35 o                         
  22   6   1        136.65         82.50        45.90 o                         
  23   6   1        422.49        374.25        54.93 o                         
   1   7   1      14249.27      14259.63       203.66 o                         
   2   7   1        487.50        473.94        16.64 o                         
   3   7   1       1350.11       1287.63        28.18 o                         
   4   7   1      11641.67      11824.75       164.79 o                         
   5   7   1       1422.90       1392.02        32.03 o                         
   6   7   1      12174.42      12083.11       175.19 o                         
   7   7   1       1777.28       1645.44        41.18 o                         
   8   7   1       1159.73       1056.45        31.26 o                         
   9   7   1       2595.65       2508.48        61.71 o                         
  10   7   1       1084.16       1137.87        38.31 o                         
  11   7   1       9535.93       9430.53       152.46 o                         
  12   7   1        842.53        831.52        31.87 o                         
  13   7   1       1732.76       1619.20        46.67 o                         
  14   7   1       5683.31       5402.69       109.61 o                         
  15   7   1        154.30        150.61        32.53 o                         
  16   7   1       1329.99       1357.58        55.53 o                         
  17   7   1       1781.72       1850.84        65.54 o                         
  18   7   1        821.27        828.04        50.16 o                         
  19   7   1       4370.92       4198.79       112.47 o                         
  20   7   1        436.40        417.55        49.56 o                         
  21   7   1       2977.14       2904.88        93.87 o                         
  22   7   1        779.82        771.62        62.30 o                         
   0   8   1      29878.32      31098.88       640.36 o                         
   1   8   1       4039.63       3993.68        71.10 o                         
   2   8   1      19917.42      20236.39       289.62 o                         
   3   8   1      13000.33      12971.84       180.24 o                         
   4   8   1       1191.70       1102.30        28.45 o                         
   5   8   1       9380.66       9283.48       141.99 o                         
   6   8   1       4799.52       4742.85        84.84 o                         
   7   8   1      11796.07      11661.24       188.76 o                         
   8   8   1      19630.97      19386.75       301.83 o                         
   9   8   1       1754.13       1732.06        45.83 o                         
  10   8   1      17396.36      17520.89       279.54 o                         
  11   8   1       2515.07       2502.23        66.59 o                         
  12   8   1       5101.29       5200.55       105.15 o                         
  13   8   1       4395.43       4310.62        97.11 o                         
  14   8   1        111.05        103.75        32.24 o                         
  15   8   1       7785.47       7974.77       164.46 o                         
  16   8   1       3471.42       3288.42        88.59 o                         
  17   8   1       3881.54       3661.91       103.02 o                         
  18   8   1       7144.33       6999.04       161.62 o                         
  19   8   1         93.23         64.70        42.66 o                         
  20   8   1       5826.95       5466.19       140.92 o                         
  21   8   1        915.59        934.09        63.12 o                         
   1   9   1        151.15        146.56        20.95 o                         
   2   9   1        416.51        377.08        25.82 o                         
   3   9   1        431.65        470.67        26.09 o                         
   4   9   1       5678.05       5446.30        99.29 o                         
   5   9   1        771.72        869.81        33.65 o                         
   6   9   1       1386.31       1390.10        41.01 o                         
   7   9   1          8.99         11.30        21.05 o                         
   8   9   1         73.72         67.07        23.32 o                         
   9   9   1         11.45         17.88        23.05 o                         
  10   9   1        224.83        291.57        28.55 o                         
  11   9   1       1145.48        981.02        40.03 o                         
  12   9   1        667.92        618.90        37.59 o                         
  13   9   1        172.87        149.73        33.08 o                         
  14   9   1       1786.75       1749.80        63.66 o                         
  15   9   1        824.28        873.19        53.86 o                         
  16   9   1         81.82         69.43        41.88 o                         
  17   9   1          3.33        -55.08        42.80 o                         
  18   9   1          5.77        -41.78        44.29 o                         
  19   9   1        484.07        550.90        59.59 o                         
   0  10   1       7870.19       8000.52       206.39 o                         
   1  10   1        124.20         88.34        27.50 o                         
   2  10   1       6347.59       6295.75       122.46 o                         
   3  10   1       2471.74       2461.51        65.04 o                         
   4  10   1        771.46        812.30        39.08 o                         
   5  10   1      10740.92      10839.69       199.16 o                         
   6  10   1       1849.01       1874.76        54.71 o                         
   7  10   1        664.77        741.97        37.80 o                         
   8  10   1       5500.44       5260.92       115.64 o                         
   9  10   1        474.06        474.51        37.61 o                         
  10  10   1       3765.10       3722.72        95.87 o                         
  11  10   1          1.00         -6.44        34.03 o                         
  12  10   1       4063.99       3960.30       105.65 o                         
  13  10   1       3302.37       3206.09        97.92 o                         
  14  10   1        258.53        294.74        45.73 o                         
  15  10   1       2020.94       2048.82        80.03 o                         
  16  10   1       1077.05       1063.77        66.39 o                         
  17  10   1        117.77        100.50        50.65 o                         
   1  11   1       4607.38       4645.98       107.63 o                         
   2  11   1        680.30        820.26        43.58 o                         
   3  11   1       3646.50       3817.68        95.11 o                         
   4  11   1       3438.51       3445.37        88.22 o                         
   5  11   1          2.21         52.92        31.24 o                         
   6  11   1       2356.40       2280.85        69.84 o                         
   7  11   1       2212.45       2293.44        74.53 o                         
   8  11   1        349.08        367.00        44.16 o                         
   9  11   1       4108.20       3783.17       113.24 o                         
  10  11   1        130.76        159.66        50.59 o                         
  11  11   1       3937.53       3862.17       124.37 o                         
  12  11   1        958.51        812.85        64.36 o                         
  13  11   1       2087.81       2205.38        94.79 o                         
  14  11   1       1239.05       1354.84        83.97 o                         
  15  11   1         57.04          6.24        57.96 o                         
   0  12   1        350.32        472.37        70.19 o                         
   1  12   1        188.43        139.01        45.98 o                         
   2  12   1         16.91        -32.37        37.76 o                         
   3  12   1         26.16         32.95        37.78 o                         
   4  12   1         11.84        -17.07        38.48 o                         
   5  12   1          2.48        -43.67        37.88 o                         
   6  12   1          3.18        -31.14        43.16 o                         
   7  12   1        241.56        266.07        51.15 o                         
   8  12   1         25.34        -28.83        49.24 o                         
   9  12   1         15.34         66.57        55.27 o                         
  10  12   1        178.66        298.04        70.97 o                         
  11  12   1         34.01          1.12        55.66 o                         
  12  12   1          0.72        151.56        62.58 o                         
   1  13   1       3643.02       3748.56       109.65 o                         
   2  13   1       1945.95       2121.20        81.35 o                         
   3  13   1       4166.90       4372.77       126.92 o                         
   4  13   1       7447.85       7628.31       190.60 o                         
   5  13   1          5.16        130.45        54.84 o                         
   6  13   1       4613.00       4550.69       173.03 o                         
   7  13   1       2268.61       2422.79       108.19 o                         
   8  13   1        180.64        218.31        64.34 o                         
   0   0   2      19680.24      15198.44       758.41 o                         
   1   0   2         96.81         76.60         7.09 o                         
   2   0   2       2897.15       2606.18        49.57 o                         
   3   0   2      70269.60      76388.58      1143.08 o                         
   4   0   2      20929.82      23354.91       330.89 o                         
   5   0   2      50047.73      53351.64       784.64 o                         
   6   0   2      34787.77      39377.71       567.77 o                         
   7   0   2     140196.89     159916.58      2423.53 o                         
   8   0   2       5197.32       5299.71        95.82 o                         
   9   0   2       3189.63       3207.48        64.35 o                         
  10   0   2         15.24         16.53        18.57 o                         
  11   0   2      43133.66      47031.34       859.32 o                         
  12   0   2      13417.71      13946.67       273.36 o                         
  13   0   2      34002.38      34396.48       656.10 o                         
  14   0   2        351.59        509.46        29.27 o                         
  15   0   2      47350.47      53269.58      1030.52 o                         
  16   0   2        610.63        775.92        38.42 o                         
  17   0   2      22528.84      23270.52       454.92 o                         
  18   0   2        352.41        314.39        34.10 o                         
  19   0   2        341.01        332.24        36.54 o                         
  20   0   2       1322.94       1406.62        58.81 o                         
  21   0   2       9389.85       9438.39       215.79 o                         
  22   0   2       1141.67       1251.09        64.90 o                         
  23   0   2      15126.15      15851.38       369.42 o                         
  24   0   2       3582.10       3391.25       123.20 o                         
  25   0   2      13760.63      14321.46       367.99 o                         
  26   0   2        315.43        390.12        73.72 o                         
   1   1   2         40.82         21.57         4.18 o                         
   2   1   2      19798.11      20142.93       230.53 o                         
   3   1   2        159.75        129.75         5.43 o                         
   4   1   2       7787.59       8803.57        92.87 o                         
   5   1   2       9801.45      10690.28       115.66 o                         
   6   1   2       7990.27       8592.34        94.33 o                         
   7   1   2         29.79         18.49         7.81 o                         
   8   1   2       9127.87       9311.33       118.50 o                         
   9   1   2         84.01         61.34        11.33 o                         
  10   1   2         19.60         29.37        11.56 o                         
  11   1   2       1755.05       1681.25        31.90 o                         
  12   1   2       2854.79       2898.55        49.85 o                         
  13   1   2       2198.15       2057.37        40.95 o                         
  14   1   2        719.97        659.39        23.89 o                         
  15   1   2         31.14         37.83        16.14 o                         
  16   1   2       3836.43       3680.26        67.45 o                         
  17   1   2          1.43         16.80        19.54 o                         
  18   1   2       1262.26       1228.87        36.84 o                         
  19   1   2        902.85        878.03        32.49 o                         
  20   1   2        719.40        743.20        33.90 o                         
  21   1   2        282.78        287.93        29.99 o                         
  22   1   2        260.98        241.71        33.04 o                         
  23   1   2        168.60        140.31        33.99 o                         
  24   1   2       1744.19       1696.99        63.42 o                         
  25   1   2          3.84        108.56        42.78 o                         
  26   1   2       1884.57       1937.52        78.70 o                         
   0   2   2      14284.14      15169.64       247.15 o                         
   1   2   2      10029.02      10316.95       117.49 o                         
   2   2   2        603.97        602.14        11.24 o                         
   3   2   2        131.72        103.46         6.23 o                         
   4   2   2      18513.95      20412.59       222.56 o                         
   5   2   2       5129.41       4720.15        54.24 o                         
   6   2   2       1381.27       1418.62        23.65 o                         
   7   2   2       8394.14       8450.46       106.73 o                         
   8   2   2       1065.10       1079.29        27.50 o                         
   9   2   2         33.99         49.20        11.70 o                         
  10   2   2        724.17        702.24        20.06 o                         
  11   2   2       2543.62       2423.39        43.94 o                         
  12   2   2        232.57        240.17        16.47 o                         
  13   2   2       7413.04       7440.63       117.20 o                         
  14   2   2        269.39        295.54        19.88 o                         
  15   2   2       1337.58       1258.90        34.31 o                         
  16   2   2          9.76        -14.10        19.35 o                         
  17   2   2       2407.20       2284.51        51.67 o                         
  18   2   2        210.13        155.22        24.11 o                         
  19   2   2        156.76        172.04        25.37 o                         
  20   2   2        758.61        712.00        35.17 o                         
  21   2   2        901.47        968.36        41.77 o                         
  22   2   2         24.96        -10.84        30.06 o                         
  23   2   2        995.88       1156.90        54.10 o                         
  24   2   2        191.93        190.03        42.18 o                         
  25   2   2       1782.85       1848.52        73.49 o                         
   1   3   2         32.67         83.05         8.73 o                         
   2   3   2      62297.12      65117.57       687.39 o                         
   3   3   2       3554.55       3313.94        38.70 o                         
   4   3   2      61613.36      66078.10       726.36 o                         
   5   3   2      13134.64      13864.59       157.85 o                         
   6   3   2      33859.41      34594.99       419.95 o                         
   7   3   2      12432.71      12857.45       172.12 o                         
   8   3   2      44379.93      48080.98       648.24 o                         
   9   3   2         66.85        114.39        12.96 o                         
  10   3   2       4057.95       4101.70        67.18 o                         
  11   3   2       7787.01       7875.62       119.66 o                         
  12   3   2      21699.81      22618.49       326.23 o                         
  13   3   2       5191.32       5019.41        86.05 o                         
  14   3   2      26070.13      27608.34       400.55 o                         
  15   3   2         39.57         41.37        18.18 o                         
  16   3   2      20094.84      20979.66       320.40 o                         
  17   3   2        242.45        251.11        25.77 o                         
  18   3   2        731.48        691.21        32.42 o                         
  19   3   2       1759.95       1747.16        49.24 o                         
  20   3   2        329.58        415.09        33.94 o                         
  21   3   2        948.97       1035.81        45.04 o                         
  22   3   2       2884.34       2813.13        77.56 o                         
  23   3   2         54.93         91.76        37.11 o                         
  24   3   2       7403.39       7141.12       177.50 o                         
  25   3   2        640.15        712.07        58.63 o                         
   0   4   2       3455.54       3323.33        62.62 o                         
   1   4   2      10567.32      10352.01       124.95 o                         
   2   4   2       1798.12       1667.04        24.97 o                         
   3   4   2      14269.23      13648.34       160.22 o                         
   4   4   2         43.29         24.51         8.41 o                         
   5   4   2      20152.61      20905.12       256.61 o                         
   6   4   2        323.37        269.03        11.97 o                         
   7   4   2      40227.96      44269.46       615.70 o                         
   8   4   2       7977.25       8160.74       119.67 o                         
   9   4   2          1.22          5.45        12.08 o                         
  10   4   2        517.24        475.13        20.93 o                         
  11   4   2       6921.67       6887.80       108.50 o                         
  12   4   2       1988.71       1844.08        48.80 o                         
  13   4   2       6227.27       6108.69        98.62 o                         
  14   4   2          8.31          2.31        16.91 o                         
  15   4   2       6858.89       6712.98       116.59 o                         
  16   4   2        445.70        386.48        27.48 o                         
  17   4   2      16612.40      16842.88       267.90 o                         
  18   4   2         33.90         26.90        25.64 o                         
  19   4   2        639.28        670.16        40.14 o                         
  20   4   2        105.65         99.47        32.80 o                         
  21   4   2       2094.22       2049.09        64.65 o                         
  22   4   2        212.05        243.23        39.85 o                         
  23   4   2       1568.28       1736.64        71.13 o                         
  24   4   2        240.32        218.13        47.98 o                         
  25   4   2       5057.84       4658.60       131.17 o                         
   1   5   2       1149.24       1000.27        21.87 o                         
   2   5   2      20222.60      21582.73       286.48 o                         
   3   5   2       1052.40       1134.63        24.88 o                         
   4   5   2      45411.47      47031.04       583.07 o                         
   5   5   2        234.58        175.74        11.80 o                         
   6   5   2      37754.06      39486.65       511.98 o                         
   7   5   2        946.63        905.15        22.71 o                         
   8   5   2       1725.76       1626.21        41.82 o                         
   9   5   2       2571.95       2397.55        46.87 o                         
  10   5   2          2.27        -10.53        15.20 o                         
  11   5   2          2.21        -24.05        16.04 o                         
  12   5   2      18154.44      18862.63       292.45 o                         
  13   5   2        480.69        533.15        29.04 o                         
  14   5   2      20493.25      20989.60       328.34 o                         
  15   5   2        788.61        809.75        34.35 o                         
  16   5   2       3637.16       3652.76        90.65 o                         
  17   5   2        540.47        537.34        35.74 o                         
  18   5   2        864.99        893.09        42.70 o                         
  19   5   2        781.98        814.57        43.78 o                         
  20   5   2        305.82        283.04        38.51 o                         
  21   5   2         64.36         33.31        36.22 o                         
  22   5   2       3520.02       3479.98        93.80 o                         
  23   5   2         31.81          5.46        42.29 o                         
  24   5   2       3954.75       4045.83       119.26 o                         
   0   6   2        134.71        142.70        18.40 o                         
   1   6   2        458.54        428.45        16.71 o                         
   2   6   2        233.91        185.31        13.48 o                         
   3   6   2      16590.52      16543.06       218.16 o                         
   4   6   2        139.04        135.60        11.80 o                         
   5   6   2      22606.82      22891.75       301.71 o                         
   6   6   2       2732.88       2528.53        45.25 o                         
   7   6   2      13050.61      12754.91       182.73 o                         
   8   6   2       6129.65       5940.76        90.05 o                         
   9   6   2          4.04        -13.94        13.57 o                         
  10   6   2       5660.34       5529.93        92.74 o                         
  11   6   2       4471.79       4389.70        81.47 o                         
  12   6   2       2023.64       1893.95        47.84 o                         
  13   6   2       3177.66       2919.28        66.10 o                         
  14   6   2         94.19        124.10        24.56 o                         
  15   6   2      12156.40      12447.71       203.21 o                         
  16   6   2        370.05        344.12        31.31 o                         
  17   6   2       5821.16       5877.66       128.39 o                         
  18   6   2         93.48        107.55        31.95 o                         
  19   6   2          5.46        -50.57        33.71 o                         
  20   6   2         65.44         90.18        39.88 o                         
  21   6   2       1835.60       1816.45        72.43 o                         
  22   6   2        163.13        227.41        46.28 o                         
  23   6   2       3107.84       2960.13       102.59 o                         
   1   7   2        384.00        370.89        17.71 o                         
   2   7   2      21033.82      21528.45       301.28 o                         
   3   7   2       2169.72       2149.26        41.97 o                         
   4   7   2       8941.47       8542.44       121.59 o                         
   5   7   2        131.29        109.22        14.18 o                         
   6   7   2      11417.15      11284.39       162.06 o                         
   7   7   2        580.74        544.04        23.53 o                         
   8   7   2       2661.28       2608.93        52.39 o                         
   9   7   2        583.03        585.47        26.09 o                         
  10   7   2       1567.60       1585.98        46.16 o                         
  11   7   2       3619.80       3572.69        72.17 o                         
  12   7   2       3973.57       3796.67        78.64 o                         
  13   7   2        244.26        258.30        28.24 o                         
  14   7   2       4340.58       4271.90        94.18 o                         
  15   7   2       1081.84       1136.87        46.41 o                         
  16   7   2       6293.25       6053.47       133.56 o                         
  17   7   2         52.64         29.85        34.14 o                         
  18   7   2        220.67        175.91        40.04 o                         
  19   7   2         39.93        -57.18        39.07 o                         
  20   7   2       2020.52       1973.76        76.35 o                         
  21   7   2        179.17        196.09        46.97 o                         
  22   7   2        336.05        337.58        51.70 o                         
   0   8   2       1210.18       1116.14        48.58 o                         
   1   8   2          6.38         -9.21        16.04 o                         
   2   8   2          2.79         -6.36        16.60 o                         
   3   8   2       1056.46       1059.83        31.01 o                         
   4   8   2        106.52         85.27        18.39 o                         
   5   8   2      14401.06      14464.81       213.47 o                         
   6   8   2        290.88        250.96        21.06 o                         
   7   8   2        140.09        129.69        20.72 o                         
   8   8   2        347.23        364.49        25.06 o                         
   9   8   2         13.51        -16.65        21.10 o                         
  10   8   2       2071.53       1918.07        49.82 o                         
  11   8   2         11.87         18.56        24.37 o                         
  12   8   2          1.85         21.62        27.00 o                         
  13   8   2       4772.90       4748.03       106.13 o                         
  14   8   2         35.15          9.83        30.35 o                         
  15   8   2       4627.14       4547.56       111.51 o                         
  16   8   2         91.69        122.57        36.71 o                         
  17   8   2        212.68        230.15        40.99 o                         
  18   8   2        162.54        195.83        42.30 o                         
  19   8   2         36.16         20.16        41.56 o                         
  20   8   2         10.62        -16.89        44.76 o                         
  21   8   2       1277.20       1233.04        68.97 o                         
   1   9   2         26.28         31.73        19.81 o                         
   2   9   2      16079.40      16107.40       246.92 o                         
   3   9   2         38.51        108.73        20.41 o                         
   4   9   2      38771.11      40612.62       619.74 o                         
   5   9   2        440.33        508.23        28.29 o                         
   6   9   2      19680.78      20340.22       322.84 o                         
   7   9   2        805.10        805.35        35.28 o                         
   8   9   2       3960.20       4013.97        86.75 o                         
   9   9   2       5969.55       5874.90       113.64 o                         
  10   9   2        294.55        274.40        31.18 o                         
  11   9   2       2233.47       2126.24        63.34 o                         
  12   9   2       9345.62       8916.08       176.42 o                         
  13   9   2        118.85        125.44        39.77 o                         
  14   9   2      16607.39      16518.70       320.25 o                         
  15   9   2          2.72         69.65        40.18 o                         
  16   9   2       9652.64       9430.47       206.82 o                         
  17   9   2        279.98        337.67        47.64 o                         
  18   9   2       1029.22       1070.81        66.24 o                         
  19   9   2        132.37         95.09        52.72 o                         
   0  10   2        108.23        113.41        38.42 o                         
   1  10   2       1054.83        994.04        39.96 o                         
   2  10   2        181.92        162.14        27.36 o                         
   3  10   2       1850.20       1793.50        55.71 o                         
   4  10   2        468.07        469.53        34.24 o                         
   5  10   2       1000.23       1097.55        44.42 o                         
   6  10   2        228.54        264.11        31.46 o                         
   7  10   2       1135.33       1116.51        47.45 o                         
   8  10   2        822.01        911.62        44.56 o                         
   9  10   2        117.58        128.12        33.73 o                         
  10  10   2        555.38        658.72        46.91 o                         
  11  10   2         15.12          9.50        36.15 o                         
  12  10   2        570.44        541.80        49.72 o                         
  13  10   2        181.27        208.29        44.13 o                         
  14  10   2         20.27        -32.00        42.49 o                         
  15  10   2        356.36        355.64        50.23 o                         
  16  10   2         11.86          7.75        46.02 o                         
  17  10   2        792.00        904.78        64.11 o                         
   1  11   2          7.49        -39.28        30.65 o                         
   2  11   2         73.53         73.05        32.30 o                         
   3  11   2          2.33        -10.79        30.81 o                         
   4  11   2       1805.31       1932.72        62.56 o                         
   5  11   2        432.03        424.66        40.77 o                         
   6  11   2        655.90        750.23        47.53 o                         
   7  11   2        195.51        160.93        40.53 o                         
   8  11   2          2.26        -46.67        39.72 o                         
   9  11   2        924.59       1087.46        63.43 o                         
  10  11   2        615.50        735.47        58.65 o                         
  11  11   2         45.98          6.14        47.26 o                         
  12  11   2        171.62        165.52        52.16 o                         
  13  11   2         74.16        163.88        53.82 o                         
  14  11   2       1356.66       1473.48        82.80 o                         
  15  11   2         79.11        132.52        54.93 o                         
   0  12   2       1120.45       1130.07        77.18 o                         
   1  12   2       1561.47       1606.85        62.97 o                         
   2  12   2        149.70        193.71        38.71 o                         
   3  12   2       9440.82       9827.46       205.89 o                         
   4  12   2          0.20         18.60        38.48 o                         
   5  12   2      16085.25      17308.66       343.78 o                         
   6  12   2         80.68        135.46        44.90 o                         
   7  12   2       5581.39       5285.71       162.92 o                         
   8  12   2       1089.32       1151.29        72.75 o                         
   9  12   2       1457.39       1495.56        82.45 o                         
  10  12   2       3112.38       3286.63       121.02 o                         
  11  12   2        798.47        978.90        84.43 o                         
  12  12   2         78.84        138.60        61.35 o                         
   1  13   2        133.87         65.85        48.41 o                         
   2  13   2        108.39         89.68        48.34 o                         
   3  13   2          0.55         62.13        49.04 o                         
   4  13   2       1233.72       1493.20        79.88 o                         
   5  13   2         12.72        -76.62        51.08 o                         
   6  13   2        785.24        955.09        72.26 o                         
   7  13   2        126.78        182.15        61.05 o                         
   1   1   3      18768.83      19341.48       207.53 o                         
   2   1   3      17026.38      17235.67       183.53 o                         
   3   1   3       2915.14       2884.28        35.84 o                         
   4   1   3     131933.88     145073.06      1486.35 o                         
   5   1   3       1786.25       1909.35        24.57 o                         
   6   1   3     112371.05     122390.93      1376.49 o                         
   7   1   3        418.73        365.17        11.86 o                         
   8   1   3       9510.53       9597.69       125.62 o                         
   9   1   3      13312.81      13487.85       175.49 o                         
  10   1   3       6197.51       6443.10        91.17 o                         
  11   1   3       1894.43       1872.05        35.45 o                         
  12   1   3      20946.51      21727.17       304.50 o                         
  13   1   3         92.26         87.62        15.32 o                         
  14   1   3      31215.86      33314.14       468.21 o                         
  15   1   3         16.75         65.42        17.62 o                         
  16   1   3      24784.31      25851.58       383.86 o                         
  17   1   3       6578.41       6506.76       106.98 o                         
  18   1   3       3208.40       3404.57        68.39 o                         
  19   1   3       5940.93       5878.36       106.00 o                         
  20   1   3       1615.62       1706.46        48.49 o                         
  21   1   3          5.41        -14.39        27.07 o                         
  22   1   3       4382.00       4264.81        92.69 o                         
  23   1   3         31.24         51.39        33.07 o                         
  24   1   3       3984.88       3898.10        96.70 o                         
  25   1   3         10.50         35.38        43.28 o                         
  26   1   3       3717.44       3779.33       109.47 o                         
   0   2   3      21251.52      21795.92       345.61 o                         
   1   2   3      10208.04      10320.72       117.38 o                         
   2   2   3      13597.42      14631.63       164.99 o                         
   3   2   3      18806.47      18938.77       205.40 o                         
   4   2   3       1118.31       1175.46        18.68 o                         
   5   2   3      21870.27      22340.63       262.72 o                         
   6   2   3       9365.50       9265.54       118.85 o                         
   7   2   3       8534.24       8384.47       115.65 o                         
   8   2   3       2153.26       2127.89        37.82 o                         
   9   2   3       2758.54       2753.25        48.13 o                         
  10   2   3       2625.05       2520.44        46.12 o                         
  11   2   3       2437.96       2226.24        43.02 o                         
  12   2   3       1610.83       1553.48        34.30 o                         
  13   2   3      14947.13      15938.37       230.94 o                         
  14   2   3       4596.55       4680.24        78.95 o                         
  15   2   3      16558.09      16899.93       246.96 o                         
  16   2   3        246.07        265.70        22.30 o                         
  17   2   3       4783.58       4627.29        83.85 o                         
  18   2   3       3213.21       3173.88        66.50 o                         
  19   2   3        527.56        567.07        32.26 o                         
  20   2   3        567.42        549.71        33.69 o                         
  21   2   3        597.94        628.36        38.14 o                         
  22   2   3         44.73         61.74        32.30 o                         
  23   2   3       4339.84       4183.55        99.55 o                         
  24   2   3        394.98        511.67        49.13 o                         
  25   2   3       2798.92       2844.67        95.22 o                         
   1   3   3      11775.50      12230.08       139.32 o                         
   2   3   3      18470.04      19334.88       220.73 o                         
   3   3   3        410.49        380.18        10.78 o                         
   4   3   3       5116.15       5072.07        63.03 o                         
   5   3   3          1.13         13.21         8.99 o                         
   6   3   3        147.60        162.99        11.37 o                         
   7   3   3        568.38        659.96        20.15 o                         
   8   3   3        147.01        108.05        14.26 o                         
   9   3   3       7468.13       7343.94       113.27 o                         
  10   3   3         99.03         98.83        15.74 o                         
  11   3   3       1644.28       1770.64        43.68 o                         
  12   3   3       1162.63       1110.41        31.04 o                         
  13   3   3         40.76         82.75        18.02 o                         
  14   3   3        731.14        686.97        28.81 o                         
  15   3   3       1462.63       1373.35        39.04 o                         
  16   3   3        172.13        176.56        23.86 o                         
  17   3   3       1033.94        978.13        36.18 o                         
  18   3   3         65.66         49.97        24.77 o                         
  19   3   3       1720.20       1662.03        50.19 o                         
  20   3   3        178.77        166.17        29.22 o                         
  21   3   3          1.37        -43.80        29.20 o                         
  22   3   3        715.44        860.20        47.14 o                         
  23   3   3        119.76         94.23        39.72 o                         
  24   3   3        114.89        125.30        46.28 o                         
  25   3   3        184.86        152.78        50.10 o                         
   0   4   3      15360.74      15521.72       298.80 o                         
   1   4   3       5546.69       4917.32        71.23 o                         
   2   4   3       7205.59       7144.26        94.63 o                         
   3   4   3      32022.37      32161.48       419.98 o                         
   4   4   3        470.10        431.87        14.35 o                         
   5   4   3      35140.36      35382.32       467.29 o                         
   6   4   3         87.32        101.74        11.57 o                         
   7   4   3      35993.22      36535.10       514.41 o                         
   8   4   3      12036.34      12260.24       176.47 o                         
   9   4   3       5808.91       5882.67        96.02 o                         
  10   4   3      13613.59      13553.21       206.11 o                         
  11   4   3      10073.75      10160.45       155.78 o                         
  12   4   3        328.15        305.46        21.77 o                         
  13   4   3      32243.43      33130.62       484.66 o                         
  14   4   3        137.11        148.72        21.76 o                         
  15   4   3      24946.12      26143.80       405.85 o                         
  16   4   3       1484.71       1518.87        43.95 o                         
  17   4   3       6813.27       6845.16       122.53 o                         
  18   4   3       3535.62       3496.22        78.82 o                         
  19   4   3        395.86        514.23        35.91 o                         
  20   4   3       1991.84       2031.78        62.82 o                         
  21   4   3       2719.75       2478.95        73.80 o                         
  22   4   3        299.56        320.38        43.44 o                         
  23   4   3       7620.21       7108.05       176.26 o                         
  24   4   3          0.83         12.11        45.78 o                         
   1   5   3       8011.58       7743.82       107.97 o                         
   2   5   3      14766.57      14348.41       197.89 o                         
   3   5   3        196.64        198.13        11.86 o                         
   4   5   3      38237.21      40757.61       522.50 o                         
   5   5   3         19.27         -8.06         9.97 o                         
   6   5   3      28149.46      28433.20       373.28 o                         
   7   5   3       1479.36       1675.92        37.22 o                         
   8   5   3       3675.06       3414.09        59.05 o                         
   9   5   3       4131.30       3833.42        66.45 o                         
  10   5   3        147.33        159.15        17.74 o                         
  11   5   3       1833.96       1854.30        50.99 o                         
  12   5   3      11393.41      11111.65       171.23 o                         
  13   5   3         79.61         59.35        20.99 o                         
  14   5   3      15605.89      15526.72       244.88 o                         
  15   5   3         14.25         13.50        22.52 o                         
  16   5   3       9824.08       9580.49       160.94 o                         
  17   5   3       1458.38       1430.93        47.95 o                         
  18   5   3       2569.66       2537.53        72.26 o                         
  19   5   3       1443.43       1481.81        57.18 o                         
  20   5   3         75.04         74.69        36.03 o                         
  21   5   3        136.36        166.32        39.49 o                         
  22   5   3       2986.65       2954.24        88.79 o                         
  23   5   3        744.05        941.52        59.98 o                         
  24   5   3       4008.78       4021.07       119.62 o                         
   0   6   3       4465.99       4381.54        95.54 o                         
   1   6   3        267.04        301.18        16.24 o                         
   2   6   3       2476.48       2167.71        42.26 o                         
   3   6   3         65.43        145.71        14.08 o                         
   4   6   3        817.65        770.61        19.55 o                         
   5   6   3        235.38        214.68        14.09 o                         
   6   6   3       4034.10       4036.93        63.62 o                         
   7   6   3        483.04        527.78        19.60 o                         
   8   6   3        396.92        419.11        21.13 o                         
   9   6   3        324.88        332.84        20.98 o                         
  10   6   3        383.69        399.67        23.16 o                         
  11   6   3        142.73        175.85        23.65 o                         
  12   6   3       7925.62       7753.35       138.10 o                         
  13   6   3       1992.52       1961.52        52.12 o                         
  14   6   3       2579.59       2531.31        61.63 o                         
  15   6   3          5.63          6.22        25.21 o                         
  16   6   3        397.90        395.33        32.57 o                         
  17   6   3         30.26        -35.36        29.16 o                         
  18   6   3        275.01        289.29        36.87 o                         
  19   6   3         23.16        -11.96        34.10 o                         
  20   6   3         44.30         52.75        37.77 o                         
  21   6   3         16.61         17.47        39.61 o                         
  22   6   3        351.09        328.35        50.48 o                         
  23   6   3        263.56        324.44        54.20 o                         
   1   7   3          7.13         -1.44        13.72 o                         
   2   7   3       5527.49       5181.52        85.31 o                         
   3   7   3        916.84        863.68        25.30 o                         
   4   7   3      15111.51      15467.62       240.24 o                         
   5   7   3        214.34        254.13        15.88 o                         
   6   7   3      18013.73      18175.50       255.06 o                         
   7   7   3        248.56        242.82        18.33 o                         
   8   7   3       6830.95       6737.19       108.10 o                         
   9   7   3       1326.46       1311.53        37.87 o                         
  10   7   3       1206.55       1095.35        36.04 o                         
  11   7   3         24.43         -0.62        21.74 o                         
  12   7   3       5512.79       5198.47       114.77 o                         
  13   7   3         40.36         10.21        26.35 o                         
  14   7   3       8393.33       8571.25       159.80 o                         
  15   7   3       1046.97       1082.59        47.10 o                         
  16   7   3       5246.80       5138.65       131.76 o                         
  17   7   3        217.27        209.09        37.81 o                         
  18   7   3       1741.07       1641.32        64.89 o                         
  19   7   3         70.85         -4.14        39.55 o                         
  20   7   3          6.35        -59.40        39.60 o                         
  21   7   3        222.29        217.15        48.31 o                         
  22   7   3       1179.40       1219.36        69.43 o                         
   0   8   3      11262.85      11179.39       232.49 o                         
   1   8   3       3130.25       2979.84        57.79 o                         
   2   8   3       2792.30       2689.79        54.19 o                         
   3   8   3      18845.67      19196.37       285.55 o                         
   4   8   3       1335.96       1328.32        37.03 o                         
   5   8   3      29579.32      30635.85       465.10 o                         
   6   8   3       1062.64       1060.14        36.11 o                         
   7   8   3      12587.75      12279.72       198.05 o                         
   8   8   3       8682.44       8498.89       143.64 o                         
   9   8   3       1371.66       1394.39        42.19 o                         
  10   8   3       4465.22       4409.07        95.47 o                         
  11   8   3       2653.03       2626.54        67.74 o                         
  12   8   3       1049.51       1040.32        42.79 o                         
  13   8   3      15507.85      15549.41       270.27 o                         
  14   8   3         74.59         81.60        32.26 o                         
  15   8   3      14547.78      14779.71       271.65 o                         
  16   8   3        527.35        602.24        46.14 o                         
  17   8   3       6167.67       6059.82       139.76 o                         
  18   8   3       2345.41       2257.88        79.01 o                         
  19   8   3        217.06        189.52        46.05 o                         
  20   8   3       1012.81       1136.10        65.27 o                         
  21   8   3       1211.53       1188.09        71.89 o                         
   1   9   3        721.12        738.09        29.74 o                         
   2   9   3        707.22        777.49        29.99 o                         
   3   9   3       1155.90       1183.77        36.04 o                         
   4   9   3       1894.14       1813.84        47.32 o                         
   5   9   3         43.59         16.90        22.54 o                         
   6   9   3       2376.95       2278.74        56.41 o                         
   7   9   3       2293.02       2181.31        57.24 o                         
   8   9   3         85.77          7.12        25.28 o                         
   9   9   3        438.47        422.51        34.61 o                         
  10   9   3        151.97         93.54        31.15 o                         
  11   9   3        193.13        238.34        35.63 o                         
  12   9   3        782.50        819.25        46.62 o                         
  13   9   3         13.87         14.27        34.41 o                         
  14   9   3        421.82        383.20        45.63 o                         
  15   9   3       1584.00       1491.46        65.71 o                         
  16   9   3        227.97        210.84        45.65 o                         
  17   9   3          0.84        -47.32        41.77 o                         
  18   9   3          0.21        -14.01        45.49 o                         
  19   9   3         50.68         37.45        50.34 o                         
   0  10   3       1157.43       1080.59        56.63 o                         
   1  10   3       1039.79       1039.32        40.32 o                         
   2  10   3       2390.66       2462.93        62.38 o                         
   3  10   3       8602.33       8827.42       158.87 o                         
   4  10   3         68.56         73.71        26.62 o                         
   5  10   3       6890.91       7065.56       135.31 o                         
   6  10   3        246.40        287.55        31.39 o                         
   7  10   3       5254.54       5255.97       115.59 o                         
   8  10   3          7.84         10.46        31.15 o                         
   9  10   3        816.08        794.80        44.76 o                         
  10  10   3        437.90        406.14        40.74 o                         
  11  10   3       1170.01       1195.66        54.78 o                         
  12  10   3       1736.28       1734.94        67.17 o                         
  13  10   3       5659.19       5307.65       139.39 o                         
  14  10   3         15.99        -23.64        44.19 o                         
  15  10   3       4890.23       4682.84       137.05 o                         
  16  10   3        281.26        220.42        52.45 o                         
  17  10   3       2376.82       2331.33        95.10 o                         
   1  11   3       1853.75       1821.81        62.09 o                         
   2  11   3       2875.45       2850.46        78.81 o                         
   3  11   3        506.78        578.08        43.19 o                         
   4  11   3       7831.05       7943.56       168.13 o                         
   5  11   3         24.96         12.80        34.39 o                         
   6  11   3       6844.38       6783.92       156.30 o                         
   7  11   3       1177.73       1167.65        61.60 o                         
   8  11   3        869.15        942.57        60.45 o                         
   9  11   3        298.50        289.24        54.44 o                         
  10  11   3        232.40        294.73        56.52 o                         
  11  11   3       1191.82       1248.40        73.29 o                         
  12  11   3       2921.06       2986.26       112.59 o                         
  13  11   3        666.12        837.74        69.70 o                         
  14  11   3       4261.84       4007.28       135.00 o                         
  15  11   3         81.38        188.63        57.91 o                         
   0  12   3        398.43        385.62        60.55 o                         
   1  12   3         42.94        -21.56        36.30 o                         
   2  12   3        300.64        236.59        42.53 o                         
   3  12   3         17.25        -38.60        38.87 o                         
   4  12   3          0.20        -53.68        39.54 o                         
   5  12   3        425.73        542.53        53.44 o                         
   6  12   3          1.51          3.18        47.01 o                         
   7  12   3        259.87        284.52        55.57 o                         
   8  12   3        675.56        686.37        64.17 o                         
   9  12   3         26.26         10.10        52.58 o                         
  10  12   3        469.67        501.80        64.38 o                         
  11  12   3         55.12         72.71        56.93 o                         
  12  12   3        230.59        149.51        62.24 o                         
   1  13   3       1136.46       1247.80        71.10 o                         
   2  13   3       4759.44       4800.09       139.32 o                         
   3  13   3       2009.52       2326.56        92.91 o                         
   4  13   3      11269.78      12231.10       300.38 o                         
   5  13   3        264.63        364.86        64.39 o                         
   6  13   3       7940.10       7762.33       215.58 o                         
   7  13   3       1118.24       1336.57        97.70 o                         
   0   0   4     191521.64     195104.52      4132.72 o                         
   1   0   4        284.58        282.66        12.35 o                         
   2   0   4      73530.84      74277.25      1114.76 o                         
   3   0   4       6842.65       6132.49        95.33 o                         
   4   0   4       3949.31       3751.25        64.73 o                         
   5   0   4      71921.05      75408.54      1187.72 o                         
   6   0   4      16346.41      17275.18       280.26 o                         
   7   0   4      21116.56      22911.52       415.40 o                         
   8   0   4     105839.59     115677.12      2071.64 o                         
   9   0   4      11687.98      12509.57       236.69 o                         
  10   0   4     135040.34     150487.66      2834.12 o                         
  11   0   4       1625.81       2013.24        52.40 o                         
  12   0   4      43694.11      47453.80       898.54 o                         
  13   0   4      21726.90      22382.04       432.90 o                         
  14   0   4        138.32        140.81        24.36 o                         
  15   0   4      13038.38      13587.70       281.71 o                         
  16   0   4       4694.87       4633.88       120.00 o                         
  17   0   4        395.38        420.68        40.45 o                         
  18   0   4      17493.35      18035.93       380.24 o                         
  19   0   4       3346.17       3232.26       100.19 o                         
  20   0   4      11150.83      11742.42       292.34 o                         
  21   0   4        726.48        834.78        61.86 o                         
  22   0   4       3706.23       3751.52       130.26 o                         
  23   0   4       1853.01       1969.71        91.16 o                         
  24   0   4       1220.08       1016.52        77.11 o                         
  25   0   4       2413.76       2267.99       109.76 o                         
   1   1   4       2428.31       2066.98        26.28 o                         
   2   1   4        907.39        985.50        15.28 o                         
   3   1   4        398.67        348.91         9.20 o                         
   4   1   4      18765.34      19247.34       216.56 o                         
   5   1   4          0.17         -4.57         6.97 o                         
   6   1   4      17754.27      19113.08       229.09 o                         
   7   1   4       2556.69       2571.29        42.15 o                         
   8   1   4        146.14        164.12        12.83 o                         
   9   1   4      17694.31      19305.79       265.63 o                         
  10   1   4        633.51        601.99        19.75 o                         
  11   1   4        403.08        354.99        16.76 o                         
  12   1   4       4881.03       5103.43        83.18 o                         
  13   1   4         41.33          6.58        15.55 o                         
  14   1   4       6168.66       6203.50       103.97 o                         
  15   1   4        764.85        794.28        29.01 o                         
  16   1   4          3.31         -6.09        20.46 o                         
  17   1   4        659.85        691.27        31.63 o                         
  18   1   4          0.97        -16.14        24.48 o                         
  19   1   4        170.63        135.52        27.53 o                         
  20   1   4       1110.26       1074.45        43.76 o                         
  21   1   4        153.50        131.47        32.19 o                         
  22   1   4        890.18        990.41        45.96 o                         
  23   1   4        175.07        183.11        38.08 o                         
  24   1   4       1097.84       1144.90        55.70 o                         
  25   1   4         11.96         19.80        42.79 o                         
   0   2   4       6091.12       5655.21        89.93 o                         
   1   2   4         57.16         42.02         6.83 o                         
   2   2   4       3863.21       3661.98        44.93 o                         
   3   2   4        428.88        348.74        10.79 o                         
   4   2   4        461.52        435.84        11.69 o                         
   5   2   4      15462.16      15968.55       200.19 o                         
   6   2   4         22.05         64.02        10.19 o                         
   7   2   4       6297.81       6300.15        95.22 o                         
   8   2   4       5295.05       5370.76        84.24 o                         
   9   2   4       3082.56       3014.69        52.68 o                         
  10   2   4      23571.08      25660.33       368.28 o                         
  11   2   4         26.29         21.90        13.60 o                         
  12   2   4       5767.14       5747.11        94.32 o                         
  13   2   4       5442.81       5516.96        93.77 o                         
  14   2   4        779.00        834.12        27.72 o                         
  15   2   4       2727.11       2609.40        55.81 o                         
  16   2   4        244.15        236.02        23.50 o                         
  17   2   4       1034.20       1021.91        36.85 o                         
  18   2   4        507.83        500.76        32.44 o                         
  19   2   4        267.14        302.08        30.57 o                         
  20   2   4       1151.96       1211.12        45.78 o                         
  21   2   4          6.38         60.14        30.15 o                         
  22   2   4       1849.00       1987.36        66.02 o                         
  23   2   4       1041.73       1151.05        55.20 o                         
  24   2   4        183.52        209.49        45.58 o                         
  25   2   4        361.79        296.65        51.07 o                         
   1   3   4      26097.43      25464.11       310.56 o                         
   2   3   4       3742.69       3409.13        46.96 o                         
   3   3   4       2773.07       2315.74        34.29 o                         
   4   3   4      35789.46      37071.45       467.51 o                         
   5   3   4        409.86        501.66        15.57 o                         
   6   3   4      28001.57      29246.01       401.11 o                         
   7   3   4      33709.52      36948.11       500.74 o                         
   8   3   4       8242.65       8293.22       129.12 o                         
   9   3   4      60335.22      63250.94       923.40 o                         
  10   3   4         25.53         43.21        15.18 o                         
  11   3   4      21733.56      22271.87       335.08 o                         
  12   3   4      11038.45      11437.27       173.12 o                         
  13   3   4       5243.56       5057.30        88.06 o                         
  14   3   4      16618.93      17051.70       257.37 o                         
  15   3   4          0.69          0.32        19.54 o                         
  16   3   4        939.51        910.99        34.40 o                         
  17   3   4       5446.67       5455.71       101.75 o                         
  18   3   4        835.54        876.94        37.39 o                         
  19   3   4       8931.49       9072.36       156.38 o                         
  20   3   4        586.58        711.33        39.13 o                         
  21   3   4       3115.46       3090.10        84.02 o                         
  22   3   4       2717.08       2683.58        79.07 o                         
  23   3   4       1042.37       1048.52        59.81 o                         
  24   3   4       1799.64       1939.62        76.87 o                         
  25   3   4        438.45        509.44        59.97 o                         
   0   4   4      37764.55      40108.73       731.77 o                         
   1   4   4        666.69        606.48        16.02 o                         
   2   4   4      15596.68      15953.67       211.44 o                         
   3   4   4        999.89        789.24        24.04 o                         
   4   4   4        604.22        692.08        21.11 o                         
   5   4   4      25484.20      26068.18       350.63 o                         
   6   4   4       5790.08       6056.62        87.75 o                         
   7   4   4       1805.21       1814.45        44.12 o                         
   8   4   4      14299.36      13693.39       211.63 o                         
   9   4   4        722.85        763.83        23.47 o                         
  10   4   4      22304.14      22883.80       351.08 o                         
  11   4   4        632.88        606.65        24.66 o                         
  12   4   4       3130.03       2928.08        65.42 o                         
  13   4   4       5012.22       5003.43        90.57 o                         
  14   4   4       1182.07       1086.35        34.63 o                         
  15   4   4       2646.44       2396.30        53.78 o                         
  16   4   4       1126.06       1081.42        37.68 o                         
  17   4   4         41.86         42.38        24.33 o                         
  18   4   4       8489.82       8285.01       145.75 o                         
  19   4   4        673.00        753.30        39.26 o                         
  20   4   4       2706.39       2719.65        75.56 o                         
  21   4   4        102.02        109.69        38.92 o                         
  22   4   4        177.74        215.05        44.18 o                         
  23   4   4       1515.33       1459.91        70.08 o                         
  24   4   4         35.17         50.25        48.58 o                         
   1   5   4      10072.55       9115.09       134.90 o                         
   2   5   4       7770.65       7655.75       118.60 o                         
   3   5   4      13410.68      13072.00       188.35 o                         
   4   5   4       4039.17       4219.54        65.78 o                         
   5   5   4        779.21        707.29        21.28 o                         
   6   5   4       3968.09       3736.60        58.97 o                         
   7   5   4       9799.90       9667.67       134.11 o                         
   8   5   4       5894.85       5822.59        93.45 o                         
   9   5   4      20312.99      20262.45       318.07 o                         
  10   5   4          1.44         13.73        15.86 o                         
  11   5   4      17073.58      17183.72       265.49 o                         
  12   5   4       3813.76       3831.58        75.04 o                         
  13   5   4       2673.23       2527.79        56.93 o                         
  14   5   4       1755.96       1642.24        45.38 o                         
  15   5   4        827.56        779.76        32.86 o                         
  16   5   4       1677.57       1678.72        47.06 o                         
  17   5   4       4209.98       4272.82       107.68 o                         
  18   5   4        339.44        363.88        36.41 o                         
  19   5   4       4861.53       4900.83       113.28 o                         
  20   5   4        131.42        193.79        39.78 o                         
  21   5   4       3764.60       3718.77       103.21 o                         
  22   5   4         12.95         27.89        42.83 o                         
  23   5   4         95.51         47.68        46.94 o                         
   0   6   4      16807.92      17518.76       358.14 o                         
   1   6   4        171.34        154.82        14.91 o                         
   2   6   4       6145.93       5739.39        94.92 o                         
   3   6   4       9884.00       9686.11       151.56 o                         
   4   6   4        162.95        184.33        12.94 o                         
   5   6   4      19636.54      20125.65       274.26 o                         
   6   6   4       2796.32       2654.59        46.36 o                         
   7   6   4       5114.79       5183.36        80.89 o                         
   8   6   4      10133.24      10298.43       146.56 o                         
   9   6   4        424.97        403.02        20.81 o                         
  10   6   4      13406.39      13546.26       218.98 o                         
  11   6   4          3.98         -2.89        21.39 o                         
  12   6   4      14029.24      14454.88       241.44 o                         
  13   6   4       3346.23       3270.31        89.33 o                         
  14   6   4       3277.04       3048.07        73.40 o                         
  15   6   4       9021.68       8893.45       162.73 o                         
  16   6   4         53.44         70.72        29.41 o                         
  17   6   4       4293.93       4066.54        93.59 o                         
  18   6   4       4190.05       3978.36       107.34 o                         
  19   6   4        553.20        687.18        48.89 o                         
  20   6   4       4457.33       4216.93       114.83 o                         
  21   6   4       1113.00       1118.18        63.05 o                         
  22   6   4       1727.57       1820.63        80.26 o                         
  23   6   4       1476.83       1676.12        80.51 o                         
   1   7   4      12719.12      12586.72       195.60 o                         
   2   7   4         67.86         70.15        16.45 o                         
   3   7   4        668.87        654.08        24.82 o                         
   4   7   4       6787.36       6412.27       104.57 o                         
   5   7   4        141.18        173.03        15.30 o                         
   6   7   4       1937.40       1873.11        39.41 o                         
   7   7   4       3740.97       3599.42        64.59 o                         
   8   7   4        720.96        734.01        30.61 o                         
   9   7   4      13653.18      13854.54       230.37 o                         
  10   7   4         79.65         78.62        23.10 o                         
  11   7   4       3949.30       4044.55        87.41 o                         
  12   7   4        131.68        181.99        28.23 o                         
  13   7   4       2510.56       2444.55        67.32 o                         
  14   7   4       1576.79       1572.35        52.86 o                         
  15   7   4        543.53        627.44        39.92 o                         
  16   7   4        418.17        377.42        38.34 o                         
  17   7   4       3222.84       3172.88        89.84 o                         
  18   7   4        327.79        378.14        44.65 o                         
  19   7   4       3728.69       3544.08       101.39 o                         
  20   7   4         32.91         97.64        45.05 o                         
  21   7   4       1663.94       1789.98        79.66 o                         
  22   7   4       1664.62       1684.38        83.57 o                         
   0   8   4       4915.17       5053.11       124.19 o                         
   1   8   4        650.85        630.81        26.35 o                         
   2   8   4       6382.23       6109.24       107.15 o                         
   3   8   4       1929.95       1787.09        45.21 o                         
   4   8   4        661.49        630.63        29.10 o                         
   5   8   4       1498.42       1502.08        42.94 o                         
   6   8   4       2256.15       2273.61        52.06 o                         
   7   8   4       9803.89       9296.21       159.82 o                         
   8   8   4       4956.86       4716.60        96.99 o                         
   9   8   4          9.45        -35.80        24.06 o                         
  10   8   4       4691.92       4734.42       103.77 o                         
  11   8   4        800.86        777.24        41.89 o                         
  12   8   4       4374.05       4094.45        99.25 o                         
  13   8   4         18.51        -12.51        31.88 o                         
  14   8   4        780.58        699.23        44.05 o                         
  15   8   4       1787.26       1713.03        63.90 o                         
  16   8   4        607.64        587.17        49.26 o                         
  17   8   4       5628.42       5282.80       136.63 o                         
  18   8   4        555.81        582.25        56.18 o                         
  19   8   4        119.45        110.60        49.05 o                         
  20   8   4       1761.39       1922.41        85.18 o                         
   1   9   4      20063.20      20163.85       310.93 o                         
   2   9   4       7277.48       7099.03       123.61 o                         
   3   9   4       6243.11       6192.47       115.76 o                         
   4   9   4      10249.95      10075.64       174.90 o                         
   5   9   4       1142.27       1080.82        40.12 o                         
   6   9   4       4052.41       4061.42        88.39 o                         
   7   9   4      13339.25      13433.03       240.51 o                         
   8   9   4        831.76        948.97        44.15 o                         
   9   9   4      14510.68      14148.77       260.33 o                         
  10   9   4         48.94        111.20        33.15 o                         
  11   9   4      14969.06      15206.84       289.82 o                         
  12   9   4       1364.92       1462.53        59.98 o                         
  13   9   4       5080.26       5111.02       124.50 o                         
  14   9   4       3213.26       3040.13        90.29 o                         
  15   9   4         26.80          4.11        40.12 o                         
  16   9   4       2791.56       2785.91        92.00 o                         
  17   9   4       3454.72       3281.08       105.25 o                         
  18   9   4        968.74       1090.79        66.85 o                         
  19   9   4       8179.05       7864.74       191.10 o                         
   0  10   4          5.37         37.39        36.65 o                         
   1  10   4        476.76        524.18        34.56 o                         
   2  10   4          9.47        -35.87        25.47 o                         
   3  10   4       1561.16       1638.47        50.99 o                         
   4  10   4        214.92        202.11        30.01 o                         
   5  10   4         24.06          0.43        28.45 o                         
   6  10   4         10.80        -44.12        29.42 o                         
   7  10   4        196.86        198.01        35.24 o                         
   8  10   4          3.38        -15.62        33.32 o                         
   9  10   4        224.67        209.33        38.78 o                         
  10  10   4        188.87        158.92        38.35 o                         
  11  10   4          2.60        -36.88        34.99 o                         
  12  10   4        171.90        192.89        41.46 o                         
  13  10   4        573.42        688.00        52.70 o                         
  14  10   4        236.01        131.82        44.98 o                         
  15  10   4        394.71        289.59        51.44 o                         
  16  10   4         21.87        -10.72        50.94 o                         
  17  10   4         49.49         14.26        53.95 o                         
   1  11   4        426.88        397.42        40.07 o                         
   2  11   4       4596.57       4473.17       111.37 o                         
   3  11   4        623.55        620.10        47.24 o                         
   4  11   4        834.74        881.23        52.72 o                         
   5  11   4        879.32        887.46        54.52 o                         
   6  11   4        579.98        674.85        51.23 o                         
   7  11   4        578.46        646.97        55.47 o                         
   8  11   4       1967.74       2131.00        83.17 o                         
   9  11   4         17.28         23.92        45.02 o                         
  10  11   4        296.83        265.89        51.07 o                         
  11  11   4        443.13        503.51        55.95 o                         
  12  11   4        857.04        854.65        68.30 o                         
  13  11   4        258.62        240.68        62.36 o                         
  14  11   4        184.35        354.59        60.97 o                         
   0  12   4      12212.55      12209.63       355.37 o                         
   1  12   4        853.05        957.03        56.83 o                         
   2  12   4       6556.90       6571.02       157.98 o                         
   3  12   4       2800.02       2964.79        95.42 o                         
   4  12   4        207.71        222.79        47.82 o                         
   5  12   4       1346.08       1373.17        69.68 o                         
   6  12   4       3389.01       3342.14       113.31 o                         
   7  12   4       2282.94       2443.81        98.32 o                         
   8  12   4       9017.28       9168.00       237.89 o                         
   9  12   4         16.94         58.66        54.09 o                         
  10  12   4       7806.10       7590.50       223.16 o                         
  11  12   4        188.15        235.99        64.88 o                         
   1  13   4        729.07        841.88        64.99 o                         
   2  13   4        120.39         63.21        51.45 o                         
   3  13   4        568.34        662.80        63.01 o                         
   4  13   4        268.28        300.28        58.15 o                         
   5  13   4         45.62        -26.87        60.85 o                         
   6  13   4        133.48         81.13        61.90 o                         
   1   1   5      71839.80      74086.77       792.19 o                         
   2   1   5      17584.11      17733.39       193.29 o                         
   3   1   5      55351.31      58799.86       651.74 o                         
   4   1   5         98.53         94.50         8.99 o                         
   5   1   5       2793.89       2941.48        43.48 o                         
   6   1   5       4778.03       4761.82        67.53 o                         
   7   1   5      34117.78      35942.97       487.12 o                         
   8   1   5       7761.23       8186.41       115.48 o                         
   9   1   5      35432.43      35364.10       488.94 o                         
  10   1   5        610.98        597.03        20.44 o                         
  11   1   5      46546.68      50001.47       708.94 o                         
  12   1   5        827.54        909.06        25.47 o                         
  13   1   5      13141.49      13061.41       194.02 o                         
  14   1   5         67.23         93.36        19.15 o                         
  15   1   5       1371.58       1347.59        38.58 o                         
  16   1   5       3339.73       3274.26        69.07 o                         
  17   1   5       9162.67       9112.62       149.96 o                         
  18   1   5       1436.56       1410.08        45.32 o                         
  19   1   5      16972.50      17354.23       286.37 o                         
  20   1   5         17.23         42.17        31.11 o                         
  21   1   5      11738.80      11948.88       210.31 o                         
  22   1   5         42.21          4.94        33.55 o                         
  23   1   5        734.46        741.54        48.17 o                         
  24   1   5        459.01        450.35        48.49 o                         
  25   1   5        956.27        994.02        59.26 o                         
   0   2   5      27916.34      28350.25       445.29 o                         
   1   2   5        787.14        652.05        14.00 o                         
   2   2   5      36946.77      37743.97       427.44 o                         
   3   2   5       1469.04       1713.80        28.29 o                         
   4   2   5       3548.71       3185.01        46.63 o                         
   5   2   5       4890.73       4656.65        65.25 o                         
   6   2   5       3592.73       3340.08        52.03 o                         
   7   2   5        607.77        552.19        19.58 o                         
   8   2   5      24983.16      26364.00       393.47 o                         
   9   2   5        683.65        614.51        21.08 o                         
  10   2   5      15534.01      15608.38       236.63 o                         
  11   2   5       3133.37       3024.12        58.88 o                         
  12   2   5      22557.76      23297.83       354.21 o                         
  13   2   5       1228.44       1066.58        33.78 o                         
  14   2   5       1740.95       1649.89        42.37 o                         
  15   2   5        285.59        258.39        25.09 o                         
  16   2   5       2045.52       1908.42        50.07 o                         
  17   2   5        228.24        163.63        26.41 o                         
  18   2   5       5907.05       5717.96       105.94 o                         
  19   2   5        842.59        843.24        39.25 o                         
  20   2   5       7264.13       7318.49       142.32 o                         
  21   2   5        447.58        445.16        39.72 o                         
  22   2   5       4781.31       4555.00       105.18 o                         
  23   2   5       2622.22       2434.45        77.72 o                         
  24   2   5          0.20        -36.38        40.28 o                         
  25   2   5         41.18         85.19        46.59 o                         
   1   3   5        102.51         97.08        10.73 o                         
   2   3   5        336.95        315.33        12.92 o                         
   3   3   5       5568.46       5746.80        82.10 o                         
   4   3   5         47.50         99.34        12.09 o                         
   5   3   5        186.45        182.75        12.85 o                         
   6   3   5       8864.23       9167.42       126.84 o                         
   7   3   5       1188.75       1028.86        28.76 o                         
   8   3   5       1090.89        844.52        25.86 o                         
   9   3   5        489.88        452.37        19.80 o                         
  10   3   5       5091.69       5074.78        90.67 o                         
  11   3   5       2845.08       2931.89        61.58 o                         
  12   3   5       2573.05       2535.33        55.83 o                         
  13   3   5        119.11        124.56        19.66 o                         
  14   3   5          6.18        -25.54        20.55 o                         
  15   3   5       1769.56       1611.44        47.65 o                         
  16   3   5        275.36        302.22        28.77 o                         
  17   3   5         61.23         12.54        25.75 o                         
  18   3   5        176.82        171.14        29.82 o                         
  19   3   5        129.72        120.93        31.83 o                         
  20   3   5       1224.45       1262.71        49.24 o                         
  21   3   5        676.06        752.83        44.56 o                         
  22   3   5         79.47         61.84        39.31 o                         
  23   3   5          0.85        -58.79        39.19 o                         
  24   3   5        134.92         19.82        46.50 o                         
   0   4   5      74140.45      76853.11      1475.22 o                         
   1   4   5       3125.35       3116.21        49.79 o                         
   2   4   5      65497.49      68246.59       902.08 o                         
   3   4   5       2713.86       2580.79        42.01 o                         
   4   4   5       9055.68       9075.53       123.95 o                         
   5   4   5       2522.24       2660.63        44.14 o                         
   6   4   5      18289.67      19767.57       268.98 o                         
   7   4   5         64.65         54.59        13.27 o                         
   8   4   5      44883.02      46851.58       710.21 o                         
   9   4   5        631.74        601.22        24.64 o                         
  10   4   5      37182.17      38685.74       595.90 o                         
  11   4   5          0.33         -7.61        15.80 o                         
  12   4   5      23344.10      24243.27       379.60 o                         
  13   4   5        528.55        488.80        27.21 o                         
  14   4   5       1702.57       1691.02        49.37 o                         
  15   4   5       1028.37        982.18        35.99 o                         
  16   4   5       5009.83       4968.39        97.37 o                         
  17   4   5       1712.50       1630.18        54.41 o                         
  18   4   5      13050.60      13231.90       225.05 o                         
  19   4   5        156.95        198.11        33.70 o                         
  20   4   5      12507.60      12335.58       230.27 o                         
  21   4   5        172.94        135.89        41.25 o                         
  22   4   5       4169.43       4003.53       112.58 o                         
  23   4   5         49.64         70.36        46.27 o                         
  24   4   5          0.15        -69.41        46.28 o                         
   1   5   5      30251.46      30967.46       445.46 o                         
   2   5   5          1.08        -16.67        11.64 o                         
   3   5   5      15601.53      15612.54       225.71 o                         
   4   5   5       1089.09        975.34        24.51 o                         
   5   5   5        165.06        166.60        13.72 o                         
   6   5   5         82.40        101.65        12.34 o                         
   7   5   5      10240.27      10029.02       147.70 o                         
   8   5   5       5179.09       5308.48        90.07 o                         
   9   5   5      23450.96      23655.07       373.25 o                         
  10   5   5       1994.74       1955.79        46.91 o                         
  11   5   5      26540.31      27072.22       439.50 o                         
  12   5   5         95.68        146.37        21.82 o                         
  13   5   5       3136.09       3106.70        69.65 o                         
  14   5   5        146.09        112.35        23.92 o                         
  15   5   5       1206.39       1200.51        43.59 o                         
  16   5   5       2256.48       2114.10        60.75 o                         
  17   5   5       2571.63       2398.54        67.36 o                         
  18   5   5        192.44        260.63        35.85 o                         
  19   5   5       7642.59       7466.17       162.03 o                         
  20   5   5          3.96         27.45        38.79 o                         
  21   5   5       6583.85       6461.28       168.08 o                         
  22   5   5         41.30        -26.94        43.32 o                         
  23   5   5        819.78        836.66        64.74 o                         
   0   6   5       6229.82       6217.51       140.55 o                         
   1   6   5       1229.43       1130.72        30.27 o                         
   2   6   5        199.68        207.23        18.82 o                         
   3   6   5       1129.90       1072.83        29.52 o                         
   4   6   5         65.20         75.44        13.38 o                         
   5   6   5       2430.51       2366.66        42.05 o                         
   6   6   5          1.26        -18.91        12.61 o                         
   7   6   5       1571.41       1532.49        33.96 o                         
   8   6   5        740.70        788.72        24.74 o                         
   9   6   5        319.24        327.42        21.42 o                         
  10   6   5       2121.93       2057.57        50.77 o                         
  11   6   5        407.28        442.47        27.43 o                         
  12   6   5        271.11        232.36        26.29 o                         
  13   6   5        147.53         65.99        27.48 o                         
  14   6   5        717.59        779.37        39.83 o                         
  15   6   5        783.42        708.41        41.65 o                         
  16   6   5        373.08        338.45        36.41 o                         
  17   6   5        285.82        288.94        36.65 o                         
  18   6   5       1236.85       1181.84        55.18 o                         
  19   6   5        664.10        797.43        52.71 o                         
  20   6   5        323.98        276.90        48.78 o                         
  21   6   5        400.91        436.35        53.29 o                         
  22   6   5        281.38        412.61        54.56 o                         
   1   7   5      21023.85      21134.22       321.60 o                         
   2   7   5        125.50        167.85        19.94 o                         
   3   7   5       4099.33       3993.90        73.07 o                         
   4   7   5         94.25        110.96        18.33 o                         
   5   7   5          2.80         13.62        13.61 o                         
   6   7   5         22.22         23.16        15.47 o                         
   7   7   5       4320.86       4295.24        84.91 o                         
   8   7   5        801.19        727.92        28.98 o                         
   9   7   5      14314.02      14005.87       232.16 o                         
  10   7   5       4420.20       4160.59        90.93 o                         
  11   7   5      14089.79      14010.92       244.33 o                         
  12   7   5        357.35        402.03        33.50 o                         
  13   7   5       2629.54       2449.80        68.48 o                         
  14   7   5         97.55         84.34        31.07 o                         
  15   7   5        287.33        207.62        40.21 o                         
  16   7   5        125.13         93.75        36.02 o                         
  17   7   5       2440.54       2462.58        81.26 o                         
  18   7   5        971.50       1018.21        60.59 o                         
  19   7   5       2793.16       2900.84        93.41 o                         
  20   7   5        287.25        394.64        51.12 o                         
  21   7   5       4517.08       4376.46       124.26 o                         
   0   8   5      34223.66      36520.84       789.45 o                         
   1   8   5         52.46         74.51        22.36 o                         
   2   8   5      20681.95      20676.33       346.54 o                         
   3   8   5       2489.87       2429.19        58.09 o                         
   4   8   5       1787.72       1797.37        47.77 o                         
   5   8   5        402.35        413.07        26.85 o                         
   6   8   5       4385.22       4344.75        88.48 o                         
   7   8   5       1486.62       1446.38        46.49 o                         
   8   8   5      21328.08      21492.38       378.21 o                         
   9   8   5        248.43        298.09        33.48 o                         
  10   8   5      22786.71      22609.59       409.28 o                         
  11   8   5        870.06        892.18        45.81 o                         
  12   8   5       8764.05       8362.04       175.69 o                         
  13   8   5        331.90        472.38        48.17 o                         
  14   8   5          5.03        -31.65        35.63 o                         
  15   8   5       2769.54       2636.78        83.24 o                         
  16   8   5       3397.94       3306.24       102.26 o                         
  17   8   5        227.99        225.84        48.81 o                         
  18   8   5       7522.53       6992.15       175.28 o                         
  19   8   5          4.10         24.58        48.02 o                         
  20   8   5       6420.28       6361.09       170.45 o                         
   1   9   5       2881.75       2610.90        64.17 o                         
   2   9   5         99.85          1.28        23.75 o                         
   3   9   5        457.47        513.45        31.77 o                         
   4   9   5       6059.67       5812.95       113.65 o                         
   5   9   5        210.78        223.92        28.97 o                         
   6   9   5          3.59        -40.55        27.04 o                         
   7   9   5         26.60        -15.86        30.21 o                         
   8   9   5        103.56         17.05        31.16 o                         
   9   9   5       2919.04       2771.62        82.63 o                         
  10   9   5        461.72        374.06        40.59 o                         
  11   9   5        814.83        876.40        49.26 o                         
  12   9   5         79.65        106.76        37.62 o                         
  13   9   5         15.52         17.09        37.53 o                         
  14   9   5       1769.89       1618.61        70.20 o                         
  15   9   5          3.66        -17.89        41.64 o                         
  16   9   5          1.64        -23.31        44.48 o                         
  17   9   5        411.94        341.56        54.53 o                         
  18   9   5          2.51        -42.32        48.74 o                         
   0  10   5      11541.80      11187.39       290.18 o                         
   1  10   5          9.03         18.80        27.69 o                         
   2  10   5       6908.24       6878.96       135.05 o                         
   3  10   5        129.74        174.17        30.51 o                         
   4  10   5       2325.47       2369.33        67.91 o                         
   5  10   5       1885.99       1868.21        60.54 o                         
   6  10   5       1189.04       1231.92        52.20 o                         
   7  10   5        186.23        262.50        37.58 o                         
   8  10   5       7216.35       6845.74       153.31 o                         
   9  10   5        365.20        283.71        42.02 o                         
  10  10   5      12243.03      12420.78       252.43 o                         
  11  10   5        168.84        125.81        39.76 o                         
  12  10   5       3037.92       3110.93        92.98 o                         
  13  10   5        340.55        343.15        47.77 o                         
  14  10   5        581.66        606.06        56.19 o                         
  15  10   5         21.81        -70.21        46.80 o                         
  16  10   5        461.35        528.71        59.60 o                         
   1  11   5       7437.65       7535.22       167.73 o                         
   2  11   5        395.91        427.90        49.11 o                         
   3  11   5       2406.20       2287.54        77.45 o                         
   4  11   5         96.95         58.28        40.44 o                         
   5  11   5          1.87        -12.29        39.14 o                         
   6  11   5        265.93        245.33        46.86 o                         
   7  11   5       3562.29       3460.56       109.59 o                         
   8  11   5          4.34         -7.09        43.96 o                         
   9  11   5       6595.04       6445.16       170.58 o                         
  10  11   5         61.77         34.20        49.58 o                         
  11  11   5       4078.82       3927.87       128.62 o                         
  12  11   5          0.24         42.16        51.50 o                         
  13  11   5       1204.73       1355.77        84.76 o                         
  14  11   5         53.29         79.93        58.01 o                         
   0  12   5         70.31         67.42        64.33 o                         
   1  12   5       1023.35       1213.96        63.68 o                         
   2  12   5         26.26         18.45        43.85 o                         
   3  12   5        142.82        145.60        47.45 o                         
   4  12   5        153.89        181.29        48.44 o                         
   5  12   5          2.04         -6.37        46.85 o                         
   6  12   5        161.98        202.50        55.38 o                         
   7  12   5         49.09         49.61        52.03 o                         
   8  12   5         30.91         28.65        52.17 o                         
   9  12   5         38.67          3.43        54.21 o                         
  10  12   5         10.54         57.51        57.96 o                         
   1  13   5       9950.99      10213.24       249.43 o                         
   2  13   5         10.08         81.96        52.73 o                         
   3  13   5       1832.59       2144.83       100.04 o                         
   4  13   5        375.29        449.03        62.18 o                         
   0   0   6      10049.45      10063.68       251.79 o                         
   1   0   6      34493.43      37139.82       629.59 o                         
   2   0   6      62110.67      64292.34      1118.62 o                         
   3   0   6      72636.96      76643.48      1374.78 o                         
   4   0   6       5725.72       5716.33       114.59 o                         
   5   0   6      49431.19      49900.40       926.78 o                         
   6   0   6       9007.11       7809.06       162.46 o                         
   7   0   6      12682.40      11680.85       231.99 o                         
   8   0   6       5653.73       5364.89       113.88 o                         
   9   0   6        810.51        633.76        32.38 o                         
  10   0   6      13693.76      14034.83       290.32 o                         
  11   0   6       6452.66       6078.02       139.00 o                         
  12   0   6      18156.96      18528.19       397.29 o                         
  13   0   6      12914.86      13072.19       288.60 o                         
  14   0   6       5269.84       5689.79       144.28 o                         
  15   0   6      25962.90      27896.01       608.78 o                         
  16   0   6       7326.67       7173.68       178.58 o                         
  17   0   6      10875.88      10896.10       269.43 o                         
  18   0   6       3364.77       3433.54       120.35 o                         
  19   0   6         18.82         47.67        44.93 o                         
  20   0   6      12952.34      13394.15       340.09 o                         
  21   0   6       4613.41       4577.75       149.94 o                         
  22   0   6       7493.74       7358.62       210.78 o                         
  23   0   6       9145.42       9170.49       272.27 o                         
  24   0   6       1448.08       1496.65        94.28 o                         
  25   0   6       3266.00       3266.13       138.15 o                         
   1   1   6       6981.36       7088.91        90.26 o                         
   2   1   6         43.86         32.83        10.37 o                         
   3   1   6      10216.85       9794.54       128.97 o                         
   4   1   6       1458.83       1400.55        26.06 o                         
   5   1   6          3.29          9.05        11.46 o                         
   6   1   6         18.76         -3.90        11.04 o                         
   7   1   6       2828.58       2595.89        44.46 o                         
   8   1   6         54.37         -0.50        11.01 o                         
   9   1   6        218.13        225.57        13.88 o                         
  10   1   6       2432.56       2352.94        44.58 o                         
  11   1   6       3126.92       2871.90        53.75 o                         
  12   1   6        495.09        547.09        22.29 o                         
  13   1   6       3179.92       3153.10        61.14 o                         
  14   1   6       1497.34       1494.59        39.20 o                         
  15   1   6       1721.31       1696.54        44.87 o                         
  16   1   6       1186.73       1154.42        38.62 o                         
  17   1   6       1140.51       1097.52        40.90 o                         
  18   1   6       1300.11       1281.88        46.03 o                         
  19   1   6       1919.17       1897.36        58.74 o                         
  20   1   6         72.17        129.84        34.16 o                         
  21   1   6       2804.09       2756.35        77.64 o                         
  22   1   6        303.78        287.51        41.31 o                         
  23   1   6        125.74         90.20        40.61 o                         
  24   1   6        181.91        159.43        45.06 o                         
   0   2   6      18298.25      18577.45       344.36 o                         
   1   2   6        771.73        736.81        19.77 o                         
   2   2   6       4896.43       4255.21        64.48 o                         
   3   2   6      10116.60      10350.18       142.98 o                         
   4   2   6        103.32        119.40        12.56 o                         
   5   2   6       4428.29       4346.03        67.09 o                         
   6   2   6         23.15         -0.21        11.55 o                         
   7   2   6          5.40          0.97        12.15 o                         
   8   2   6       2810.89       2761.46        48.87 o                         
   9   2   6        302.89        343.06        19.09 o                         
  10   2   6       6591.08       6816.43       113.58 o                         
  11   2   6          1.27         11.99        16.18 o                         
  12   2   6       1262.30       1123.43        33.42 o                         
  13   2   6       1050.91       1026.90        33.94 o                         
  14   2   6       1997.57       1884.16        49.20 o                         
  15   2   6       1346.68       1329.42        41.34 o                         
  16   2   6       1846.07       1804.59        49.59 o                         
  17   2   6        177.51        188.82        28.47 o                         
  18   2   6        776.24        851.54        39.81 o                         
  19   2   6        210.85        207.88        32.00 o                         
  20   2   6       2142.26       2136.14        65.46 o                         
  21   2   6        329.59        352.62        40.61 o                         
  22   2   6        818.50        947.71        51.83 o                         
  23   2   6        433.17        422.39        48.17 o                         
  24   2   6          9.41          9.44        44.32 o                         
   1   3   6      28850.07      29540.40       401.55 o                         
   2   3   6      13169.83      12681.22       173.29 o                         
   3   3   6      35873.24      37053.48       506.66 o                         
   4   3   6      26458.01      26641.79       379.91 o                         
   5   3   6         39.64         16.01        11.96 o                         
   6   3   6      16400.82      16022.46       234.64 o                         
   7   3   6      11377.59      11006.17       164.84 o                         
   8   3   6       5538.03       5526.04        95.49 o                         
   9   3   6       5639.69       5369.38        97.17 o                         
  10   3   6        497.86        454.54        22.56 o                         
  11   3   6      12839.66      12594.76       205.27 o                         
  12   3   6       3223.42       3114.44        69.26 o                         
  13   3   6       4824.82       4796.20        98.65 o                         
  14   3   6       8225.17       8246.78       149.96 o                         
  15   3   6       3668.61       3690.35        95.36 o                         
  16   3   6      13843.97      13812.23       230.19 o                         
  17   3   6       7378.61       7159.79       131.11 o                         
  18   3   6       3437.46       3339.62        77.88 o                         
  19   3   6       6179.85       6188.73       123.06 o                         
  20   3   6        182.65        117.35        33.56 o                         
  21   3   6       9049.29       9216.63       178.17 o                         
  22   3   6       2056.96       2138.89        75.11 o                         
  23   3   6        546.79        529.26        51.00 o                         
  24   3   6       2633.49       2522.27        90.18 o                         
   0   4   6         92.11        223.14        21.50 o                         
   1   4   6       2160.01       2114.39        40.10 o                         
   2   4   6      19545.02      19981.00       287.49 o                         
   3   4   6       7330.75       6546.73       101.39 o                         
   4   4   6       5049.91       4671.29        71.83 o                         
   5   4   6      15847.75      15641.60       216.81 o                         
   6   4   6       8313.12       8320.63       120.60 o                         
   7   4   6       8534.39       8621.62       132.52 o                         
   8   4   6       1887.46       1843.79        45.73 o                         
   9   4   6        308.37        363.61        22.28 o                         
  10   4   6        114.51         89.23        20.14 o                         
  11   4   6       1476.02       1473.23        40.94 o                         
  12   4   6       7045.76       6889.57       126.18 o                         
  13   4   6       5725.36       5718.70       108.52 o                         
  14   4   6        141.19        142.79        25.44 o                         
  15   4   6       8046.90       7583.62       141.30 o                         
  16   4   6        745.26        749.72        37.73 o                         
  17   4   6        885.38        897.01        41.99 o                         
  18   4   6       1117.40       1101.20        47.22 o                         
  19   4   6         84.21        114.06        32.84 o                         
  20   4   6       4407.12       4149.31        98.32 o                         
  21   4   6       1033.70       1097.41        57.27 o                         
  22   4   6        673.06        748.48        55.50 o                         
  23   4   6       1805.94       1873.75        77.91 o                         
   1   5   6       6411.63       5588.71        88.04 o                         
   2   5   6      11350.66      11559.41       172.76 o                         
   3   5   6       2348.30       2270.17        42.99 o                         
   4   5   6      22547.71      22823.06       335.68 o                         
   5   5   6       1308.08       1247.93        29.07 o                         
   6   5   6      18201.47      18343.83       258.15 o                         
   7   5   6       2478.79       2400.58        46.51 o                         
   8   5   6       2991.97       3051.21        61.26 o                         
   9   5   6       9207.35       9128.36       149.88 o                         
  10   5   6        357.21        366.44        25.09 o                         
  11   5   6       1425.08       1286.41        46.81 o                         
  12   5   6       3073.97       3217.50        76.13 o                         
  13   5   6         14.57         -1.51        24.63 o                         
  14   5   6       9238.49       9308.67       172.31 o                         
  15   5   6         10.13        -40.20        26.80 o                         
  16   5   6       4656.29       4403.55       105.82 o                         
  17   5   6       2048.31       1850.19        57.99 o                         
  18   5   6       1125.82       1099.56        49.44 o                         
  19   5   6       4186.11       3832.69        99.00 o                         
  20   5   6        126.84        126.96        40.59 o                         
  21   5   6        323.14        375.20        47.88 o                         
  22   5   6       1525.62       1554.16        71.89 o                         
  23   5   6        229.89        193.32        52.83 o                         
   0   6   6      20592.81      20469.45       438.53 o                         
   1   6   6        734.44        687.24        25.54 o                         
   2   6   6      21139.26      21027.08       336.53 o                         
   3   6   6       5914.44       5782.22        96.34 o                         
   4   6   6       3013.44       2761.74        52.67 o                         
   5   6   6       8986.15       8607.05       131.40 o                         
   6   6   6       3075.88       2941.18        54.10 o                         
   7   6   6       3816.41       3753.27        68.45 o                         
   8   6   6       7929.81       7855.21       126.95 o                         
   9   6   6        239.02        249.22        23.95 o                         
  10   6   6       8708.62       8598.41       154.21 o                         
  11   6   6       2064.38       2111.49        58.33 o                         
  12   6   6       3641.11       3502.59        82.54 o                         
  13   6   6       3515.64       3479.26        85.46 o                         
  14   6   6        155.28        186.50        31.90 o                         
  15   6   6       1913.71       1769.50        58.31 o                         
  16   6   6       3314.41       3037.03        80.59 o                         
  17   6   6        325.94        321.96        38.17 o                         
  18   6   6       5598.17       5462.08       126.01 o                         
  19   6   6         38.86         58.73        39.77 o                         
  20   6   6       5534.69       5466.92       152.24 o                         
  21   6   6          4.54        -15.12        46.10 o                         
  22   6   6       1798.44       1956.42        83.01 o                         
   1   7   6       4974.22       4831.77        90.76 o                         
   2   7   6       1306.47       1277.97        38.48 o                         
   3   7   6       4393.92       4118.65        80.86 o                         
   4   7   6       5384.40       5362.12        99.32 o                         
   5   7   6        357.92        336.49        21.06 o                         
   6   7   6       5967.17       5742.19       104.03 o                         
   7   7   6       1656.02       1520.44        41.58 o                         
   8   7   6       1409.51       1320.33        40.44 o                         
   9   7   6         20.15        -28.41        22.25 o                         
  10   7   6        287.22        306.61        29.51 o                         
  11   7   6       3369.78       2921.57        78.77 o                         
  12   7   6       4809.18       4579.89       105.69 o                         
  13   7   6       2062.41       1964.52        61.67 o                         
  14   7   6       3843.64       3682.21       103.28 o                         
  15   7   6       2144.53       1970.45        67.22 o                         
  16   7   6        511.74        634.70        47.82 o                         
  17   7   6        724.23        700.47        50.05 o                         
  18   7   6         31.07        -15.57        39.81 o                         
  19   7   6        477.93        547.12        53.89 o                         
  20   7   6        312.03        259.10        50.39 o                         
  21   7   6       1742.07       1948.77        84.05 o                         
   0   8   6      15499.26      15633.32       350.84 o                         
   1   8   6        308.04        309.74        26.35 o                         
   2   8   6        383.63        362.34        27.51 o                         
   3   8   6       2829.29       2781.55        82.92 o                         
   4   8   6         20.83         35.55        23.62 o                         
   5   8   6       1699.05       1583.39        45.49 o                         
   6   8   6         51.56         30.51        24.29 o                         
   7   8   6       1261.57       1276.36        42.59 o                         
   8   8   6       2098.24       2205.45        62.76 o                         
   9   8   6         73.06        106.05        32.81 o                         
  10   8   6       3155.43       3099.34        96.29 o                         
  11   8   6        488.69        390.19        41.51 o                         
  12   8   6          5.26        -32.72        35.98 o                         
  13   8   6       2285.66       2187.00        77.38 o                         
  14   8   6        114.10        170.64        43.12 o                         
  15   8   6        336.34        398.60        47.51 o                         
  16   8   6       1085.92       1206.35        64.97 o                         
  17   8   6        484.35        570.45        55.25 o                         
  18   8   6       2659.84       2839.78        99.65 o                         
  19   8   6          1.43        -37.38        49.16 o                         
   1   9   6      13151.31      13463.91       234.26 o                         
   2   9   6       1744.13       1705.71        50.80 o                         
   3   9   6       3729.63       3624.93        82.15 o                         
   4   9   6      10789.22      11078.20       192.14 o                         
   5   9   6         61.62        107.62        30.09 o                         
   6   9   6      13325.31      13159.77       237.11 o                         
   7   9   6       2092.98       1935.24        63.21 o                         
   8   9   6       4835.25       4736.15       120.84 o                         
   9   9   6       7801.23       7456.06       159.84 o                         
  10   9   6        145.36        130.56        37.16 o                         
  11   9   6       4328.17       4155.06       107.70 o                         
  12   9   6       4975.61       4862.37       123.22 o                         
  13   9   6        489.69        516.60        49.58 o                         
  14   9   6       9019.76       8844.27       198.60 o                         
  15   9   6          7.33         36.53        45.79 o                         
  16   9   6       3399.98       3131.53       105.87 o                         
  17   9   6       4009.55       4043.32       123.56 o                         
  18   9   6        346.47        490.57        61.27 o                         
   0  10   6        947.68        843.00        61.86 o                         
   1  10   6          3.69        -43.33        29.10 o                         
   2  10   6       2794.44       2568.61        69.95 o                         
   3  10   6          7.60         -9.48        30.16 o                         
   4  10   6       1507.80       1486.52        56.52 o                         
   5  10   6        417.20        435.10        40.43 o                         
   6  10   6        430.16        500.92        41.63 o                         
   7  10   6        780.14        898.94        50.25 o                         
   8  10   6       1098.44       1203.16        57.52 o                         
   9  10   6         19.53         14.51        39.20 o                         
  10  10   6       1092.52       1180.36        59.37 o                         
  11  10   6        187.32        222.90        44.26 o                         
  12  10   6       1029.33       1047.49        60.94 o                         
  13  10   6        142.68         24.60        44.87 o                         
  14  10   6         52.61          7.76        47.36 o                         
  15  10   6          1.92        -67.01        46.86 o                         
  16  10   6        106.20         16.09        50.81 o                         
   1  11   6       1580.97       1688.50        68.94 o                         
   2  11   6          1.66        -55.74        37.16 o                         
   3  11   6        280.52        211.13        42.99 o                         
   4  11   6        254.38        253.78        45.90 o                         
   5  11   6        138.40         88.72        43.70 o                         
   6  11   6        300.14        353.35        50.26 o                         
   7  11   6        462.14        452.33        59.54 o                         
   8  11   6        676.09        777.04        60.27 o                         
   9  11   6       1754.66       1914.39        85.24 o                         
  10  11   6        175.62        207.26        52.81 o                         
  11  11   6        132.04        159.79        55.33 o                         
  12  11   6         35.96         38.81        57.80 o                         
  13  11   6         87.13         55.01        61.20 o                         
   0  12   6      13590.12      14695.64       448.63 o                         
   1  12   6         59.06         26.41        46.82 o                         
   2  12   6       2773.06       2822.99        97.44 o                         
   3  12   6       4868.49       4803.89       138.38 o                         
   4  12   6        227.08        243.10        53.35 o                         
   5  12   6       7919.79       8031.54       210.14 o                         
   6  12   6          2.05        -37.89        49.66 o                         
   7  12   6       4214.72       4164.66       132.69 o                         
   8  12   6       2895.41       3227.59       119.36 o                         
   9  12   6        383.84        377.45        64.98 o                         
   1   1   7       2573.87       2603.27        44.42 o                         
   2   1   7      13364.97      12863.08       174.07 o                         
   3   1   7       2694.50       2783.04        46.94 o                         
   4   1   7      63099.26      65153.65       878.96 o                         
   5   1   7        687.53        669.86        20.67 o                         
   6   1   7      41296.17      42274.29       578.21 o                         
   7   1   7        646.63        639.82        19.15 o                         
   8   1   7       3195.20       3000.71        51.83 o                         
   9   1   7        182.95        179.53        15.19 o                         
  10   1   7         12.37         14.57        13.30 o                         
  11   1   7       1404.68       1341.36        33.34 o                         
  12   1   7      10515.61      10606.69       165.27 o                         
  13   1   7        799.89        842.04        30.41 o                         
  14   1   7      30043.62      31988.69       502.57 o                         
  15   1   7         41.74         60.50        23.04 o                         
  16   1   7      10786.25      10568.32       182.02 o                         
  17   1   7         58.06         18.85        27.35 o                         
  18   1   7       1165.94       1187.80        47.30 o                         
  19   1   7        412.39        412.70        38.64 o                         
  20   1   7        231.81        219.05        38.85 o                         
  21   1   7        757.81        725.07        49.84 o                         
  22   1   7       8589.62       8397.96       176.44 o                         
  23   1   7         21.58         32.22        41.84 o                         
  24   1   7       8181.46       8132.55       190.29 o                         
   0   2   7       3911.28       4029.81        94.72 o                         
   1   2   7        162.88        212.16        14.63 o                         
   2   2   7       9854.42       9739.96       136.57 o                         
   3   2   7      13336.70      12916.54       181.66 o                         
   4   2   7        774.89        747.47        21.14 o                         
   5   2   7      55738.17      57944.75       787.47 o                         
   6   2   7       7095.53       6683.55       100.45 o                         
   7   2   7       1723.15       1527.33        34.43 o                         
   8   2   7       5081.53       5094.78        79.97 o                         
   9   2   7        903.07        912.45        25.05 o                         
  10   2   7       1720.19       1567.64        38.59 o                         
  11   2   7        980.88       1016.34        30.24 o                         
  12   2   7       1588.41       1481.15        38.54 o                         
  13   2   7      14065.58      14234.48       230.28 o                         
  14   2   7        128.72         78.65        23.70 o                         
  15   2   7       6584.30       6585.80       121.05 o                         
  16   2   7       3706.59       3604.66        81.97 o                         
  17   2   7        150.00        168.01        29.32 o                         
  18   2   7        372.96        365.17        34.51 o                         
  19   2   7       1550.23       1628.50        57.16 o                         
  20   2   7        587.50        665.09        47.56 o                         
  21   2   7       1953.12       1977.65        66.69 o                         
  22   2   7        189.95        194.64        43.48 o                         
  23   2   7       5224.86       5310.01       133.38 o                         
  24   2   7        212.25        267.80        51.98 o                         
   1   3   7       4718.35       4684.27        73.34 o                         
   2   3   7        277.54        300.92        15.29 o                         
   3   3   7         39.20         61.72        12.68 o                         
   4   3   7       2163.15       2002.20        38.61 o                         
   5   3   7        578.11        641.38        21.02 o                         
   6   3   7       3563.80       3371.83        59.87 o                         
   7   3   7         84.87         45.18        13.24 o                         
   8   3   7        147.48        182.39        15.62 o                         
   9   3   7        588.52        507.59        23.36 o                         
  10   3   7         74.97         38.58        19.96 o                         
  11   3   7         54.72         49.98        20.55 o                         
  12   3   7       2073.49       1832.54        50.74 o                         
  13   3   7       2099.29       2158.06        56.66 o                         
  14   3   7       2388.71       2320.47        60.49 o                         
  15   3   7        690.22        752.82        38.48 o                         
  16   3   7         15.16        -40.73        27.16 o                         
  17   3   7       1274.37       1290.68        48.13 o                         
  18   3   7        134.10        138.71        31.09 o                         
  19   3   7       1113.94       1112.84        48.67 o                         
  20   3   7        124.89        112.01        35.63 o                         
  21   3   7        345.04        325.04        44.27 o                         
  22   3   7        233.96        217.10        47.07 o                         
  23   3   7          0.75        -68.99        46.00 o                         
   0   4   7        942.88        884.98        34.22 o                         
   1   4   7       7978.99       7568.34       114.58 o                         
   2   4   7         16.77         16.23        12.79 o                         
   3   4   7      35047.65      35319.05       512.91 o                         
   4   4   7          4.90         26.24        13.40 o                         
   5   4   7      40917.30      40660.55       579.63 o                         
   6   4   7        320.42        380.79        19.04 o                         
   7   4   7      13736.52      13634.25       202.68 o                         
   8   4   7         67.32         68.97        15.67 o                         
   9   4   7        525.95        474.84        24.85 o                         
  10   4   7        406.87        452.24        26.81 o                         
  11   4   7       4933.95       4673.13        92.63 o                         
  12   4   7          3.79         -3.28        22.25 o                         
  13   4   7      18011.25      18292.82       306.52 o                         
  14   4   7        174.60        212.53        28.49 o                         
  15   4   7      14210.32      14274.82       246.11 o                         
  16   4   7         85.09         55.89        29.18 o                         
  17   4   7       5677.48       5560.81       117.93 o                         
  18   4   7       1058.33       1136.64        48.38 o                         
  19   4   7         23.70         26.07        33.87 o                         
  20   4   7        169.22        217.53        39.11 o                         
  21   4   7       4775.17       4586.22       117.64 o                         
  22   4   7         58.88         84.88        47.71 o                         
  23   4   7       7622.82       7652.72       190.64 o                         
   1   5   7         64.53         56.40        14.20 o                         
   2   5   7       3754.87       3517.39        63.26 o                         
   3   5   7       3884.53       3757.81        66.29 o                         
   4   5   7      31486.01      32071.77       473.31 o                         
   5   5   7         75.85         82.97        16.68 o                         
   6   5   7      16538.15      16791.41       246.79 o                         
   7   5   7          4.44          0.09        17.15 o                         
   8   5   7       3027.64       2837.42        60.29 o                         
   9   5   7        850.93        948.14        33.64 o                         
  10   5   7        746.58        704.82        30.82 o                         
  11   5   7       2914.44       2660.04        64.21 o                         
  12   5   7       4962.35       5072.60       103.65 o                         
  13   5   7        319.62        333.66        32.11 o                         
  14   5   7      21334.48      20896.55       363.89 o                         
  15   5   7        765.84        748.00        41.64 o                         
  16   5   7       3833.85       4070.68        98.63 o                         
  17   5   7          1.20        -41.75        32.37 o                         
  18   5   7        498.96        525.53        42.56 o                         
  19   5   7         64.66         77.77        37.43 o                         
  20   5   7         80.14         63.39        40.51 o                         
  21   5   7       1981.73       2025.91        75.97 o                         
  22   5   7       5498.41       5232.50       142.08 o                         
   0   6   7        408.89        377.21        26.07 o                         
   1   6   7       1552.76       1459.57        32.70 o                         
   2   6   7         60.29         57.67        14.53 o                         
   3   6   7       1961.12       1833.84        41.28 o                         
   4   6   7        605.08        590.66        24.14 o                         
   5   6   7       1968.09       1976.95        45.08 o                         
   6   6   7          8.83         52.29        17.85 o                         
   7   6   7        460.81        416.23        25.52 o                         
   8   6   7         39.64         25.97        20.90 o                         
   9   6   7        442.63        400.63        27.22 o                         
  10   6   7        543.10        555.29        33.10 o                         
  11   6   7        210.95        253.09        29.54 o                         
  12   6   7       1089.05       1114.13        44.05 o                         
  13   6   7        172.10        188.59        32.30 o                         
  14   6   7        650.27        657.18        41.04 o                         
  15   6   7        419.71        413.24        39.57 o                         
  16   6   7         80.68        124.77        34.83 o                         
  17   6   7        334.48        370.41        41.94 o                         
  18   6   7        217.63        192.09        40.14 o                         
  19   6   7        578.61        587.06        51.54 o                         
  20   6   7         29.66         -6.54        44.44 o                         
  21   6   7         46.92        -35.94        47.53 o                         
   1   7   7       7198.57       6788.99       119.40 o                         
   2   7   7       7445.21       7067.47       126.25 o                         
   3   7   7        174.98        176.34        23.98 o                         
   4   7   7       6988.08       6942.87       122.27 o                         
   5   7   7        449.63        468.55        24.70 o                         
   6   7   7       7153.82       7210.63       126.63 o                         
   7   7   7         90.81         92.42        22.75 o                         
   8   7   7       3927.89       3784.32        81.48 o                         
   9   7   7       2570.03       2570.81        70.80 o                         
  10   7   7          3.92        -37.10        24.73 o                         
  11   7   7       4228.93       4015.88        99.07 o                         
  12   7   7       2864.68       2722.25        81.26 o                         
  13   7   7        478.04        533.17        41.08 o                         
  14   7   7       3469.83       3382.56        90.40 o                         
  15   7   7         20.52         -8.43        35.17 o                         
  16   7   7       6735.72       6539.33       146.58 o                         
  17   7   7        393.55        466.60        47.16 o                         
  18   7   7       1991.32       2010.36        77.50 o                         
  19   7   7       1910.13       1978.44        86.60 o                         
  20   7   7       1355.54       1315.11        77.58 o                         
   0   8   7        766.68        816.13        46.74 o                         
   1   8   7        722.33        628.86        31.91 o                         
   2   8   7        186.70        158.19        25.83 o                         
   3   8   7      17730.45      17677.08       296.23 o                         
   4   8   7          3.14         46.12        26.46 o                         
   5   8   7      29742.91      30193.83       494.68 o                         
   6   8   7         92.24        123.05        28.03 o                         
   7   8   7      10919.54      10761.42       195.88 o                         
   8   8   7        145.99        158.43        31.93 o                         
   9   8   7        947.55        984.97        47.66 o                         
  10   8   7         71.72         53.60        35.04 o                         
  11   8   7       2348.06       2252.43        75.43 o                         
  12   8   7         47.80        -41.20        37.54 o                         
  13   8   7      12422.34      12029.22       257.44 o                         
  14   8   7        132.76        135.04        44.25 o                         
  15   8   7      11263.35      11062.24       243.70 o                         
  16   8   7        106.42        144.78        48.95 o                         
  17   8   7       2230.77       2191.71        93.09 o                         
  18   8   7        176.67        209.22        54.80 o                         
  19   8   7        220.86        210.20        57.25 o                         
   1   9   7        298.36        252.66        30.88 o                         
   2   9   7        904.92        969.27        43.18 o                         
   3   9   7        306.04        331.86        33.99 o                         
   4   9   7        272.12        413.13        34.75 o                         
   5   9   7         84.73        109.40        29.54 o                         
   6   9   7        163.92        230.44        35.35 o                         
   7   9   7       1090.82       1034.66        50.80 o                         
   8   9   7        521.18        655.16        44.40 o                         
   9   9   7        187.68        139.87        38.33 o                         
  10   9   7        920.37        873.36        52.78 o                         
  11   9   7          4.85        -56.34        37.56 o                         
  12   9   7        271.63        210.45        44.00 o                         
  13   9   7         18.78        -47.87        41.72 o                         
  14   9   7         10.30         30.61        44.67 o                         
  15   9   7          2.21        -27.31        46.84 o                         
  16   9   7        583.60        639.31        61.10 o                         
  17   9   7          5.28         43.88        51.94 o                         
   0  10   7       2485.64       2389.46       102.21 o                         
   1  10   7       3329.23       3205.21        85.29 o                         
   2  10   7        256.18        329.48        38.16 o                         
   3  10   7       7213.70       6886.85       144.74 o                         
   4  10   7        409.06        402.34        41.00 o                         
   5  10   7       3719.72       3625.79        98.81 o                         
   6  10   7        106.59         86.92        39.45 o                         
   7  10   7       7467.44       7546.94       174.59 o                         
   8  10   7       2392.61       2355.01        79.17 o                         
   9  10   7         69.86         89.97        41.04 o                         
  10  10   7        959.60       1119.45        60.36 o                         
  11  10   7       1793.73       1934.61        77.06 o                         
  12  10   7          5.33        -24.29        43.09 o                         
  13  10   7       3198.55       3028.24       100.15 o                         
  14  10   7        252.76        269.49        53.02 o                         
  15  10   7       3210.35       3240.82       112.85 o                         
   1  11   7         59.17         -5.55        38.25 o                         
   2  11   7       2221.52       2295.48        77.42 o                         
   3  11   7        203.59        206.76        43.01 o                         
   4  11   7       6752.96       6338.19       147.36 o                         
   5  11   7         34.23         59.26        40.43 o                         
   6  11   7       4775.30       4734.20       144.85 o                         
   7  11   7         11.96         47.03        45.36 o                         
   8  11   7       2531.05       2638.90        97.54 o                         
   9  11   7        671.61        803.25        66.84 o                         
  10  11   7         32.09         31.39        53.84 o                         
  11  11   7         18.79        -71.49        53.68 o                         
  12  11   7       1724.77       1844.21        96.76 o                         
   0  12   7         99.60         -7.04        68.37 o                         
   1  12   7          8.31         -4.89        49.71 o                         
   2  12   7        411.10        323.80        55.99 o                         
   3  12   7         68.86        127.34        51.99 o                         
   4  12   7        139.14        115.98        53.74 o                         
   5  12   7        888.70       1173.46        78.58 o                         
   6  12   7         12.76        -43.95        56.77 o                         
   7  12   7         20.87        -50.57        56.83 o                         
   8  12   7        763.69        798.01        75.84 o                         
   0   0   8       6598.75       5966.05       190.07 o                         
   1   0   8      14322.46      15133.23       305.43 o                         
   2   0   8      37776.79      39038.54       771.89 o                         
   3   0   8      57381.66      60283.48      1234.51 o                         
   4   0   8      13418.22      14000.68       289.68 o                         
   5   0   8      85259.17      87077.56      1704.71 o                         
   6   0   8       3339.21       3374.99        88.33 o                         
   7   0   8       9387.04       9599.06       208.79 o                         
   8   0   8      16226.59      15923.69       329.88 o                         
   9   0   8       1187.65       1020.51        40.98 o                         
  10   0   8       5309.70       4932.43       116.58 o                         
  11   0   8         15.98         31.10        23.41 o                         
  12   0   8       8680.96       8471.38       193.17 o                         
  13   0   8      29388.59      30404.45       675.15 o                         
  14   0   8        131.62        128.03        34.55 o                         
  15   0   8      23238.79      23352.57       528.87 o                         
  16   0   8       7041.13       7265.93       203.79 o                         
  17   0   8       4412.58       4104.91       141.36 o                         
  18   0   8       4930.87       4895.78       163.86 o                         
  19   0   8       1103.43       1177.43        76.25 o                         
  20   0   8       6062.08       5924.12       200.61 o                         
  21   0   8       1912.08       1888.31       102.02 o                         
  22   0   8       2235.12       2459.14       118.15 o                         
  23   0   8       8026.90       7999.97       309.65 o                         
   1   1   8         54.17         84.77        14.54 o                         
   2   1   8       1112.54        894.47        23.79 o                         
   3   1   8        433.92        362.79        17.41 o                         
   4   1   8      23371.56      24396.19       343.52 o                         
   5   1   8         15.82         16.17        13.42 o                         
   6   1   8       3989.96       3806.41        64.96 o                         
   7   1   8         51.30         54.79        14.04 o                         
   8   1   8       1034.29       1022.62        27.46 o                         
   9   1   8        368.33        367.67        19.29 o                         
  10   1   8         36.39         15.93        16.02 o                         
  11   1   8         37.92         52.86        16.38 o                         
  12   1   8       2356.91       2355.08        54.47 o                         
  13   1   8        762.85        739.76        31.49 o                         
  14   1   8       5770.26       5562.69       107.42 o                         
  15   1   8        646.06        704.24        35.97 o                         
  16   1   8       1729.03       1722.95        52.71 o                         
  17   1   8         12.51        -33.13        29.10 o                         
  18   1   8        718.59        708.91        44.91 o                         
  19   1   8        112.03        148.23        38.31 o                         
  20   1   8         33.05         31.89        37.33 o                         
  21   1   8          1.96        -10.12        41.24 o                         
  22   1   8       2820.62       2854.31        90.76 o                         
  23   1   8        116.25        112.99        48.02 o                         
   0   2   8         64.70        123.40        20.19 o                         
   1   2   8       1505.27       1367.86        32.59 o                         
   2   2   8        435.97        366.32        17.86 o                         
   3   2   8      18005.59      18483.10       267.43 o                         
   4   2   8       1564.31       1485.71        32.68 o                         
   5   2   8       9119.01       9214.37       137.23 o                         
   6   2   8        178.89        164.74        15.33 o                         
   7   2   8       4734.24       4612.75        78.08 o                         
   8   2   8         16.18         34.46        14.55 o                         
   9   2   8       1345.67       1271.28        30.71 o                         
  10   2   8         14.78        -21.28        14.19 o                         
  11   2   8        788.74        778.26        28.02 o                         
  12   2   8         87.59        101.97        22.31 o                         
  13   2   8       2031.61       1860.83        48.65 o                         
  14   2   8        392.42        333.84        29.00 o                         
  15   2   8       6459.28       6267.83       125.31 o                         
  16   2   8          5.66         24.51        27.95 o                         
  17   2   8       2655.66       2487.70        69.06 o                         
  18   2   8       1657.16       1635.59        56.66 o                         
  19   2   8        390.75        384.26        42.51 o                         
  20   2   8        330.91        271.16        43.13 o                         
  21   2   8        591.77        694.34        53.81 o                         
  22   2   8         98.70        158.90        45.90 o                         
  23   2   8       1488.03       1468.52        74.30 o                         
   1   3   8       6131.47       6251.34       100.49 o                         
   2   3   8       9752.76       9528.63       148.87 o                         
   3   3   8       7226.30       6860.17       108.69 o                         
   4   3   8      48927.49      50127.10       735.05 o                         
   5   3   8        266.45        298.81        18.38 o                         
   6   3   8      31332.99      32396.33       472.60 o                         
   7   3   8        992.80        927.86        26.42 o                         
   8   3   8       1803.67       1765.74        46.24 o                         
   9   3   8        370.82        357.13        20.09 o                         
  10   3   8       1200.93       1160.67        33.03 o                         
  11   3   8       2201.31       2090.26        54.11 o                         
  12   3   8      10267.26      10041.30       178.02 o                         
  13   3   8         25.99         21.55        25.58 o                         
  14   3   8      22242.72      22463.82       371.90 o                         
  15   3   8       5975.63       5739.83       116.89 o                         
  16   3   8       7176.98       7442.61       145.79 o                         
  17   3   8        990.56       1066.40        47.53 o                         
  18   3   8       4819.41       4631.16       106.92 o                         
  19   3   8        708.90        810.26        47.94 o                         
  20   3   8        107.53         56.41        39.43 o                         
  21   3   8       1737.05       1883.85        73.48 o                         
  22   3   8       6631.40       5973.22       151.41 o                         
  23   3   8         58.17         83.43        52.09 o                         
   0   4   8       4167.32       3899.08        95.88 o                         
   1   4   8         86.00         87.65        15.32 o                         
   2   4   8       8376.65       8034.17       124.54 o                         
   3   4   8       6737.34       6544.52       109.38 o                         
   4   4   8       1602.38       1554.56        37.53 o                         
   5   4   8      14741.24      13819.08       214.77 o                         
   6   4   8        546.79        569.33        25.89 o                         
   7   4   8       1679.87       1551.58        38.58 o                         
   8   4   8       4872.43       4885.63        84.96 o                         
   9   4   8        219.69        249.31        21.87 o                         
  10   4   8       2706.48       2663.12        66.58 o                         
  11   4   8        140.17        116.90        24.80 o                         
  12   4   8       2200.29       2112.44        62.98 o                         
  13   4   8       5348.60       5310.13       106.05 o                         
  14   4   8        863.68        774.21        38.81 o                         
  15   4   8       6650.89       6486.45       130.91 o                         
  16   4   8       1200.16       1135.90        47.62 o                         
  17   4   8         20.90         -0.55        31.10 o                         
  18   4   8        890.26        838.43        47.88 o                         
  19   4   8        163.55        123.94        37.24 o                         
  20   4   8        936.70       1090.58        55.59 o                         
  21   4   8        232.12        229.44        47.00 o                         
  22   4   8       1726.44       1803.62        79.70 o                         
   1   5   8       8276.28       8030.48       123.86 o                         
   2   5   8      10373.52      10512.00       160.01 o                         
   3   5   8        138.30        123.26        18.37 o                         
   4   5   8       5772.88       5319.89        92.10 o                         
   5   5   8         14.38         37.54        17.92 o                         
   6   5   8       3615.82       3555.24        67.36 o                         
   7   5   8        836.92        799.08        26.80 o                         
   8   5   8       5849.51       5783.62       106.72 o                         
   9   5   8       3481.97       3301.17        71.57 o                         
  10   5   8        445.02        410.36        27.98 o                         
  11   5   8       1971.35       1654.88        49.78 o                         
  12   5   8       1424.94       1475.73        49.12 o                         
  13   5   8          0.85        -23.53        27.16 o                         
  14   5   8       3219.40       3138.32        80.14 o                         
  15   5   8        318.46        335.81        36.21 o                         
  16   5   8       5513.80       5209.65       116.12 o                         
  17   5   8       3651.75       3519.36        91.31 o                         
  18   5   8        467.37        542.51        44.92 o                         
  19   5   8       2613.80       2468.64        76.02 o                         
  20   5   8         87.80         37.38        41.69 o                         
  21   5   8        688.83        709.54        58.91 o                         
   0   6   8        162.57        160.54        25.65 o                         
   1   6   8       1919.81       1883.40        41.19 o                         
   2   6   8        984.99        887.91        27.73 o                         
   3   6   8      13824.14      13837.16       214.01 o                         
   4   6   8       1352.84       1327.39        43.73 o                         
   5   6   8      30904.51      31253.58       502.74 o                         
   6   6   8        422.16        439.37        26.93 o                         
   7   6   8      13419.84      13335.95       221.40 o                         
   8   6   8         73.49        103.29        23.39 o                         
   9   6   8        962.62        995.67        38.36 o                         
  10   6   8         15.50        -36.90        24.60 o                         
  11   6   8       1275.16       1295.47        48.22 o                         
  12   6   8        608.83        579.50        39.27 o                         
  13   6   8      11722.15      11192.48       212.75 o                         
  14   6   8        139.23        129.08        34.97 o                         
  15   6   8      10865.02      10894.61       212.17 o                         
  16   6   8         26.67        -20.37        34.73 o                         
  17   6   8       4837.09       4830.05       133.22 o                         
  18   6   8        435.03        460.50        46.41 o                         
  19   6   8        148.89        110.19        44.07 o                         
  20   6   8       1873.38       1845.06        76.20 o                         
  21   6   8       1050.21       1063.08        66.63 o                         
   1   7   8       3705.64       3465.23        78.73 o                         
   2   7   8        306.87        304.98        27.00 o                         
   3   7   8       5415.83       5348.56       104.27 o                         
   4   7   8       8612.80       8420.69       150.40 o                         
   5   7   8         89.90         68.80        22.98 o                         
   6   7   8       5094.86       4782.17        98.05 o                         
   7   7   8       1642.47       1481.11        46.22 o                         
   8   7   8        543.75        481.00        33.17 o                         
   9   7   8        594.67        605.75        35.56 o                         
  10   7   8         44.11         43.25        28.38 o                         
  11   7   8       2769.25       2581.96        72.57 o                         
  12   7   8       2110.62       2169.39        66.40 o                         
  13   7   8        819.94        868.82        46.70 o                         
  14   7   8       3348.68       3070.64        87.91 o                         
  15   7   8        372.43        384.03        51.98 o                         
  16   7   8        433.23        521.22        51.50 o                         
  17   7   8        564.62        541.93        53.27 o                         
  18   7   8        433.21        506.24        57.65 o                         
  19   7   8        884.96        990.03        68.85 o                         
   0   8   8       1457.36       1337.24        60.79 o                         
   1   8   8        441.43        438.21        30.90 o                         
   2   8   8        260.01        272.78        29.44 o                         
   3   8   8       4692.03       4525.42        98.15 o                         
   4   8   8        337.01        354.94        31.59 o                         
   5   8   8       6090.76       5897.58       123.04 o                         
   6   8   8          2.22         16.58        29.12 o                         
   7   8   8       6927.17       6808.02       141.05 o                         
   8   8   8        123.45         89.79        32.25 o                         
   9   8   8        126.37         94.23        34.87 o                         
  10   8   8       1000.97       1034.26        53.14 o                         
  11   8   8       2081.04       2079.34        74.34 o                         
  12   8   8          5.92        -25.01        39.56 o                         
  13   8   8        660.87        625.78        54.54 o                         
  14   8   8         92.89         48.88        44.71 o                         
  15   8   8       2375.19       2274.16        87.66 o                         
  16   8   8         84.09         24.69        48.07 o                         
  17   8   8       3530.55       3282.95       116.24 o                         
  18   8   8        691.21        746.25        69.84 o                         
   1   9   8       9624.63       9179.04       171.58 o                         
   2   9   8       5538.81       5502.90       117.67 o                         
   3   9   8       1137.64       1226.95        49.66 o                         
   4   9   8       7761.77       7778.77       156.94 o                         
   5   9   8          0.31        -43.64        31.81 o                         
   6   9   8      13822.13      13918.11       255.26 o                         
   7   9   8       1356.95       1309.05        56.72 o                         
   8   9   8       6614.94       6238.75       146.00 o                         
   9   9   8       3246.62       3170.49        90.29 o                         
  10   9   8        333.40        365.89        44.83 o                         
  11   9   8       1728.16       1801.89        71.76 o                         
  12   9   8       5149.04       4965.96       130.04 o                         
  13   9   8         49.59          3.80        44.48 o                         
  14   9   8       6678.94       5998.17       154.68 o                         
  15   9   8        189.98        271.44        53.58 o                         
  16   9   8       4826.63       4881.23       146.84 o                         
   0  10   8        142.57        196.84        52.51 o                         
   1  10   8         40.53         77.68        35.79 o                         
   2  10   8         76.08        100.80        37.26 o                         
   3  10   8        780.29        911.85        50.64 o                         
   4  10   8          3.13          4.12        36.73 o                         
   5  10   8        880.48        915.80        54.21 o                         
   6  10   8         15.63        -45.62        38.80 o                         
   7  10   8        277.19        311.09        47.17 o                         
   8  10   8        630.09        609.72        53.11 o                         
   9  10   8        322.50        294.13        49.71 o                         
  10  10   8        577.98        607.52        56.38 o                         
  11  10   8        140.29        106.82        46.38 o                         
  12  10   8        103.90        110.73        46.66 o                         
  13  10   8       1899.11       2045.98        84.31 o                         
  14  10   8         96.90        136.10        52.71 o                         
   1  11   8          5.54         15.45        42.21 o                         
   2  11   8       2530.62       2621.74        87.01 o                         
   3  11   8        172.61        220.37        44.95 o                         
   4  11   8        945.18       1048.32        60.22 o                         
   5  11   8          7.09          4.29        42.45 o                         
   6  11   8       1905.90       1901.11        80.52 o                         
   7  11   8         77.75         88.52        47.78 o                         
   8  11   8       1767.58       1804.54        80.78 o                         
   9  11   8         11.11        -25.65        48.82 o                         
  10  11   8         71.33         53.23        53.97 o                         
  11  11   8        348.07        304.23        62.36 o                         
   0  12   8       6285.83       6146.53       237.35 o                         
   1  12   8       1018.70       1325.25        75.48 o                         
   2  12   8       1579.91       1770.87        86.51 o                         
   3  12   8       5010.11       5063.61       157.89 o                         
   4  12   8        249.83        326.38        62.01 o                         
   5  12   8       5026.71       5026.31       157.64 o                         
   6  12   8        258.42        405.05        65.88 o                         
   1   1   9      26416.99      26836.99       389.83 o                         
   2   1   9         68.68         47.92        15.39 o                         
   3   1   9      35055.20      36354.93       514.03 o                         
   4   1   9       2846.76       2820.35        51.02 o                         
   5   1   9         20.03         42.92        14.72 o                         
   6   1   9       5323.66       5144.42        86.02 o                         
   7   1   9      22700.04      23529.30       344.55 o                         
   8   1   9        314.81        288.99        20.79 o                         
   9   1   9      26474.95      27512.68       395.05 o                         
  10   1   9        501.75        473.88        22.77 o                         
  11   1   9      22492.29      22527.49       337.96 o                         
  12   1   9        133.35        179.81        22.28 o                         
  13   1   9       4566.85       4618.51        88.57 o                         
  14   1   9       2287.51       2172.22        57.25 o                         
  15   1   9       2497.03       2457.57        64.46 o                         
  16   1   9       3569.06       3500.82        88.55 o                         
  17   1   9       3980.43       3823.80        97.49 o                         
  18   1   9        322.81        368.51        41.54 o                         
  19   1   9       5994.07       5840.09       144.94 o                         
  20   1   9         85.41         78.83        43.30 o                         
  21   1   9       7431.25       7237.45       171.87 o                         
  22   1   9        280.62        301.38        51.15 o                         
  23   1   9        382.75        398.63        54.74 o                         
   0   2   9       5523.84       5746.74       140.40 o                         
   1   2   9       1355.65       1244.05        31.63 o                         
   2   2   9      18699.70      18247.32       276.80 o                         
   3   2   9      12938.65      12513.01       188.84 o                         
   4   2   9       2351.24       2052.07        43.35 o                         
   5   2   9      10036.02       9345.59       143.32 o                         
   6   2   9       4834.81       4777.47        80.08 o                         
   7   2   9       8183.46       7719.14       118.46 o                         
   8   2   9       1941.29       1946.72        41.51 o                         
   9   2   9       1495.74       1435.50        36.62 o                         
  10   2   9       6322.93       6248.49       101.48 o                         
  11   2   9       1386.60       1389.38        38.21 o                         
  12   2   9      22117.53      22643.35       360.98 o                         
  13   2   9       8323.72       8056.55       146.41 o                         
  14   2   9         62.99         51.17        28.09 o                         
  15   2   9       4043.63       4057.69        92.83 o                         
  16   2   9       1533.18       1511.99        52.85 o                         
  17   2   9       4828.00       4531.13       107.19 o                         
  18   2   9       1275.91       1324.78        57.19 o                         
  19   2   9        319.22        225.67        42.50 o                         
  20   2   9       5119.27       4967.28       134.32 o                         
  21   2   9        570.07        566.13        56.16 o                         
  22   2   9       3856.69       3828.21       118.01 o                         
   1   3   9       1826.58       1613.16        38.67 o                         
   2   3   9        438.27        433.36        21.44 o                         
   3   3   9       1407.29       1279.18        33.22 o                         
   4   3   9       2625.67       2553.28        53.09 o                         
   5   3   9       2686.40       2476.43        52.31 o                         
   6   3   9       1843.57       1678.59        40.79 o                         
   7   3   9       1416.94       1428.56        35.69 o                         
   8   3   9         12.01        -25.41        17.34 o                         
   9   3   9        143.18        123.98        20.13 o                         
  10   3   9        615.36        513.41        25.81 o                         
  11   3   9        121.13         91.77        24.95 o                         
  12   3   9        639.36        622.53        32.99 o                         
  13   3   9       1329.73       1291.80        45.29 o                         
  14   3   9        106.82         72.69        28.66 o                         
  15   3   9        200.68        157.33        31.78 o                         
  16   3   9        312.27        337.53        35.84 o                         
  17   3   9        292.95        279.42        36.95 o                         
  18   3   9          0.24        -51.10        34.07 o                         
  19   3   9        800.89        797.11        50.78 o                         
  20   3   9        669.87        670.64        53.99 o                         
  21   3   9        959.40        968.47        60.99 o                         
  22   3   9         30.44         59.74        47.89 o                         
   0   4   9      25820.07      26452.21       563.48 o                         
   1   4   9        973.19        980.55        29.53 o                         
   2   4   9      24265.12      24298.73       365.45 o                         
   3   4   9       7133.80       6751.62       117.48 o                         
   4   4   9       4320.34       4130.99        79.25 o                         
   5   4   9       5236.87       4955.44        89.99 o                         
   6   4   9       1389.61       1388.24        36.68 o                         
   7   4   9       1952.39       1904.80        46.66 o                         
   8   4   9      17443.37      17328.46       268.68 o                         
   9   4   9        666.59        681.62        29.43 o                         
  10   4   9      29378.19      30548.62       488.31 o                         
  11   4   9        268.49        239.93        29.77 o                         
  12   4   9      14066.11      14008.99       240.33 o                         
  13   4   9       2584.53       2431.14        64.99 o                         
  14   4   9        134.93        181.99        30.83 o                         
  15   4   9       2219.10       2155.84        64.29 o                         
  16   4   9       3460.16       3300.81        90.16 o                         
  17   4   9        613.88        638.96        44.31 o                         
  18   4   9       4769.12       4865.12       115.59 o                         
  19   4   9        498.62        439.98        47.57 o                         
  20   4   9       7286.60       6882.43       152.97 o                         
  21   4   9         65.72         61.15        46.49 o                         
   1   5   9      15474.40      15566.69       236.84 o                         
   2   5   9       6166.39       5828.84       101.25 o                         
   3   5   9      13821.97      13623.65       221.78 o                         
   4   5   9       2411.94       2243.38        53.98 o                         
   5   5   9        660.19        664.65        30.77 o                         
   6   5   9       4175.23       4108.89        80.62 o                         
   7   5   9      13603.90      13769.59       215.24 o                         
   8   5   9       1970.00       1876.44        48.54 o                         
   9   5   9       5080.71       5008.54        97.13 o                         
  10   5   9        500.30        494.18        32.47 o                         
  11   5   9       9150.95       8981.63       161.04 o                         
  12   5   9       2197.37       2112.89        61.90 o                         
  13   5   9       3143.16       3040.58        78.24 o                         
  14   5   9       2507.16       2409.97        69.29 o                         
  15   5   9        477.35        508.60        39.63 o                         
  16   5   9       2098.91       2049.87        66.75 o                         
  17   5   9       1694.84       1706.76        61.84 o                         
  18   5   9        458.94        512.14        46.21 o                         
  19   5   9       4282.93       4195.68       107.72 o                         
  20   5   9        171.30        207.73        46.90 o                         
  21   5   9       4998.15       5149.14       139.98 o                         
   0   6   9       2091.68       2096.66        67.68 o                         
   1   6   9       1603.46       1613.04        41.76 o                         
   2   6   9        365.69        382.58        24.20 o                         
   3   6   9         20.90         32.93        20.69 o                         
   4   6   9        948.78        966.90        34.67 o                         
   5   6   9          3.33         -6.75        21.38 o                         
   6   6   9       1930.68       1874.24        50.50 o                         
   7   6   9        175.80        184.41        25.69 o                         
   8   6   9       1964.92       1951.08        53.99 o                         
   9   6   9        110.88        107.19        27.95 o                         
  10   6   9       3585.70       3327.37        79.48 o                         
  11   6   9          6.15         23.96        28.51 o                         
  12   6   9        458.33        389.51        37.41 o                         
  13   6   9         88.38         47.74        32.85 o                         
  14   6   9          9.53        -50.97        33.98 o                         
  15   6   9         75.23         68.28        37.01 o                         
  16   6   9         81.69         -1.19        36.39 o                         
  17   6   9          3.68          4.84        39.50 o                         
  18   6   9        336.30        321.03        45.64 o                         
  19   6   9         46.32         19.63        45.17 o                         
  20   6   9         36.16        -67.08        46.19 o                         
   1   7   9      10835.39      10501.91       170.93 o                         
   2   7   9       2091.20       1921.24        52.30 o                         
   3   7   9       3093.45       2901.89        68.64 o                         
   4   7   9       9949.25       9996.18       184.43 o                         
   5   7   9         12.67         17.20        26.74 o                         
   6   7   9       4482.11       4338.12        96.27 o                         
   7   7   9       2703.29       2600.75        70.93 o                         
   8   7   9        664.09        701.78        40.99 o                         
   9   7   9      11537.00      11014.36       214.03 o                         
  10   7   9        178.71        171.86        34.85 o                         
  11   7   9       3622.35       3495.05        93.72 o                         
  12   7   9       2640.03       2539.78        80.09 o                         
  13   7   9        624.40        689.31        49.85 o                         
  14   7   9       3602.42       3526.17       107.00 o                         
  15   7   9         13.95         -9.10        44.65 o                         
  16   7   9       2517.34       2519.24        90.17 o                         
  17   7   9       1325.02       1368.61        69.82 o                         
  18   7   9        195.82        100.32        52.53 o                         
   0   8   9      19749.61      19494.17       455.02 o                         
   1   8   9        603.81        707.72        37.74 o                         
   2   8   9      11604.04      11484.41       201.93 o                         
   3   8   9        560.15        533.90        36.61 o                         
   4   8   9        956.30        965.66        44.12 o                         
   5   8   9        449.36        492.56        37.76 o                         
   6   8   9       4247.40       4093.46       105.23 o                         
   7   8   9        721.38        769.82        47.89 o                         
   8   8   9       6953.50       6975.65       151.16 o                         
   9   8   9         10.88         76.37        36.61 o                         
  10   8   9       9440.95       9608.68       203.75 o                         
  11   8   9        510.03        562.16        51.10 o                         
  12   8   9       8037.28       7711.62       182.21 o                         
  13   8   9        498.19        457.99        53.42 o                         
  14   8   9         60.07         40.36        48.03 o                         
  15   8   9        147.63        171.76        51.83 o                         
  16   8   9       1658.01       1629.72        80.60 o                         
  17   8   9        466.74        548.01        63.28 o                         
   1   9   9       2068.50       2069.41        63.87 o                         
   2   9   9        190.63        191.44        34.69 o                         
   3   9   9         37.70         -9.44        32.09 o                         
   4   9   9        465.19        494.03        42.43 o                         
   5   9   9         88.23         82.55        37.00 o                         
   6   9   9        144.67        113.87        36.81 o                         
   7   9   9        134.46        144.20        42.22 o                         
   8   9   9         67.65         89.78        40.29 o                         
   9   9   9       1362.87       1433.70        63.36 o                         
  10   9   9        183.46        257.19        45.08 o                         
  11   9   9        399.33        445.63        53.26 o                         
  12   9   9        127.83        178.54        49.05 o                         
  13   9   9          0.49        -72.36        48.24 o                         
  14   9   9        171.45        183.96        57.34 o                         
  15   9   9        197.87        238.60        56.50 o                         
   0  10   9      10628.56      11017.65       314.08 o                         
   1  10   9        642.00        783.33        49.53 o                         
   2  10   9       2715.42       2692.57        82.10 o                         
   3  10   9       2331.30       2367.26        80.93 o                         
   4  10   9        140.56        126.16        42.13 o                         
   5  10   9       2371.52       2353.33        84.77 o                         
   6  10   9          1.62        -63.05        42.03 o                         
   7  10   9       1384.22       1585.22        71.91 o                         
   8  10   9       3439.98       3442.98       110.11 o                         
   9  10   9        478.64        664.62        58.55 o                         
  10  10   9       5638.82       5741.66       153.50 o                         
  11  10   9        350.86        366.34        55.19 o                         
  12  10   9       1001.87        845.44        64.80 o                         
  13  10   9       1147.88       1189.37        72.93 o                         
   1  11   9       4859.86       4949.36       143.09 o                         
   2  11   9        671.78        662.31        57.97 o                         
   3  11   9       1026.81       1105.67        62.23 o                         
   4  11   9       1084.89       1033.41        61.77 o                         
   5  11   9          0.30        -68.85        45.90 o                         
   6  11   9       1856.38       1930.03        82.44 o                         
   7  11   9       1996.55       2269.89        93.10 o                         
   8  11   9        334.77        383.94        60.81 o                         
   9  11   9       3809.27       3772.23       123.34 o                         
   0  12   9        159.78        232.99        86.90 o                         
   1  12   9        316.81        443.42        66.70 o                         
   2  12   9        101.46         54.22        59.89 o                         
   0   0  10       9806.87       9242.65       285.89 o                         
   1   0  10         94.23         62.61        24.89 o                         
   2   0  10      19357.84      19026.38       391.69 o                         
   3   0  10       4222.28       4359.84       109.61 o                         
   4   0  10       1986.05       1713.96        58.59 o                         
   5   0  10      15916.32      16086.24       349.58 o                         
   6   0  10       4030.11       3696.69       102.14 o                         
   7   0  10         89.59         79.30        27.40 o                         
   8   0  10      23747.88      24563.48       524.19 o                         
   9   0  10       2526.32       2436.60        96.80 o                         
  10   0  10      41437.07      42604.08       920.68 o                         
  11   0  10         15.98        -21.50        29.63 o                         
  12   0  10      13326.25      12934.92       290.41 o                         
  13   0  10       8089.70       8208.88       199.01 o                         
  14   0  10       1666.35       1596.05        75.42 o                         
  15   0  10       2945.71       2877.84       122.28 o                         
  16   0  10       3922.60       3746.28       147.43 o                         
  17   0  10          9.72        -41.61        52.37 o                         
  18   0  10       5204.76       5312.19       192.26 o                         
  19   0  10        510.06        595.55        72.98 o                         
  20   0  10      11130.87      10693.59       328.15 o                         
  21   0  10        289.99        270.57        73.16 o                         
  22   0  10       3047.37       3233.05       150.57 o                         
   1   1  10       3821.53       3681.91        67.27 o                         
   2   1  10       3149.08       3215.68        59.07 o                         
   3   1  10       3445.55       3129.56        57.70 o                         
   4   1  10         75.75         65.61        17.11 o                         
   5   1  10         13.16         -7.37        16.52 o                         
   6   1  10         32.87         -0.07        17.14 o                         
   7   1  10       8254.67       8107.65       127.10 o                         
   8   1  10        708.73        643.80        26.03 o                         
   9   1  10       2339.47       2206.00        51.95 o                         
  10   1  10        778.47        799.49        31.57 o                         
  11   1  10      11358.81      10969.68       173.81 o                         
  12   1  10       1259.89       1193.04        37.94 o                         
  13   1  10       1784.08       1602.92        48.26 o                         
  14   1  10          2.96         13.81        26.87 o                         
  15   1  10        728.61        804.35        43.96 o                         
  16   1  10        150.46        113.94        35.25 o                         
  17   1  10        351.59        452.64        42.46 o                         
  18   1  10         94.16         31.09        39.38 o                         
  19   1  10       1208.80       1326.25        65.93 o                         
  20   1  10        833.22        890.80        62.84 o                         
  21   1  10       1190.18       1247.57        68.46 o                         
  22   1  10         14.06         -5.51        48.17 o                         
   0   2  10       7727.89       7416.00       174.87 o                         
   1   2  10         53.92         48.07        18.04 o                         
   2   2  10       1779.94       1578.29        38.72 o                         
   3   2  10         57.65         74.90        17.99 o                         
   4   2  10        931.61        844.33        27.06 o                         
   5   2  10        112.95        104.38        16.83 o                         
   6   2  10       2288.27       2153.88        46.50 o                         
   7   2  10          1.76        -25.53        17.02 o                         
   8   2  10       5177.60       5067.94        88.13 o                         
   9   2  10         25.69         -1.57        20.49 o                         
  10   2  10       4938.13       4936.97        94.06 o                         
  11   2  10         28.08          0.88        23.88 o                         
  12   2  10       6557.13       6440.26       122.07 o                         
  13   2  10         88.70         91.41        28.05 o                         
  14   2  10          9.49         46.22        28.74 o                         
  15   2  10         37.64        -44.06        29.37 o                         
  16   2  10        319.14        341.65        37.90 o                         
  17   2  10        203.83        183.46        40.05 o                         
  18   2  10       2268.97       2205.21        78.70 o                         
  19   2  10         41.63        -60.47        41.94 o                         
  20   2  10       1555.53       1579.31        75.01 o                         
  21   2  10        143.61         62.72        50.08 o                         
  22   2  10        630.07        737.39        64.75 o                         
   1   3  10      25525.43      25554.78       403.62 o                         
   2   3  10        926.85        905.46        30.07 o                         
   3   3  10      12669.74      12056.02       194.74 o                         
   4   3  10       2812.72       2826.83        59.77 o                         
   5   3  10       2118.47       2031.40        47.77 o                         
   6   3  10       3715.39       3689.17        71.86 o                         
   7   3  10      12713.81      12658.89       198.54 o                         
   8   3  10         22.03         33.97        21.32 o                         
   9   3  10      35599.63      37049.06       553.90 o                         
  10   3  10        235.55        239.35        24.84 o                         
  11   3  10      23592.37      23161.06       384.17 o                         
  12   3  10         28.50        -27.05        26.79 o                         
  13   3  10       5646.25       5360.68       109.52 o                         
  14   3  10        737.40        744.12        40.83 o                         
  15   3  10        535.94        523.05        39.17 o                         
  16   3  10        257.65        299.77        37.54 o                         
  17   3  10       4683.08       4582.78       110.99 o                         
  18   3  10        297.79        218.75        40.88 o                         
  19   3  10       4710.07       4796.94       125.25 o                         
  20   3  10        683.48        783.67        57.74 o                         
  21   3  10       5000.32       4911.78       142.09 o                         
   0   4  10       2658.50       2371.88        71.88 o                         
   1   4  10          3.30        -25.67        17.11 o                         
   2   4  10       2490.66       2200.19        49.74 o                         
   3   4  10       2267.47       2179.08        50.10 o                         
   4   4  10       3530.25       3253.46        67.90 o                         
   5   4  10       5968.07       5776.97       106.37 o                         
   6   4  10       3576.80       3277.08        69.70 o                         
   7   4  10        627.85        609.26        29.39 o                         
   8   4  10       5919.65       5639.86       102.59 o                         
   9   4  10       1098.53       1030.65        36.83 o                         
  10   4  10       4489.58       4179.97        91.31 o                         
  11   4  10        249.82        281.12        31.55 o                         
  12   4  10       5512.05       5623.13       119.94 o                         
  13   4  10       3896.62       3832.46        91.88 o                         
  14   4  10          3.22         19.91        29.05 o                         
  15   4  10       1180.40       1188.98        48.98 o                         
  16   4  10        198.35        215.07        36.87 o                         
  17   4  10         19.07         32.34        35.35 o                         
  18   4  10        730.89        838.71        54.23 o                         
  19   4  10        591.92        557.94        53.52 o                         
  20   4  10       2160.09       2406.60        87.64 o                         
  21   4  10        487.93        602.63        58.13 o                         
   1   5  10      11298.74      11321.28       186.14 o                         
   2   5  10       1524.17       1504.43        48.18 o                         
   3   5  10        998.71        987.99        37.44 o                         
   4   5  10       4254.14       4010.36        84.87 o                         
   5   5  10          2.59        -12.14        23.07 o                         
   6   5  10       5905.13       5625.39       109.22 o                         
   7   5  10       6454.39       6238.78       114.43 o                         
   8   5  10       2171.85       2126.13        57.13 o                         
   9   5  10       8054.98       8175.63       147.34 o                         
  10   5  10        447.08        468.92        33.66 o                         
  11   5  10       5824.43       5767.39       118.60 o                         
  12   5  10       1333.06       1380.05        53.04 o                         
  13   5  10        965.80        951.08        46.32 o                         
  14   5  10        757.72        792.64        44.83 o                         
  15   5  10          1.50        -43.21        32.90 o                         
  16   5  10       1223.82       1230.56        54.92 o                         
  17   5  10       1330.88       1414.96        58.84 o                         
  18   5  10        385.35        462.25        47.20 o                         
  19   5  10       2849.40       2844.98        89.80 o                         
  20   5  10        308.67        327.84        52.51 o                         
   0   6  10      11981.34      12108.61       265.60 o                         
   1   6  10         47.28         52.74        21.74 o                         
   2   6  10      11916.28      11952.64       195.01 o                         
   3   6  10        210.32        210.43        25.24 o                         
   4   6  10        584.92        541.49        31.44 o                         
   5   6  10         92.65         82.97        24.54 o                         
   6   6  10       3797.82       3758.44        83.27 o                         
   7   6  10        398.75        413.54        30.68 o                         
   8   6  10      14603.05      14143.76       249.95 o                         
   9   6  10        283.76        263.67        33.00 o                         
  10   6  10      17285.27      17155.62       295.34 o                         
  11   6  10        117.23        132.69        32.30 o                         
  12   6  10       6325.99       6472.10       137.99 o                         
  13   6  10         61.13         73.13        35.34 o                         
  14   6  10       1426.34       1351.01        59.07 o                         
  15   6  10        192.39        186.77        41.00 o                         
  16   6  10       1372.97       1418.07        62.60 o                         
  17   6  10        291.63        282.61        46.65 o                         
  18   6  10       4461.11       4438.92       120.07 o                         
  19   6  10        223.23        255.12        54.40 o                         
   1   7  10       4219.75       3982.72        82.67 o                         
   2   7  10         73.81        129.97        27.43 o                         
   3   7  10        820.73        809.04        37.17 o                         
   4   7  10       2231.69       2013.08        60.11 o                         
   5   7  10        564.91        698.98        39.89 o                         
   6   7  10        734.44        820.42        41.92 o                         
   7   7  10       3608.44       3558.58        87.18 o                         
   8   7  10        293.83        216.15        35.76 o                         
   9   7  10       1721.09       1640.48        60.09 o                         
  10   7  10          1.41        -14.00        33.88 o                         
  11   7  10       3693.20       3369.45        94.54 o                         
  12   7  10        279.84        266.68        41.52 o                         
  13   7  10        519.53        454.35        47.61 o                         
  14   7  10       1319.05       1358.38        67.10 o                         
  15   7  10        343.50        264.95        51.47 o                         
  16   7  10          2.77          5.47        46.17 o                         
  17   7  10        478.12        496.40        57.16 o                         
  18   7  10          0.13         47.81        51.90 o                         
   0   8  10       5012.04       4704.85       142.42 o                         
   1   8  10       1089.50       1107.47        44.41 o                         
   2   8  10       1007.00       1023.26        44.84 o                         
   3   8  10        234.60        268.12        34.02 o                         
   4   8  10         28.72         28.92        31.06 o                         
   5   8  10        977.67        969.02        48.33 o                         
   6   8  10         34.77         -7.57        32.22 o                         
   7   8  10       1433.50       1386.71        57.23 o                         
   8   8  10       3190.19       3107.78        89.07 o                         
   9   8  10         20.66        -23.46        36.67 o                         
  10   8  10       3520.02       3503.96        98.16 o                         
  11   8  10        232.70        271.36        49.23 o                         
  12   8  10       1496.12       1509.32        69.29 o                         
  13   8  10          5.55        -68.70        45.80 o                         
  14   8  10        162.72        148.54        51.17 o                         
  15   8  10          2.60        -65.01        49.25 o                         
  16   8  10         71.56         23.65        54.27 o                         
   1   9  10      13314.17      13613.66       257.11 o                         
   2   9  10        595.96        680.63        45.40 o                         
   3   9  10       2831.04       2768.04        80.76 o                         
   4   9  10       1568.86       1527.48        64.35 o                         
   5   9  10        881.29        967.48        53.82 o                         
   6   9  10        927.36       1011.07        55.46 o                         
   7   9  10       6790.40       6541.94       162.59 o                         
   8   9  10        397.91        445.02        51.08 o                         
   9   9  10      11833.20      12166.61       253.61 o                         
  10   9  10         24.39         22.71        45.78 o                         
  11   9  10       6798.32       6583.08       167.14 o                         
  12   9  10        302.55        310.01        54.01 o                         
  13   9  10       2166.76       2244.81        93.87 o                         
  14   9  10        340.04        355.16        60.10 o                         
   0  10  10       3636.38       3492.61       138.23 o                         
   1  10  10        212.41        181.35        42.86 o                         
   2  10  10       1081.66       1117.03        58.85 o                         
   3  10  10        113.78         59.12        43.82 o                         
   4  10  10          3.68        -61.65        41.10 o                         
   5  10  10          5.17         11.03        45.51 o                         
   6  10  10        506.94        559.00        58.09 o                         
   7  10  10        347.82        350.85        55.55 o                         
   8  10  10       1436.37       1562.33        78.90 o                         
   9  10  10         39.20         45.69        50.83 o                         
  10  10  10       1349.09       1467.97        79.38 o                         
  11  10  10        169.42         45.51        53.89 o                         
   1  11  10       2111.88       2337.90        93.58 o                         
   2  11  10          0.72         -5.62        49.36 o                         
   3  11  10        302.25        319.80        53.02 o                         
   4  11  10        636.47        687.52        60.70 o                         
   5  11  10         68.12         28.83        51.34 o                         
   6  11  10        220.95        192.00        54.93 o                         
   7  11  10        855.72        969.67        71.80 o                         
   1   1  11       9012.25       8880.48       136.63 o                         
   2   1  11       5340.51       5254.44        87.75 o                         
   3   1  11       1643.86       1604.72        40.24 o                         
   4   1  11      20555.72      20500.68       308.45 o                         
   5   1  11        113.89        107.61        19.97 o                         
   6   1  11       5737.33       5639.20        96.91 o                         
   7   1  11       3384.61       3289.80        66.83 o                         
   8   1  11       1147.19       1044.91        34.85 o                         
   9   1  11      13753.15      13214.76       211.82 o                         
  10   1  11        753.51        700.21        31.46 o                         
  11   1  11       4646.49       4351.73        86.62 o                         
  12   1  11       7200.63       7048.41       131.33 o                         
  13   1  11        146.34        203.09        30.99 o                         
  14   1  11      13744.54      13465.35       238.43 o                         
  15   1  11        115.78        114.17        34.28 o                         
  16   1  11       2327.99       2294.42        76.72 o                         
  17   1  11       2125.21       2293.68        80.67 o                         
  18   1  11       1076.94       1000.99        61.06 o                         
  19   1  11       1635.05       1719.92        77.47 o                         
  20   1  11          7.63        -27.55        47.23 o                         
  21   1  11        410.41        453.67        57.35 o                         
   0   2  11      19686.94      19861.41       438.62 o                         
   1   2  11         49.76         37.05        20.34 o                         
   2   2  11       4803.24       4648.23        85.22 o                         
   3   2  11       1837.05       1665.00        41.68 o                         
   4   2  11        931.96        871.43        29.77 o                         
   5   2  11      11126.61      10829.84       172.34 o                         
   6   2  11       1896.38       1711.35        45.62 o                         
   7   2  11       1872.03       1754.25        46.20 o                         
   8   2  11      10618.74      10389.32       165.58 o                         
   9   2  11        111.24        101.86        24.26 o                         
  10   2  11      12807.71      12797.58       210.58 o                         
  11   2  11        163.39        116.10        27.46 o                         
  12   2  11       1057.75       1168.28        45.20 o                         
  13   2  11       2737.72       2610.91        71.04 o                         
  14   2  11        215.37        221.08        36.73 o                         
  15   2  11       2591.29       2549.14        74.31 o                         
  16   2  11       1684.09       1751.06        66.12 o                         
  17   2  11        395.42        488.58        47.52 o                         
  18   2  11       6536.92       6521.83       165.54 o                         
  19   2  11        811.84        909.13        62.86 o                         
  20   2  11       3245.83       3263.04       114.50 o                         
  21   2  11        174.25        176.92        53.94 o                         
   1   3  11        225.77        240.38        22.24 o                         
   2   3  11        385.13        379.33        24.83 o                         
   3   3  11       2441.92       2397.54        56.68 o                         
   4   3  11       4527.84       4375.23        86.03 o                         
   5   3  11        614.78        617.12        30.00 o                         
   6   3  11       1672.12       1509.49        43.30 o                         
   7   3  11        610.29        620.48        31.36 o                         
   8   3  11         79.29         42.10        23.06 o                         
   9   3  11        826.72        747.42        32.45 o                         
  10   3  11        182.92        189.43        28.48 o                         
  11   3  11       1277.22       1208.57        44.18 o                         
  12   3  11        959.64        954.33        43.09 o                         
  13   3  11        108.26        126.55        32.36 o                         
  14   3  11       1975.95       1997.13        62.86 o                         
  15   3  11        514.90        437.17        39.81 o                         
  16   3  11          0.88        -51.76        34.51 o                         
  17   3  11         87.20          6.31        38.24 o                         
  18   3  11         16.55        -42.72        41.87 o                         
  19   3  11          2.82        -66.75        44.50 o                         
  20   3  11         10.06        -62.59        49.19 o                         
   0   4  11        667.67        591.89        41.83 o                         
   1   4  11        659.70        576.54        29.31 o                         
   2   4  11        762.52        688.96        30.08 o                         
   3   4  11      10080.73       9887.95       170.87 o                         
   4   4  11        949.68        871.37        35.17 o                         
   5   4  11      19661.35      19986.32       321.32 o                         
   6   4  11         35.13         42.64        23.48 o                         
   7   4  11       4633.53       4501.47        89.21 o                         
   8   4  11       4081.37       3808.08        80.14 o                         
   9   4  11         11.03        -12.64        24.24 o                         
  10   4  11       5034.38       4984.79       105.77 o                         
  11   4  11       1836.11       1757.45        56.22 o                         
  12   4  11        844.01        921.22        44.05 o                         
  13   4  11       5918.78       6020.06       127.12 o                         
  14   4  11         37.98         58.13        33.83 o                         
  15   4  11       6725.21       6598.55       139.44 o                         
  16   4  11        643.94        727.66        46.11 o                         
  17   4  11       2652.65       2754.43        83.46 o                         
  18   4  11       2218.62       2385.26        81.46 o                         
  19   4  11         18.21         54.13        44.72 o                         
  20   4  11       1816.31       1854.32        79.39 o                         
   1   5  11      12547.83      11972.63       202.48 o                         
   2   5  11        908.37        874.37        37.10 o                         
   3   5  11        404.08        462.16        31.32 o                         
   4   5  11       8773.20       8606.85       154.05 o                         
   5   5  11        308.40        306.71        28.89 o                         
   6   5  11       3720.19       3563.11        79.61 o                         
   7   5  11       2202.80       2147.77        57.36 o                         
   8   5  11        882.52        938.29        38.88 o                         
   9   5  11       6293.21       6080.61       122.01 o                         
  10   5  11        371.87        394.93        35.72 o                         
  11   5  11       4312.54       4164.94        97.92 o                         
  12   5  11       3054.88       2916.93        80.23 o                         
  13   5  11        629.82        736.14        44.73 o                         
  14   5  11       6750.59       6562.05       140.09 o                         
  15   5  11          1.55        -29.41        35.55 o                         
  16   5  11       1467.90       1664.83        65.47 o                         
  17   5  11       2387.58       2381.91        76.54 o                         
  18   5  11        756.19        881.30        58.13 o                         
  19   5  11       2870.91       2916.83        95.18 o                         
   0   6  11       5405.22       4872.87       135.02 o                         
   1   6  11        862.17        971.44        36.02 o                         
   2   6  11         53.79         -5.09        24.36 o                         
   3   6  11        490.89        483.68        31.36 o                         
   4   6  11        422.99        445.46        31.07 o                         
   5   6  11        343.17        288.95        30.08 o                         
   6   6  11          3.20          3.59        25.79 o                         
   7   6  11        205.95        206.54        32.86 o                         
   8   6  11          0.10        -35.37        29.37 o                         
   9   6  11          3.80         21.39        30.54 o                         
  10   6  11        127.49        147.34        33.32 o                         
  11   6  11        419.11        523.98        41.23 o                         
  12   6  11         92.82         83.74        37.81 o                         
  13   6  11        199.45        173.15        40.59 o                         
  14   6  11        830.25        961.00        54.57 o                         
  15   6  11         10.54         59.99        41.12 o                         
  16   6  11        166.43        242.07        46.98 o                         
  17   6  11        738.20        791.44        58.83 o                         
  18   6  11        157.62        114.12        52.45 o                         
   1   7  11       9039.80       8815.64       154.19 o                         
   2   7  11       1552.97       1505.32        50.41 o                         
   3   7  11       2264.86       2185.20        62.47 o                         
   4   7  11       1042.04       1027.32        47.09 o                         
   5   7  11         81.24         60.07        32.48 o                         
   6   7  11       1665.40       1666.99        59.70 o                         
   7   7  11       2839.68       2862.09        80.52 o                         
   8   7  11       1071.34       1095.60        51.70 o                         
   9   7  11       8556.12       8368.62       173.10 o                         
  10   7  11          9.21         38.04        37.85 o                         
  11   7  11       5848.04       5676.39       140.53 o                         
  12   7  11        645.38        745.04        53.24 o                         
  13   7  11        962.48       1106.39        61.12 o                         
  14   7  11       1607.64       1555.59        72.61 o                         
  15   7  11        666.76        890.71        62.90 o                         
  16   7  11       2013.90       2220.69        88.93 o                         
   0   8  11       2775.72       2700.89       100.90 o                         
   1   8  11        784.28        780.87        43.71 o                         
   2   8  11        981.73       1068.93        48.03 o                         
   3   8  11       6401.60       6247.42       133.36 o                         
   4   8  11        109.77        106.78        42.15 o                         
   5   8  11       9728.93       9467.34       191.17 o                         
   6   8  11        104.97        169.86        39.45 o                         
   7   8  11       5410.27       4944.01       122.19 o                         
   8   8  11        696.34        698.71        50.09 o                         
   9   8  11         79.40         93.98        40.51 o                         
  10   8  11       1534.30       1690.72        68.97 o                         
  11   8  11       2098.12       2139.73        83.78 o                         
  12   8  11       1056.89       1111.28        65.69 o                         
  13   8  11       4938.48       4704.09       137.35 o                         
  14   8  11        775.06        879.02        67.16 o                         
  15   8  11       4219.36       3914.46       125.95 o                         
   1   9  11         15.03         36.89        37.29 o                         
   2   9  11        710.38        905.17        51.25 o                         
   3   9  11        122.07        155.33        41.19 o                         
   4   9  11         60.17         73.82        41.34 o                         
   5   9  11        140.68        119.88        44.18 o                         
   6   9  11        448.47        429.38        50.34 o                         
   7   9  11         40.81          5.01        44.30 o                         
   8   9  11        619.64        574.75        55.67 o                         
   9   9  11        170.81        126.04        49.52 o                         
  10   9  11        881.97        983.78        64.33 o                         
  11   9  11         52.19         10.59        48.85 o                         
  12   9  11         98.75         78.21        53.06 o                         
   0  10  11       2818.69       3086.47       131.09 o                         
   1  10  11        336.01        498.32        53.33 o                         
   2  10  11       3039.83       3201.07        99.31 o                         
   3  10  11       1559.38       1705.13        73.82 o                         
   4  10  11         52.76         96.75        48.95 o                         
   5  10  11       1969.68       2199.59        91.23 o                         
   6  10  11        891.90        879.76        67.09 o                         
   7  10  11       1622.24       1774.92        83.14 o                         
   8  10  11       2825.53       3080.20       109.83 o                         
   9  10  11         92.16        180.07        58.76 o                         
   1  11  11       2133.59       2353.22       100.57 o                         
   2  11  11       1597.53       1715.57        84.05 o                         
   3  11  11        957.89       1127.75        73.07 o                         
   4  11  11       1358.52       1364.52        77.48 o                         
   0   0  12       1217.94       1068.86        66.36 o                         
   1   0  12       4403.53       4402.18       109.64 o                         
   2   0  12        603.32        568.80        38.95 o                         
   3   0  12      26883.88      26881.97       575.74 o                         
   4   0  12        195.90        217.78        36.75 o                         
   5   0  12      32271.40      33381.51       708.65 o                         
   6   0  12       7498.23       7440.37       174.69 o                         
   7   0  12      10691.73      10450.31       239.52 o                         
   8   0  12       2268.73       2106.14        76.02 o                         
   9   0  12        400.57        479.35        44.10 o                         
  10   0  12        258.37        256.46        38.96 o                         
  11   0  12       2099.62       2253.60        81.34 o                         
  12   0  12        635.49        686.06        52.79 o                         
  13   0  12      20884.31      20766.31       500.40 o                         
  14   0  12         64.42         51.51        48.48 o                         
  15   0  12       7571.17       7793.29       238.83 o                         
  16   0  12          3.82        -17.73        50.59 o                         
  17   0  12       5488.83       5399.19       192.15 o                         
  18   0  12          0.66        -11.62        60.58 o                         
  19   0  12          2.57         -2.59        66.81 o                         
  20   0  12         54.62          5.28        69.77 o                         
   1   1  12       3802.76       3596.98        69.85 o                         
   2   1  12       2667.46       2605.09        56.17 o                         
   3   1  12         87.22         60.73        22.23 o                         
   4   1  12       4985.95       4904.41        91.06 o                         
   5   1  12       1676.80       1565.01        44.10 o                         
   6   1  12       2298.43       2330.55        54.81 o                         
   7   1  12        490.49        502.96        28.96 o                         
   8   1  12       2405.49       2409.35        57.94 o                         
   9   1  12       4581.76       4536.15        90.81 o                         
  10   1  12       1317.68       1312.33        42.48 o                         
  11   1  12        374.78        477.24        32.57 o                         
  12   1  12        611.33        706.62        38.74 o                         
  13   1  12        141.21        183.50        33.03 o                         
  14   1  12       1916.29       1961.86        64.67 o                         
  15   1  12        222.71        308.39        40.47 o                         
  16   1  12       2692.90       2701.19        88.74 o                         
  17   1  12        872.87        997.04        60.86 o                         
  18   1  12        171.78        153.37        47.01 o                         
  19   1  12       1802.63       1902.87        81.00 o                         
  20   1  12         64.64         13.19        49.28 o                         
   0   2  12       4918.97       4813.57       126.86 o                         
   1   2  12        370.26        420.57        27.37 o                         
   2   2  12        277.19        280.96        25.54 o                         
   3   2  12       6271.18       6193.25       112.72 o                         
   4   2  12          2.41        -17.93        21.30 o                         
   5   2  12       3536.90       3481.17        71.69 o                         
   6   2  12        161.58        172.27        25.50 o                         
   7   2  12       4072.88       4126.40        83.11 o                         
   8   2  12         59.66         70.80        24.56 o                         
   9   2  12        714.03        732.75        36.03 o                         
  10   2  12       1056.76       1101.74        41.74 o                         
  11   2  12       2124.84       1923.20        56.70 o                         
  12   2  12        330.52        313.23        33.48 o                         
  13   2  12       1671.21       1631.05        54.40 o                         
  14   2  12        211.61        272.46        37.77 o                         
  15   2  12       3279.29       3256.67        91.23 o                         
  16   2  12        117.63        125.33        46.52 o                         
  17   2  12        638.35        707.00        55.97 o                         
  18   2  12        433.36        363.57        50.78 o                         
  19   2  12        107.26        153.21        49.55 o                         
  20   2  12        105.19        105.11        52.96 o                         
   1   3  12       2893.34       2790.55        64.43 o                         
   2   3  12       7137.93       6987.88       128.55 o                         
   3   3  12       1286.60       1190.15        40.08 o                         
   4   3  12      12730.00      12706.17       216.41 o                         
   5   3  12       1424.85       1437.46        42.57 o                         
   6   3  12      20118.04      20072.40       316.13 o                         
   7   3  12         63.34         13.09        24.29 o                         
   8   3  12       2013.95       2003.44        51.83 o                         
   9   3  12       4033.69       3942.06        83.02 o                         
  10   3  12        218.50        228.03        30.96 o                         
  11   3  12         18.96        -18.97        29.69 o                         
  12   3  12       5222.48       5285.52       115.19 o                         
  13   3  12         38.41         46.18        32.09 o                         
  14   3  12      10319.59      10264.17       192.19 o                         
  15   3  12        231.42        203.90        39.09 o                         
  16   3  12       7576.26       7911.98       172.77 o                         
  17   3  12        606.14        604.83        55.39 o                         
  18   3  12       1690.93       1785.47        77.87 o                         
  19   3  12        800.59        797.18        62.90 o                         
   0   4  12        467.85        377.96        41.65 o                         
   1   4  12        148.38        147.14        24.72 o                         
   2   4  12       1396.52       1326.17        43.24 o                         
   3   4  12       9428.99       9053.68       164.92 o                         
   4   4  12          3.08        -31.48        24.82 o                         
   5   4  12       3326.69       3150.42        74.79 o                         
   6   4  12       2550.24       2381.95        61.33 o                         
   7   4  12       1827.63       1827.69        53.15 o                         
   8   4  12        207.51        218.71        29.72 o                         
   9   4  12        297.22        256.68        33.33 o                         
  10   4  12         35.35        -42.97        28.65 o                         
  11   4  12       1053.64       1066.66        47.94 o                         
  12   4  12       1313.39       1391.86        53.33 o                         
  13   4  12       2257.58       2268.97        70.59 o                         
  14   4  12        143.93        109.42        38.07 o                         
  15   4  12       2402.70       2449.47        75.58 o                         
  16   4  12        329.10        334.32        45.17 o                         
  17   4  12       1254.78       1316.13        62.82 o                         
  18   4  12        223.64        248.40        50.09 o                         
  19   4  12          0.59        -34.58        47.36 o                         
   1   5  12         22.45        -19.20        26.23 o                         
   2   5  12        260.92        253.33        29.82 o                         
   3   5  12        595.91        627.65        35.21 o                         
   4   5  12       3983.80       3833.81        85.09 o                         
   5   5  12         23.14         19.53        26.52 o                         
   6   5  12       2394.09       2388.95        63.84 o                         
   7   5  12         27.19          8.05        26.55 o                         
   8   5  12       1768.77       1672.70        53.67 o                         
   9   5  12        944.44       1006.96        46.48 o                         
  10   5  12        300.05        253.64        36.60 o                         
  11   5  12         40.14         63.95        34.31 o                         
  12   5  12       1652.73       1703.02        61.18 o                         
  13   5  12         35.68        119.02        36.67 o                         
  14   5  12       2169.17       2238.87        72.96 o                         
  15   5  12          0.65        -56.68        37.78 o                         
  16   5  12       2161.32       2312.77        77.18 o                         
  17   5  12        189.48        198.34        46.92 o                         
  18   5  12        173.34        223.44        50.75 o                         
   0   6  12       5620.58       5491.46       155.88 o                         
   1   6  12       2976.01       2802.95        67.66 o                         
   2   6  12       2826.56       2811.57        70.47 o                         
   3   6  12       9287.99       8965.94       158.95 o                         
   4   6  12        197.05        255.41        30.60 o                         
   5   6  12      12675.76      12241.99       216.34 o                         
   6   6  12         23.17         96.41        31.83 o                         
   7   6  12       7694.57       7684.98       153.91 o                         
   8   6  12       1069.60       1078.67        50.09 o                         
   9   6  12        646.22        625.11        46.90 o                         
  10   6  12       1360.42       1346.84        58.85 o                         
  11   6  12       1505.86       1571.54        63.01 o                         
  12   6  12        146.40        191.90        42.29 o                         
  13   6  12       8551.85       8551.92       191.06 o                         
  14   6  12          0.02         64.01        43.39 o                         
  15   6  12       5680.38       5818.61       146.25 o                         
  16   6  12        893.36        971.60        63.22 o                         
   1   7  12          0.01        -42.71        28.47 o                         
   2   7  12       1305.01       1248.81        50.57 o                         
   3   7  12        681.16        665.47        44.10 o                         
   4   7  12       2738.15       2573.80        75.56 o                         
   5   7  12        256.86        254.16        38.66 o                         
   6   7  12       2578.88       2405.72        75.57 o                         
   7   7  12        202.21        177.11        38.28 o                         
   8   7  12       2067.38       2039.50        69.59 o                         
   9   7  12          0.32        -56.06        37.37 o                         
  10   7  12         87.29         36.51        41.01 o                         
  11   7  12       1183.28       1169.06        62.73 o                         
  12   7  12        491.58        568.85        53.15 o                         
  13   7  12        711.19        744.57        58.50 o                         
  14   7  12       1907.63       2049.52        84.27 o                         
  15   7  12        236.33        236.39        55.44 o                         
   0   8  12        279.17        305.76        54.07 o                         
   1   8  12        719.73        769.45        46.30 o                         
   2   8  12        665.65        727.54        45.89 o                         
   3   8  12       2614.17       2681.03        78.45 o                         
   4   8  12        612.55        694.31        49.87 o                         
   5   8  12       3404.04       3207.75        94.08 o                         
   6   8  12        231.36        315.27        44.32 o                         
   7   8  12       1700.93       1875.46        72.37 o                         
   8   8  12          0.18         -3.29        41.54 o                         
   9   8  12        123.78        134.78        44.59 o                         
  10   8  12         12.13        -38.46        43.41 o                         
  11   8  12        906.08       1096.17        65.48 o                         
  12   8  12        913.27       1009.76        66.85 o                         
  13   8  12       1084.14       1254.49        75.20 o                         
   1   9  12        125.05        206.54        44.58 o                         
   2   9  12       2914.61       2844.14        89.02 o                         
   3   9  12        278.55        365.12        48.21 o                         
   4   9  12       6381.94       6475.05       156.99 o                         
   5   9  12          0.09        -41.82        46.19 o                         
   6   9  12       8079.49       7816.23       187.29 o                         
   7   9  12          8.83         40.32        47.19 o                         
   8   9  12       2477.11       2533.70        97.42 o                         
   9   9  12        137.51         79.65        55.28 o                         
  10   9  12         28.68        -66.34        54.06 o                         
  11   9  12        128.52        249.09        61.00 o                         
   0  10  12       2288.78       2550.00       148.12 o                         
   1  10  12          6.05        -17.81        47.32 o                         
   2  10  12        519.87        652.69        57.00 o                         
   3  10  12        560.42        638.36        62.57 o                         
   4  10  12         41.35         23.33        52.46 o                         
   5  10  12       1114.71       1270.19        74.06 o                         
   6  10  12         92.56         40.28        55.63 o                         
   7  10  12        799.40        977.90        74.35 o                         
   1   1  13       5851.45       5836.79       102.12 o                         
   2   1  13       5129.02       4996.52        93.18 o                         
   3   1  13       2361.66       2274.33        53.65 o                         
   4   1  13       6140.97       5960.26       108.86 o                         
   5   1  13        219.37        244.57        26.71 o                         
   6   1  13       7164.86       7000.92       124.45 o                         
   7   1  13       3731.95       3623.91        77.89 o                         
   8   1  13       4453.75       4254.02        89.82 o                         
   9   1  13       3039.39       3201.07        73.73 o                         
  10   1  13         91.13        147.19        28.68 o                         
  11   1  13       2872.96       2652.90        69.13 o                         
  12   1  13       1596.17       1680.47        57.25 o                         
  13   1  13       1088.41       1110.76        50.91 o                         
  14   1  13       1892.92       1967.87        68.07 o                         
  15   1  13          0.68         10.61        39.29 o                         
  16   1  13       6310.57       6333.61       153.57 o                         
  17   1  13        955.90       1017.14        61.35 o                         
  18   1  13       1973.86       2131.21        81.73 o                         
  19   1  13       2944.03       3034.69        99.97 o                         
   0   2  13        825.45        766.72        47.20 o                         
   1   2  13       5479.56       5476.49       102.64 o                         
   2   2  13       1103.12       1107.46        39.76 o                         
   3   2  13      15002.20      15397.60       248.46 o                         
   4   2  13          3.92        -35.65        23.77 o                         
   5   2  13       9718.77       9546.18       160.74 o                         
   6   2  13       1175.44       1194.16        41.60 o                         
   7   2  13      19898.61      19921.50       311.39 o                         
   8   2  13          8.23          9.81        26.51 o                         
   9   2  13        728.40        768.04        37.71 o                         
  10   2  13        851.01        843.82        40.69 o                         
  11   2  13       2877.40       2798.76        71.87 o                         
  12   2  13       1703.75       1594.76        55.11 o                         
  13   2  13       4592.23       4540.85       105.45 o                         
  14   2  13          0.91         54.19        37.90 o                         
  15   2  13       8651.42       8798.82       191.94 o                         
  16   2  13        484.32        546.36        52.86 o                         
  17   2  13       4592.35       4732.37       130.28 o                         
  18   2  13          3.06         26.26        47.81 o                         
   1   3  13        173.72        172.10        27.05 o                         
   2   3  13        676.08        769.28        35.96 o                         
   3   3  13        903.51        869.79        39.34 o                         
   4   3  13       2501.53       2519.23        62.71 o                         
   5   3  13        229.23        193.43        27.85 o                         
   6   3  13        186.50        198.30        27.78 o                         
   7   3  13        995.78       1075.30        40.38 o                         
   8   3  13        577.74        568.01        34.73 o                         
   9   3  13       1214.07       1137.93        44.70 o                         
  10   3  13          1.26        -23.87        29.61 o                         
  11   3  13        781.25        793.29        44.18 o                         
  12   3  13         16.60        -48.74        32.49 o                         
  13   3  13          8.43         -0.04        34.41 o                         
  14   3  13        877.31       1037.31        52.28 o                         
  15   3  13        340.90        476.81        47.61 o                         
  16   3  13        106.31        112.24        47.05 o                         
  17   3  13        141.52        149.70        49.98 o                         
  18   3  13          1.43         22.31        50.33 o                         
   0   4  13      12545.94      12104.61       304.44 o                         
   1   4  13       3366.99       3155.96        79.00 o                         
   2   4  13       2631.96       2398.43        63.97 o                         
   3   4  13      12299.82      12069.98       217.76 o                         
   4   4  13         87.02         65.60        31.09 o                         
   5   4  13      11533.43      11594.90       216.43 o                         
   6   4  13        867.73        922.36        42.14 o                         
   7   4  13       5850.15       5706.85       116.84 o                         
   8   4  13       2275.69       2189.86        65.77 o                         
   9   4  13        371.01        419.30        37.07 o                         
  10   4  13       4025.55       3995.86        94.23 o                         
  11   4  13        790.22        887.37        46.92 o                         
  12   4  13       2078.75       2155.13        70.80 o                         
  13   4  13       2385.28       2485.43        76.86 o                         
  14   4  13          5.52         -7.29        38.21 o                         
  15   4  13       4269.06       4390.50       110.88 o                         
  16   4  13        471.46        525.46        51.11 o                         
  17   4  13       2928.83       2937.27        97.20 o                         
   1   5  13        283.64        307.67        34.31 o                         
   2   5  13       3656.78       3407.58        81.94 o                         
   3   5  13       3732.36       3644.90        85.00 o                         
   4   5  13       5914.15       5778.64       121.30 o                         
   5   5  13          7.26         -6.57        29.61 o                         
   6   5  13       8073.58       8137.80       158.60 o                         
   7   5  13       1960.28       1855.85        61.34 o                         
   8   5  13       5496.78       5456.17       120.43 o                         
   9   5  13       1821.39       1864.47        61.97 o                         
  10   5  13        395.15        452.10        42.25 o                         
  11   5  13       1107.12       1122.90        52.67 o                         
  12   5  13       3196.23       3309.44        88.01 o                         
  13   5  13        574.67        672.81        47.81 o                         
  14   5  13       2858.21       3075.70        88.44 o                         
  15   5  13         69.84         27.80        42.58 o                         
  16   5  13       3342.71       3318.21        98.99 o                         
   0   6  13        351.24        401.14        55.68 o                         
   1   6  13        254.68        230.10        36.44 o                         
   2   6  13        143.32        148.85        35.78 o                         
   3   6  13        410.80        439.32        40.50 o                         
   4   6  13        475.81        556.48        43.19 o                         
   5   6  13       1733.83       1832.88        63.33 o                         
   6   6  13          0.43        -35.16        35.31 o                         
   7   6  13        812.50        718.45        49.13 o                         
   8   6  13         41.72         48.43        39.04 o                         
   9   6  13         28.36        -13.19        39.74 o                         
  10   6  13          6.94         20.19        40.50 o                         
  11   6  13        668.35        839.46        54.19 o                         
  12   6  13          9.28         10.54        41.91 o                         
  13   6  13         27.37         67.60        44.76 o                         
  14   6  13        110.71         90.33        47.16 o                         
  15   6  13         66.57          0.32        47.17 o                         
   1   7  13        408.76        449.78        40.99 o                         
   2   7  13       4452.45       4324.88       104.66 o                         
   3   7  13         43.39         42.53        36.34 o                         
   4   7  13       9126.01       8996.61       190.78 o                         
   5   7  13        195.39        201.66        45.38 o                         
   6   7  13       7780.60       7701.10       176.40 o                         
   7   7  13        422.68        461.59        48.30 o                         
   8   7  13       1757.44       1788.67        71.70 o                         
   9   7  13        808.26        906.59        58.62 o                         
  10   7  13          6.60         40.65        45.64 o                         
  11   7  13        119.27        129.27        48.63 o                         
  12   7  13       2505.89       2660.69        94.81 o                         
  13   7  13        113.38         27.61        50.76 o                         
   0   8  13       2781.40       2624.24       111.25 o                         
   1   8  13        728.62        780.96        50.52 o                         
   2   8  13       3306.03       3288.75        93.44 o                         
   3   8  13       3122.10       3055.77        90.52 o                         
   4   8  13        302.68        299.18        46.13 o                         
   5   8  13       2645.41       2604.20        87.79 o                         
   6   8  13        636.38        842.95        57.48 o                         
   7   8  13       2535.13       2541.71        88.32 o                         
   8   8  13       2498.96       2589.63        94.84 o                         
   9   8  13         33.67         -0.99        48.40 o                         
  10   8  13       4011.56       4070.14       123.37 o                         
  11   8  13        826.76        896.16        68.44 o                         
   1   9  13        131.31        155.30        45.90 o                         
   2   9  13        252.65        211.44        49.63 o                         
   3   9  13        164.16        144.07        49.01 o                         
   4   9  13          8.71          3.38        46.55 o                         
   5   9  13         48.74         25.83        49.17 o                         
   6   9  13         87.75        104.00        52.17 o                         
   7   9  13        104.58        102.61        53.57 o                         
   8   9  13         39.03        -10.70        56.42 o                         
   0  10  13       1400.29       1530.33       115.38 o                         
   1  10  13        124.72         79.02        55.47 o                         
   0   0  14      22421.65      22699.57       656.19 o                         
   1   0  14       1966.57       1875.35        67.77 o                         
   2   0  14      11626.17      11258.49       262.70 o                         
   3   0  14        836.24        795.76        51.29 o                         
   4   0  14       2706.93       2306.86        81.26 o                         
   5   0  14        139.15         34.59        35.59 o                         
   6   0  14        429.17        559.29        46.81 o                         
   7   0  14        836.28        948.17        57.46 o                         
   8   0  14       8956.58       8702.61       221.26 o                         
   9   0  14          1.55         96.09        42.55 o                         
  10   0  14      11683.98      11379.27       277.90 o                         
  11   0  14       1307.96       1448.37        77.23 o                         
  12   0  14       1623.93       1720.00        88.44 o                         
  13   0  14         99.73         -7.07        52.35 o                         
  14   0  14       1497.51       1501.43        88.74 o                         
  15   0  14         69.07          4.30        56.83 o                         
  16   0  14       1780.55       1922.41       109.60 o                         
  17   0  14       1820.22       2063.25       113.16 o                         
   1   1  14       4927.38       4746.26        87.60 o                         
   2   1  14       3155.19       3095.51        69.11 o                         
   3   1  14        520.93        475.65        31.92 o                         
   4   1  14       1994.72       1805.56        52.37 o                         
   5   1  14        310.07        312.44        30.20 o                         
   6   1  14        982.76       1029.82        40.50 o                         
   7   1  14        432.06        451.79        33.23 o                         
   8   1  14        878.22        978.68        43.05 o                         
   9   1  14       1955.89       1908.00        56.22 o                         
  10   1  14        447.76        500.00        38.58 o                         
  11   1  14       2185.65       2123.09        66.36 o                         
  12   1  14        236.46        280.06        39.56 o                         
  13   1  14        327.73        303.22        42.49 o                         
  14   1  14       1549.64       1713.81        67.37 o                         
  15   1  14         15.84         53.91        43.83 o                         
  16   1  14       1336.96       1531.96        72.46 o                         
  17   1  14        507.94        654.10        57.83 o                         
   0   2  14       4540.59       4314.92       122.95 o                         
   1   2  14         20.86         -0.40        25.84 o                         
   2   2  14       2339.87       2235.85        58.77 o                         
   3   2  14       1971.36       1797.19        52.22 o                         
   4   2  14       1219.03       1182.57        43.29 o                         
   5   2  14       1956.52       1867.47        55.04 o                         
   6   2  14        403.31        474.09        35.25 o                         
   7   2  14        774.66        892.22        41.34 o                         
   8   2  14       2747.42       2702.71        68.34 o                         
   9   2  14         21.25        -34.79        29.33 o                         
  10   2  14       1198.87       1360.11        52.44 o                         
  11   2  14        382.62        403.60        39.56 o                         
  12   2  14        757.00        824.53        46.80 o                         
  13   2  14        782.26        725.58        48.58 o                         
  14   2  14         38.01         -8.56        41.43 o                         
  15   2  14        815.71        815.53        57.77 o                         
  16   2  14        177.88        182.37        48.62 o                         
  17   2  14         12.40         -6.23        47.06 o                         
   1   3  14      21768.11      21987.92       359.22 o                         
   2   3  14       5125.70       4840.42       101.20 o                         
   3   3  14       5100.57       5017.75       106.47 o                         
   4   3  14        192.99        194.97        31.67 o                         
   5   3  14         14.51          1.06        28.03 o                         
   6   3  14       1339.84       1308.87        47.88 o                         
   7   3  14       1577.60       1607.64        53.80 o                         
   8   3  14       1345.78       1468.99        52.84 o                         
   9   3  14      12296.26      12344.82       220.64 o                         
  10   3  14         79.37        130.15        35.40 o                         
  11   3  14       7716.90       7824.87       157.65 o                         
  12   3  14        655.44        754.19        46.60 o                         
  13   3  14       1437.01       1682.44        64.39 o                         
  14   3  14        751.29        918.42        56.24 o                         
  15   3  14          0.29        -42.94        43.79 o                         
  16   3  14       2392.85       2448.41        90.47 o                         
  17   3  14       3316.68       3439.62       113.28 o                         
   0   4  14      10108.84      10002.88       267.84 o                         
   1   4  14          3.36         -2.58        31.26 o                         
   2   4  14        921.66       1027.51        45.05 o                         
   3   4  14         39.91          7.16        31.36 o                         
   4   4  14        325.56        276.60        35.55 o                         
   5   4  14         12.02        -23.86        29.58 o                         
   6   4  14          1.62        -43.21        30.36 o                         
   7   4  14         30.61         -0.93        33.43 o                         
   8   4  14       1478.89       1400.34        55.78 o                         
   9   4  14         40.73         20.21        35.01 o                         
  10   4  14       2857.49       3012.99        83.21 o                         
  11   4  14        222.76        248.41        40.73 o                         
  12   4  14        556.82        635.83        48.83 o                         
  13   4  14        632.34        633.34        49.50 o                         
  14   4  14        117.64        120.12        41.74 o                         
  15   4  14          0.94        -31.35        43.32 o                         
  16   4  14        222.32        296.79        53.26 o                         
   1   5  14       7382.63       7259.92       149.48 o                         
   2   5  14       1149.76       1188.35        51.78 o                         
   3   5  14       1852.36       1961.97        62.93 o                         
   4   5  14          1.33        -45.85        30.57 o                         
   5   5  14          3.44        -34.12        31.05 o                         
   6   5  14        170.66        141.20        35.71 o                         
   7   5  14       1759.31       1692.51        63.57 o                         
   8   5  14          7.31        -53.80        35.86 o                         
   9   5  14       2288.65       2465.32        76.76 o                         
  10   5  14        300.66        281.91        41.91 o                         
  11   5  14       3248.05       3320.55        93.15 o                         
  12   5  14         20.66          2.52        41.09 o                         
  13   5  14        852.42        804.41        54.78 o                         
  14   5  14         58.60         55.59        46.11 o                         
  15   5  14        226.35        264.87        54.10 o                         
   0   6  14      12588.95      12742.92       351.95 o                         
   1   6  14        394.32        418.28        42.35 o                         
   2   6  14       8179.63       8136.61       172.87 o                         
   3   6  14       2455.26       2539.88        79.31 o                         
   4   6  14        758.64        763.37        50.99 o                         
   5   6  14       6072.47       5844.94       144.49 o                         
   6   6  14        480.51        528.22        51.88 o                         
   7   6  14       3005.20       2889.71        90.78 o                         
   8   6  14       4775.49       4632.59       122.53 o                         
   9   6  14          0.27         32.74        46.08 o                         
  10   6  14       5977.40       6092.81       149.64 o                         
  11   6  14       1058.33       1132.86        65.53 o                         
  12   6  14       1414.71       1602.63        75.38 o                         
  13   6  14       1829.87       1935.77        80.96 o                         
   1   7  14       2784.86       2767.55        83.50 o                         
   2   7  14        292.50        269.11        42.18 o                         
   3   7  14        225.12        240.77        42.44 o                         
   4   7  14        415.65        490.00        49.83 o                         
   5   7  14         42.67          1.28        41.52 o                         
   6   7  14          2.70        -63.23        42.15 o                         
   7   7  14        800.16        819.98        60.12 o                         
   8   7  14        578.98        531.77        55.35 o                         
   9   7  14       1806.57       1897.77        80.78 o                         
  10   7  14         15.36         70.30        49.84 o                         
  11   7  14        573.39        581.99        59.25 o                         
   0   8  14       1207.10       1352.28        96.25 o                         
   1   8  14          0.53         49.96        45.84 o                         
   2   8  14       2024.30       2091.23        81.73 o                         
   3   8  14        678.64        735.01        55.50 o                         
   4   8  14        471.27        355.49        51.01 o                         
   5   8  14       1351.42       1407.43        70.77 o                         
   6   8  14        387.08        384.95        54.61 o                         
   7   8  14        155.30         92.61        51.65 o                         
   8   8  14       1074.45       1137.36        70.92 o                         
   9   8  14         25.01        -22.02        51.72 o                         
   1   9  14       7499.33       7653.58       193.52 o                         
   2   9  14         55.09         33.45        49.90 o                         
   3   9  14       2656.19       2731.18        99.67 o                         
   4   9  14        426.88        452.40        61.19 o                         
   1   1  15      12868.27      12610.22       192.91 o                         
   2   1  15       1556.78       1540.66        47.48 o                         
   3   1  15        885.90        934.50        40.51 o                         
   4   1  15        912.25        814.71        39.94 o                         
   5   1  15         19.91        -25.15        28.49 o                         
   6   1  15       1132.48       1095.08        44.75 o                         
   7   1  15       2585.64       2510.18        68.22 o                         
   8   1  15       1550.43       1670.61        55.53 o                         
   9   1  15       7672.29       7727.78       148.66 o                         
  10   1  15         17.67          4.45        35.30 o                         
  11   1  15       2904.65       2865.44        86.21 o                         
  12   1  15       1036.67       1171.11        60.50 o                         
  13   1  15       1114.27       1128.41        62.05 o                         
  14   1  15       1100.36       1182.65        61.77 o                         
  15   1  15         25.27         16.07        44.74 o                         
  16   1  15         38.68        -10.87        48.59 o                         
   0   2  15      20126.45      20733.49       454.54 o                         
   1   2  15        161.01        232.62        30.17 o                         
   2   2  15       5494.60       5308.32       106.66 o                         
   3   2  15          5.25        -17.33        28.59 o                         
   4   2  15         95.74         82.05        29.53 o                         
   5   2  15         16.26        -43.60        29.43 o                         
   6   2  15        384.62        458.51        37.41 o                         
   7   2  15        140.18        105.83        33.56 o                         
   8   2  15       9092.06       9061.29       175.99 o                         
   9   2  15        105.85        213.39        38.48 o                         
  10   2  15      10595.22      11297.09       215.95 o                         
  11   2  15        236.96        233.80        41.04 o                         
  12   2  15        609.68        639.87        50.38 o                         
  13   2  15          9.38         -8.90        40.76 o                         
  14   2  15        121.69        176.08        48.70 o                         
  15   2  15         90.46         11.68        49.33 o                         
   1   3  15         59.81         95.68        32.43 o                         
   2   3  15        624.32        665.68        42.15 o                         
   3   3  15        566.10        699.06        39.51 o                         
   4   3  15       1341.11       1472.55        52.49 o                         
   5   3  15         45.42          0.39        32.70 o                         
   6   3  15        141.38        105.93        36.23 o                         
   7   3  15        139.09        153.72        36.95 o                         
   8   3  15         16.83         -0.66        35.05 o                         
   9   3  15          1.98        -22.50        35.83 o                         
  10   3  15        104.39        100.38        39.16 o                         
  11   3  15        326.81        283.85        42.60 o                         
  12   3  15        101.80         83.78        40.69 o                         
  13   3  15        186.52        168.66        45.09 o                         
  14   3  15        338.56        264.06        52.80 o                         
  15   3  15          4.24        -49.61        50.75 o                         
   0   4  15       4820.42       5054.68       159.51 o                         
   1   4  15         58.60         91.29        34.31 o                         
   2   4  15       2623.58       2659.74        74.22 o                         
   3   4  15        483.32        487.47        40.41 o                         
   4   4  15        249.03        189.77        36.35 o                         
   5   4  15       2016.40       1962.97        65.22 o                         
   6   4  15        429.18        442.25        40.90 o                         
   7   4  15       2552.96       2637.45        77.98 o                         
   8   4  15       2230.10       2304.62        73.64 o                         
   9   4  15        285.74        269.72        41.96 o                         
  10   4  15       3220.55       3220.74        91.18 o                         
  11   4  15        359.43        427.25        47.50 o                         
  12   4  15       2140.49       2193.57        76.88 o                         
  13   4  15        408.00        362.75        53.29 o                         
  14   4  15         72.86        154.61        49.19 o                         
   1   5  15       9247.33       9288.18       183.83 o                         
   2   5  15       1244.60       1081.21        53.04 o                         
   3   5  15        542.29        606.92        45.18 o                         
   4   5  15        210.59        122.19        37.25 o                         
   5   5  15         96.90         29.49        38.01 o                         
   6   5  15        510.95        521.64        49.43 o                         
   7   5  15       1412.86       1353.44        63.42 o                         
   8   5  15          2.86         50.19        42.10 o                         
   9   5  15       9686.19       9526.50       200.86 o                         
  10   5  15          0.15         43.64        43.48 o                         
  11   5  15       3246.26       3441.54       102.64 o                         
  12   5  15          1.70         47.90        45.93 o                         
  13   5  15        451.76        457.00        58.05 o                         
   0   6  15        169.76        145.79        59.49 o                         
   1   6  15         99.64         98.05        41.18 o                         
   2   6  15          8.27        -23.65        40.90 o                         
   3   6  15        460.70        400.33        47.30 o                         
   4   6  15        119.94         84.84        43.59 o                         
   5   6  15        259.89        249.96        49.52 o                         
   6   6  15         86.14         53.03        46.88 o                         
   7   6  15        546.41        452.37        54.51 o                         
   8   6  15        428.80        388.56        55.41 o                         
   9   6  15         29.56        -55.45        47.18 o                         
  10   6  15        239.78        143.65        49.06 o                         
  11   6  15         62.56        115.60        49.52 o                         
   1   7  15       5065.13       4988.96       133.27 o                         
   2   7  15          9.39         45.76        44.03 o                         
   3   7  15       5048.43       5020.99       128.60 o                         
   4   7  15        193.96        111.15        46.83 o                         
   5   7  15         14.50         45.08        47.22 o                         
   6   7  15          0.39        -53.12        46.23 o                         
   7   7  15       4095.45       4450.53       128.23 o                         
   8   7  15        122.79        128.60        53.42 o                         
   9   7  15       4203.54       4338.69       130.95 o                         
   0   8  15       2592.99       2554.24       142.45 o                         
   1   8  15        533.93        609.78        60.63 o                         
   2   8  15       1361.34       1560.06        74.89 o                         
   3   8  15        716.91        723.98        62.35 o                         
   4   8  15        513.05        588.98        62.93 o                         
   5   8  15       1359.91       1525.59        81.00 o                         
   0   0  16        483.65        652.88        69.57 o                         
   1   0  16       2549.50       2318.83        84.65 o                         
   2   0  16        179.58        148.16        43.67 o                         
   3   0  16       4318.03       4028.59       124.83 o                         
   4   0  16         28.61        -30.40        44.42 o                         
   5   0  16       3175.46       3074.85       112.66 o                         
   6   0  16         18.47        -15.25        45.57 o                         
   7   0  16      10192.61      10541.86       272.27 o                         
   8   0  16       1699.26       1873.38        87.95 o                         
   9   0  16        113.28        166.91        54.87 o                         
  10   0  16       1787.07       1963.00       100.10 o                         
  11   0  16       2822.02       3030.89       134.88 o                         
  12   0  16       1394.80       1603.17       100.88 o                         
  13   0  16       2167.82       2207.00       117.27 o                         
  14   0  16        321.14        334.96        74.78 o                         
   1   1  16       2370.25       2430.96        63.16 o                         
   2   1  16        473.27        523.88        35.89 o                         
   3   1  16        371.42        329.28        34.40 o                         
   4   1  16       1013.18       1041.19        47.69 o                         
   5   1  16          0.38        -46.54        31.03 o                         
   6   1  16        903.57       1027.86        47.10 o                         
   7   1  16       1331.55       1482.91        54.96 o                         
   8   1  16        392.76        439.12        40.86 o                         
   9   1  16       4266.21       4236.62       106.13 o                         
  10   1  16        207.09        268.81        44.67 o                         
  11   1  16       2058.64       2037.30        76.79 o                         
  12   1  16        861.21       1085.59        61.61 o                         
  13   1  16         75.74         73.46        46.65 o                         
  14   1  16        235.24        261.23        52.02 o                         
   0   2  16       1767.96       1793.71        79.55 o                         
   1   2  16         25.65         11.92        30.69 o                         
   2   2  16        552.48        624.08        40.92 o                         
   3   2  16        582.38        660.89        40.94 o                         
   4   2  16         31.24         24.69        33.40 o                         
   5   2  16       1224.15       1242.18        53.20 o                         
   6   2  16        279.91        298.48        39.85 o                         
   7   2  16        588.48        666.91        47.38 o                         
   8   2  16       1405.19       1577.01        63.28 o                         
   9   2  16        154.34        193.43        42.24 o                         
  10   2  16       1926.15       2149.22        75.99 o                         
  11   2  16         31.81         32.53        42.97 o                         
  12   2  16        650.41        779.51        57.18 o                         
  13   2  16        528.27        622.64        57.66 o                         
   1   3  16       3342.55       3566.06        88.75 o                         
   2   3  16       2600.42       2531.66        72.05 o                         
   3   3  16       1192.85       1222.67        51.05 o                         
   4   3  16       2746.22       2764.44        78.42 o                         
   5   3  16        133.21        113.18        37.68 o                         
   6   3  16       4001.51       4034.65       102.82 o                         
   7   3  16       2905.89       3019.05        89.15 o                         
   8   3  16       1628.01       1770.51        67.76 o                         
   9   3  16       6585.69       6786.15       152.91 o                         
  10   3  16        952.39       1223.66        61.25 o                         
  11   3  16       3143.88       3256.38        94.88 o                         
  12   3  16       2283.13       2408.20        85.52 o                         
  13   3  16        618.09        736.86        59.85 o                         
   0   4  16        344.00        363.79        60.30 o                         
   1   4  16        769.00        838.89        49.50 o                         
   2   4  16         17.73        -51.25        34.16 o                         
   3   4  16       1149.32       1181.04        52.94 o                         
   4   4  16        107.67        166.27        38.11 o                         
   5   4  16        446.33        447.08        44.61 o                         
   6   4  16        130.24        100.76        42.44 o                         
   7   4  16       2938.44       2979.31        89.26 o                         
   8   4  16        254.41        246.02        44.06 o                         
   9   4  16         17.68         -4.77        41.72 o                         
  10   4  16        138.83        188.34        46.76 o                         
  11   4  16       1304.00       1582.42        70.17 o                         
  12   4  16        113.98         30.47        46.20 o                         
   1   5  16        179.69        187.02        43.36 o                         
   2   5  16         16.92        -29.44        39.50 o                         
   3   5  16         15.49        -11.25        39.95 o                         
   4   5  16       1255.81       1316.56        64.99 o                         
   5   5  16         70.76         69.10        47.75 o                         
   6   5  16        838.69        990.16        62.79 o                         
   7   5  16        260.58        217.06        49.05 o                         
   8   5  16          2.80         65.10        46.85 o                         
   9   5  16         57.72        117.14        49.60 o                         
  10   5  16         57.79         44.37        48.36 o                         
   0   6  16       4992.87       5099.41       192.25 o                         
   1   6  16        861.44       1059.47        61.97 o                         
   2   6  16       2962.69       2978.05        96.13 o                         
   3   6  16       1823.96       1988.06        80.44 o                         
   4   6  16         20.30        -46.77        47.77 o                         
   5   6  16       1599.76       1587.12        76.78 o                         
   6   6  16       1558.77       1630.48        75.53 o                         
   7   6  16       2470.56       2420.66        89.91 o                         
   8   6  16       4000.74       4166.65       120.96 o                         
   1   7  16         56.40         29.32        50.65 o                         
   2   7  16       1374.93       1548.18        76.87 o                         
   3   7  16          6.33        -24.55        51.39 o                         
   4   7  16        847.39        825.84        63.96 o                         
   5   7  16         13.72         14.02        49.56 o                         
   1   1  17          3.29          9.17        33.16 o                         
   2   1  17       2711.46       2785.29        75.71 o                         
   3   1  17         29.67        -43.11        35.03 o                         
   4   1  17       1938.50       2056.11        67.27 o                         
   5   1  17         62.65        103.42        37.14 o                         
   6   1  17       4552.03       4344.91       104.95 o                         
   7   1  17         38.45        135.70        40.26 o                         
   8   1  17       3334.51       3294.52        96.61 o                         
   9   1  17        100.13         86.30        43.53 o                         
  10   1  17        550.76        620.07        55.01 o                         
  11   1  17         17.79          5.30        47.79 o                         
   0   2  17         65.39         77.21        49.93 o                         
   1   2  17       1476.99       1631.17        57.91 o                         
   2   2  17        968.20       1117.67        50.18 o                         
   3   2  17       4912.97       4750.15       110.01 o                         
   4   2  17        126.97        127.48        40.86 o                         
   5   2  17       6687.68       6521.56       150.47 o                         
   6   2  17        516.06        597.09        48.51 o                         
   7   2  17       5233.26       5012.02       123.37 o                         
   8   2  17        133.20        146.06        43.51 o                         
   9   2  17        797.08        934.41        57.31 o                         
  10   2  17        112.95         84.33        46.13 o                         
  11   2  17       1309.27       1444.50        71.61 o                         
   1   3  17        508.23        532.39        44.84 o                         
   2   3  17         32.07        -54.16        36.11 o                         
   3   3  17        182.33        131.92        39.16 o                         
   4   3  17        477.85        419.78        44.36 o                         
   5   3  17          2.72         19.10        42.11 o                         
   6   3  17        203.20        190.11        46.64 o                         
   7   3  17        444.39        552.85        51.78 o                         
   8   3  17          0.24        -25.54        43.40 o                         
   9   3  17        472.56        569.77        54.50 o                         
  10   3  17         43.75         93.76        45.62 o                         
   0   4  17        186.71        244.47        82.23 o                         
   1   4  17        285.44        308.98        44.57 o                         
   2   4  17          9.61         -1.57        39.14 o                         
   3   4  17       2969.23       3086.88        86.41 o                         
   4   4  17         15.62         -1.23        40.00 o                         
   5   4  17       5204.35       5280.50       129.28 o                         
   6   4  17         72.23        201.28        46.40 o                         
   7   4  17       4506.61       4577.92       122.36 o                         
   8   4  17         20.00         48.78        47.61 o                         
   9   4  17        281.67        197.11        51.46 o                         
   1   5  17         73.64         86.43        45.40 o                         
   2   5  17       3304.98       3380.42       104.73 o                         
   3   5  17         72.13         39.32        48.79 o                         
   4   5  17       4063.09       4014.48       120.60 o                         
   5   5  17         11.52         64.58        50.04 o                         
   6   5  17       5028.67       4941.79       140.05 o                         
   7   5  17        346.78        475.33        58.82 o                         
   0   6  17        286.61        196.73        73.38 o                         
   1   6  17        471.42        553.12        55.81 o                         
   2   6  17        108.25         55.12        50.98 o                         
   3   6  17        265.48        278.64        56.74 o                         
   0   0  18       3752.37       3658.35       183.43 o                         
   1   0  18        348.37        434.94        61.27 o                         
   2   0  18       1192.33       1263.39        77.72 o                         
   3   0  18       1776.02       2002.41        98.18 o                         
   4   0  18         20.02         12.32        60.10 o                         
   5   0  18       3339.11       3267.65       126.86 o                         
   6   0  18        940.35        943.29        78.47 o                         
   7   0  18       1893.52       1964.33       106.50 o                         
   8   0  18       2099.27       2280.66       120.65 o                         
   1   1  18        639.97        696.75        49.21 o                         
   2   1  18       1111.10       1321.36        59.03 o                         
   3   1  18        168.50        165.14        41.42 o                         
   4   1  18       2759.67       2885.00        82.36 o                         
   5   1  18         59.24         79.62        42.21 o                         
   6   1  18       2603.77       2887.44        91.33 o                         
   7   1  18          2.91         48.81        46.45 o                         
   8   1  18        357.10        382.64        52.17 o                         
   0   2  18        600.86        677.64        70.88 o                         
   1   2  18        388.87        522.08        47.67 o                         
   2   2  18        221.63        266.61        43.42 o                         
   3   2  18       1378.72       1528.70        63.99 o                         
   4   2  18          4.73         48.31        41.29 o                         
   5   2  18       2077.17       2271.70        78.07 o                         
   6   2  18        182.02        125.14        48.03 o                         
   7   2  18       1273.01       1311.04        67.01 o                         
   1   3  18       2243.62       2245.06        74.18 o                         
   2   3  18       1262.63       1424.84        62.30 o                         
   3   3  18         80.33         54.53        42.36 o                         
   4   3  18       6449.60       6540.17       150.05 o                         
   5   3  18          1.00         48.66        45.43 o                         
   6   3  18       4417.70       4668.95       122.03 o                         
   0   4  18       2057.12       2255.71       114.72 o                         
   1   4  18        125.62        165.75        47.08 o                         
   2   4  18        127.88         92.33        47.33 o                         
   3   4  18         18.35         -3.23        48.57 o                         
   4   4  18        171.67        228.93        54.95 o                         
   1   1  19       3517.24       3675.15       104.29 o                         
   2   1  19         61.56         44.75        44.89 o                         
                                                                                
